# Supplementary material for: Earth-abundant Li-ion cathode materials with nanoengineered microstructures
Source: Nat Nanotechnol. 2024 Sep 19;19(12):1831–9. doi: 10.1038/s41565-024-01787-y (PMC11638071; doi:10.1038/s41565-024-01787-y)
Supplement: Supplementary file 2 — XRD data in Fig. 1. [file 41565_2024_1787_MOESM2_ESM.xlsx]

## Sheet: Sheet1
	L12M65				L07M65-D				L07M65-DH
	2θ	Intensity			2θ	Intensity			2θ	Intensity
	°	a.u.			°	a.u.			°	a.u.
	1.50286	18.4312			1.50286	17.2254			1.5019	14.0478
	1.5083	18.4388			1.5083	17.2714			1.50733	14.0697
	1.51373	18.521			1.51373	17.3475			1.51276	14.1534
	1.51917	18.4917			1.51917	17.2802			1.51819	14.1063
	1.5246	18.4636			1.5246	17.2754			1.52362	14.0595
	1.53004	18.532			1.53004	17.4004			1.52905	14.1252
	1.53548	18.4985			1.53548	17.3313			1.53449	14.0653
	1.54091	18.5622			1.54091	17.3966			1.53992	14.0385
	1.54635	18.6716			1.54635	17.5035			1.54535	14.1483
	1.55178	18.7948			1.55178	17.63			1.55078	14.2123
	1.55722	18.9044			1.55722	17.7236			1.55621	14.2579
	1.56265	18.8532			1.56265	17.6892			1.56165	14.1817
	1.56809	18.8445			1.56809	17.7151			1.56708	14.1478
	1.57352	18.9392			1.57352	17.742			1.57251	14.2033
	1.57896	18.9831			1.57896	17.8094			1.57794	14.204
	1.58439	18.9671			1.58439	17.7996			1.58337	14.2008
	1.58983	19.0451			1.58983	17.849			1.5888	14.2128
	1.59526	19.0384			1.59526	17.8563			1.59424	14.158
	1.6007	19.042			1.6007	17.9465			1.59967	14.168
	1.60613	19.1038			1.60613	18.0153			1.6051	14.1677
	1.61157	19.0985			1.61157	17.9669			1.61053	14.1472
	1.61701	19.1652			1.61701	18.049			1.61596	14.1788
	1.62244	19.1746			1.62244	18.0777			1.6214	14.2255
	1.62788	19.1628			1.62788	18.0719			1.62683	14.1988
	1.63331	19.2606			1.63331	18.1728			1.63226	14.1855
	1.63875	19.408			1.63875	18.2484			1.63769	14.2248
	1.64418	19.4173			1.64418	18.2913			1.64312	14.2966
	1.64962	19.5126			1.64962	18.3528			1.64855	14.3493
	1.65505	19.6253			1.65505	18.4392			1.65399	14.3732
	1.66049	19.7578			1.66049	18.4989			1.65942	14.4525
	1.66592	19.8635			1.66592	18.5919			1.66485	14.5497
	1.67136	19.8868			1.67136	18.7147			1.67028	14.5335
	1.67679	19.9459			1.67679	18.7933			1.67571	14.5339
	1.68223	19.9077			1.68223	18.7435			1.68115	14.5101
	1.68766	19.9167			1.68766	18.753			1.68658	14.4928
	1.6931	19.8844			1.6931	18.7993			1.69201	14.4898
	1.69853	19.9536			1.69853	18.8383			1.69744	14.5429
	1.70397	20.0753			1.70397	18.9311			1.70287	14.6921
	1.70941	20.1313			1.70941	18.9834			1.7083	14.7194
	1.71484	20.2226			1.71484	19.0684			1.71374	14.7185
	1.72028	20.2862			1.72028	19.106			1.71917	14.746
	1.72571	20.3206			1.72571	19.1515			1.7246	14.75
	1.73115	20.3424			1.73115	19.2116			1.73003	14.8088
	1.73658	20.4381			1.73658	19.2954			1.73546	14.8786
	1.74202	20.4751			1.74202	19.2759			1.7409	14.8411
	1.74745	20.5245			1.74745	19.3417			1.74633	14.8597
	1.75289	20.5626			1.75289	19.428			1.75176	14.9183
	1.75832	20.7093			1.75832	19.5473			1.75719	14.9639
	1.76376	20.8202			1.76376	19.5904			1.76262	15.0301
	1.76919	20.9229			1.76919	19.642			1.76805	15.0363
	1.77463	21.0017			1.77463	19.7179			1.77349	15.1085
	1.78006	21.0438			1.78006	19.7089			1.77892	15.1972
	1.7855	21.1163			1.7855	19.773			1.78435	15.2291
	1.79094	21.2273			1.79094	19.8308			1.78978	15.3053
	1.79637	21.3178			1.79637	19.9226			1.79521	15.4005
	1.80181	21.3892			1.80181	20.0195			1.80065	15.4251
	1.80724	21.4786			1.80724	20.1182			1.80608	15.4924
	1.81268	21.5147			1.81268	20.1947			1.81151	15.6558
	1.81811	21.6594			1.81811	20.2907			1.81694	15.8191
	1.82355	21.8031			1.82355	20.3105			1.82237	15.8087
	1.82898	21.9191			1.82898	20.4275			1.8278	15.9022
	1.83442	22.0178			1.83442	20.5587			1.83324	16.0692
	1.83985	22.0513			1.83985	20.5985			1.83867	16.1089
	1.84529	22.1046			1.84529	20.5768			1.8441	16.2086
	1.85072	22.2489			1.85072	20.6736			1.84953	16.3176
	1.85616	22.3972			1.85616	20.8229			1.85496	16.4167
	1.86159	22.4395			1.86159	20.9388			1.8604	16.586
	1.86703	22.4612			1.86703	20.8913			1.86583	16.6296
	1.87246	22.5885			1.87246	20.9886			1.87126	16.7674
	1.8779	22.8123			1.8779	21.2096			1.87669	17.0024
	1.88334	22.9727			1.88334	21.2751			1.88212	17.196
	1.88877	22.9942			1.88877	21.2261			1.88755	17.2578
	1.89421	23.066			1.89421	21.3034			1.89299	17.3484
	1.89964	23.1449			1.89964	21.4025			1.89842	17.4875
	1.90508	23.3225			1.90508	21.5355			1.90385	17.7114
	1.91051	23.4993			1.91051	21.7405			1.90928	18.0508
	1.91595	23.5216			1.91595	21.7435			1.91471	18.2314
	1.92138	23.6086			1.92138	21.753			1.92015	18.3619
	1.92682	23.8103			1.92682	21.8994			1.92558	18.6465
	1.93225	23.8926			1.93225	21.9416			1.93101	18.8636
	1.93769	23.996			1.93769	22.0662			1.93644	19.043
	1.94312	24.154			1.94312	22.1415			1.94187	19.3385
	1.94856	24.3268			1.94856	22.2516			1.9473	19.7521
	1.95399	24.4724			1.95399	22.3807			1.95274	20.133
	1.95943	24.5165			1.95943	22.4101			1.95817	20.4143
	1.96487	24.6379			1.96487	22.4985			1.9636	20.6656
	1.9703	24.8049			1.9703	22.5805			1.96903	20.9494
	1.97574	24.9156			1.97574	22.567			1.97446	21.2702
	1.98117	24.9903			1.98117	22.5966			1.97989	21.5609
	1.98661	25.1188			1.98661	22.7837			1.98533	21.977
	1.99204	25.2839			1.99204	22.9712			1.99076	22.4428
	1.99748	25.4109			1.99748	23.0309			1.99619	22.8611
	2.00291	25.5457			2.00291	23.1265			2.00162	23.322
	2.00835	25.5649			2.00835	23.126			2.00705	23.7043
	2.01378	25.65			2.01378	23.1478			2.01249	24.0964
	2.01922	25.7662			2.01922	23.1678			2.01792	24.5236
	2.02465	25.9032			2.02465	23.2306			2.02335	24.9875
	2.03009	26.1274			2.03009	23.4477			2.02878	25.5951
	2.03552	26.2819			2.03552	23.5832			2.03421	26.2322
	2.04096	26.486			2.04096	23.6931			2.03964	26.7843
	2.04639	26.6977			2.04639	23.8892			2.04508	27.3866
	2.05183	26.7516			2.05183	23.9474			2.05051	27.8751
	2.05727	26.8555			2.05727	24.0108			2.05594	28.4261
	2.0627	27.009			2.0627	24.0551			2.06137	29.042
	2.06814	27.0657			2.06814	24.0645			2.0668	29.5292
	2.07357	27.1829			2.07357	24.1327			2.07224	30.1628
	2.07901	27.3129			2.07901	24.2003			2.07767	30.8067
	2.08444	27.367			2.08444	24.2654			2.0831	31.2818
	2.08988	27.4472			2.08988	24.3394			2.08853	31.8636
	2.09531	27.559			2.09531	24.4031			2.09396	32.5048
	2.10075	27.7168			2.10075	24.5506			2.09939	33.2654
	2.10618	27.8888			2.10618	24.6434			2.10483	34.0101
	2.11162	27.9493			2.11162	24.6449			2.11026	34.5373
	2.11705	28.1025			2.11705	24.776			2.11569	35.1783
	2.12249	28.2641			2.12249	24.8199			2.12112	35.8401
	2.12792	28.3641			2.12792	24.8614			2.12655	36.3112
	2.13336	28.4439			2.13336	24.9502			2.13199	36.7692
	2.1388	28.4854			2.1388	24.9762			2.13742	37.1285
	2.14423	28.5798			2.14423	24.8861			2.14285	37.3323
	2.14967	28.759			2.14967	24.9211			2.14828	37.5941
	2.1551	28.8345			2.1551	24.9367			2.15371	37.8594
	2.16054	28.8261			2.16054	24.8502			2.15914	37.993
	2.16597	28.9691			2.16597	24.8878			2.16458	38.188
	2.17141	29.0347			2.17141	24.863			2.17001	38.3424
	2.17684	29.1741			2.17684	24.9067			2.17544	38.5521
	2.18228	29.2568			2.18228	24.8907			2.18087	38.7118
	2.18771	29.2949			2.18771	24.9013			2.1863	38.7201
	2.19315	29.3975			2.19315	24.9629			2.19174	38.8676
	2.19858	29.4531			2.19858	24.9291			2.19717	38.8914
	2.20402	29.483			2.20402	24.8734			2.2026	38.7243
	2.20945	29.5171			2.20945	24.8479			2.20803	38.6202
	2.21489	29.6166			2.21489	24.8803			2.21346	38.5355
	2.22032	29.7142			2.22032	24.8784			2.21889	38.4046
	2.22576	29.6157			2.22576	24.7547			2.22433	38.1432
	2.2312	29.6779			2.2312	24.8008			2.22976	37.9017
	2.23663	29.8933			2.23663	24.8416			2.23519	37.5889
	2.24207	29.9554			2.24207	24.7607			2.24062	37.2611
	2.2475	29.9826			2.2475	24.7119			2.24605	36.961
	2.25294	29.9789			2.25294	24.6287			2.25149	36.4411
	2.25837	29.9996			2.25837	24.5603			2.25692	35.8576
	2.26381	30.1072			2.26381	24.5601			2.26235	35.443
	2.26924	30.1742			2.26924	24.5743			2.26778	35.0963
	2.27468	30.1665			2.27468	24.5864			2.27321	34.6866
	2.28011	30.1698			2.28011	24.4648			2.27864	34.1565
	2.28555	30.1808			2.28555	24.3782			2.28408	33.5548
	2.29098	30.1989			2.29098	24.3501			2.28951	32.9682
	2.29642	30.3453			2.29642	24.3241			2.29494	32.3601
	2.30185	30.3948			2.30185	24.2846			2.30037	31.8026
	2.30729	30.4031			2.30729	24.2466			2.3058	31.2321
	2.31273	30.3603			2.31273	24.143			2.31124	30.594
	2.31816	30.3397			2.31816	24.0586			2.31667	29.9762
	2.3236	30.3683			2.3236	23.9825			2.3221	29.3411
	2.32903	30.3416			2.32903	23.8827			2.32753	28.6555
	2.33447	30.3985			2.33447	23.8101			2.33296	28.066
	2.3399	30.4393			2.3399	23.7462			2.33839	27.4526
	2.34534	30.4017			2.34534	23.6441			2.34383	26.8495
	2.35077	30.3625			2.35077	23.5449			2.34926	26.2442
	2.35621	30.3245			2.35621	23.4021			2.35469	25.6189
	2.36164	30.2574			2.36164	23.3024			2.36012	25.0654
	2.36708	30.2347			2.36708	23.257			2.36555	24.4899
	2.37251	30.2519			2.37251	23.2142			2.37099	24.0061
	2.37795	30.3007			2.37795	23.1356			2.37642	23.565
	2.38338	30.2815			2.38338	23.0151			2.38185	22.9801
	2.38882	30.2545			2.38882	22.9685			2.38728	22.4324
	2.39425	30.2561			2.39425	22.8839			2.39271	21.9565
	2.39969	30.2191			2.39969	22.7635			2.39814	21.5104
	2.40513	30.1582			2.40513	22.5549			2.40358	21.051
	2.41056	30.1627			2.41056	22.4564			2.40901	20.6359
	2.416	30.1207			2.416	22.3776			2.41444	20.1355
	2.42143	30.1051			2.42143	22.2819			2.41987	19.8032
	2.42687	30.036			2.42687	22.1312			2.4253	19.4278
	2.4323	30.0836			2.4323	22.1008			2.43074	19.0608
	2.43774	30.0722			2.43774	22.0605			2.43617	18.7215
	2.44317	30.0049			2.44317	21.975			2.4416	18.3911
	2.44861	30.0232			2.44861	21.8784			2.44703	18.0981
	2.45404	29.9755			2.45404	21.8041			2.45246	17.785
	2.45948	29.9189			2.45948	21.657			2.45789	17.488
	2.46491	29.936			2.46491	21.5336			2.46333	17.2303
	2.47035	29.9823			2.47035	21.4728			2.46876	16.9728
	2.47578	29.9081			2.47578	21.4071			2.47419	16.7376
	2.48122	29.8491			2.48122	21.2967			2.47962	16.5071
	2.48666	29.8306			2.48666	21.1713			2.48505	16.286
	2.49209	29.7758			2.49209	21.087			2.49049	16.0726
	2.49753	29.6873			2.49753	20.9504			2.49592	15.88
	2.50296	29.6655			2.50296	20.9141			2.50135	15.6708
	2.5084	29.5759			2.5084	20.8541			2.50678	15.4447
	2.51383	29.4907			2.51383	20.7217			2.51221	15.1789
	2.51927	29.4478			2.51927	20.5492			2.51764	15.0074
	2.5247	29.4077			2.5247	20.3387			2.52308	14.8665
	2.53014	29.3161			2.53014	20.2081			2.52851	14.6927
	2.53557	29.2566			2.53557	20.1544			2.53394	14.4978
	2.54101	29.262			2.54101	20.1272			2.53937	14.3622
	2.54644	29.2721			2.54644	20.072			2.5448	14.229
	2.55188	29.2114			2.55188	20.0021			2.55024	14.1715
	2.55731	29.1263			2.55731	19.8579			2.55567	14.0273
	2.56275	29.0553			2.56275	19.7062			2.5611	13.8922
	2.56818	28.9341			2.56818	19.5419			2.56653	13.7073
	2.57362	28.8615			2.57362	19.4829			2.57196	13.5929
	2.57906	28.8182			2.57906	19.3885			2.57739	13.5002
	2.58449	28.8124			2.58449	19.3274			2.58283	13.4039
	2.58993	28.7539			2.58993	19.2056			2.58826	13.2565
	2.59536	28.6921			2.59536	19.171			2.59369	13.137
	2.6008	28.6681			2.6008	19.1484			2.59912	13.1538
	2.60623	28.5864			2.60623	19.0231			2.60455	13.0973
	2.61167	28.5127			2.61167	18.8992			2.60998	12.9991
	2.6171	28.4435			2.6171	18.7639			2.61542	12.8673
	2.62254	28.3694			2.62254	18.697			2.62085	12.7994
	2.62797	28.3139			2.62797	18.5833			2.62628	12.6876
	2.63341	28.2732			2.63341	18.4901			2.63171	12.6279
	2.63884	28.2149			2.63884	18.4143			2.63714	12.5455
	2.64428	28.1662			2.64428	18.3141			2.64258	12.4805
	2.64971	28.1035			2.64971	18.2121			2.64801	12.4644
	2.65515	28.0505			2.65515	18.1477			2.65344	12.3719
	2.66058	27.9148			2.66058	18.0467			2.65887	12.2616
	2.66602	27.8141			2.66602	17.9553			2.6643	12.182
	2.67146	27.776			2.67146	17.9144			2.66973	12.1562
	2.67689	27.7155			2.67689	17.8168			2.67517	12.0843
	2.68233	27.5944			2.68233	17.7573			2.6806	12.081
	2.68776	27.4926			2.68776	17.6559			2.68603	12.0243
	2.6932	27.4437			2.6932	17.5845			2.69146	11.9439
	2.69863	27.396			2.69863	17.4681			2.69689	11.9304
	2.70407	27.322			2.70407	17.3556			2.70233	11.9171
	2.7095	27.2631			2.7095	17.2806			2.70776	11.8156
	2.71494	27.1822			2.71494	17.2367			2.71319	11.783
	2.72037	27.0811			2.72037	17.1445			2.71862	11.7353
	2.72581	27.0166			2.72581	17.0399			2.72405	11.6484
	2.73124	26.9433			2.73124	16.9696			2.72948	11.5466
	2.73668	26.8814			2.73668	16.93			2.73492	11.5209
	2.74211	26.8633			2.74211	16.9183			2.74035	11.5599
	2.74755	26.7241			2.74755	16.848			2.74578	11.5748
	2.75299	26.5428			2.75299	16.7201			2.75121	11.4668
	2.75842	26.5166			2.75842	16.6208			2.75664	11.3548
	2.76386	26.4114			2.76386	16.5431			2.76208	11.3413
	2.76929	26.3449			2.76929	16.5544			2.76751	11.3443
	2.77473	26.2498			2.77473	16.4606			2.77294	11.3166
	2.78016	26.1597			2.78016	16.3803			2.77837	11.2794
	2.7856	26.0719			2.7856	16.3011			2.7838	11.269
	2.79103	25.9612			2.79103	16.2366			2.78923	11.1918
	2.79647	25.8433			2.79647	16.1748			2.79467	11.131
	2.8019	25.8447			2.8019	16.1427			2.8001	11.0604
	2.80734	25.8141			2.80734	16.1005			2.80553	11.0626
	2.81277	25.5582			2.81277	15.9453			2.81096	11.0087
	2.81821	25.4334			2.81821	15.8776			2.81639	10.9175
	2.82364	25.4414			2.82364	15.898			2.82183	10.9514
	2.82908	25.3083			2.82908	15.7778			2.82726	10.9223
	2.83451	25.1491			2.83451	15.6362			2.83269	10.8167
	2.83995	25.0909			2.83995	15.596			2.83812	10.829
	2.84539	25.0257			2.84539	15.6106			2.84355	10.8072
	2.85082	25.0239			2.85082	15.5896			2.84898	10.8279
	2.85626	24.9522			2.85626	15.5229			2.85442	10.8193
	2.86169	24.7815			2.86169	15.4752			2.85985	10.7569
	2.86713	24.6827			2.86713	15.3849			2.86528	10.736
	2.87256	24.6407			2.87256	15.3606			2.87071	10.7731
	2.878	24.5117			2.878	15.3172			2.87614	10.7462
	2.88343	24.4356			2.88343	15.2624			2.88158	10.718
	2.88887	24.336			2.88887	15.2278			2.88701	10.6532
	2.8943	24.2327			2.8943	15.1653			2.89244	10.5704
	2.89974	24.1363			2.89974	15.0576			2.89787	10.5658
	2.90517	24.1299			2.90517	15.042			2.9033	10.5649
	2.91061	24.1018			2.91061	15.0471			2.90873	10.5798
	2.91604	23.9442			2.91604	14.9651			2.91417	10.5702
	2.92148	23.7019			2.92148	14.8185			2.9196	10.4361
	2.92692	23.6795			2.92692	14.7638			2.92503	10.3667
	2.93235	23.6434			2.93235	14.802			2.93046	10.4129
	2.93779	23.4746			2.93779	14.7893			2.93589	10.4317
	2.94322	23.4351			2.94322	14.779			2.94133	10.4648
	2.94866	23.359			2.94866	14.7395			2.94676	10.531
	2.95409	23.2269			2.95409	14.5509			2.95219	10.4909
	2.95953	23.0831			2.95953	14.4406			2.95762	10.3684
	2.96496	22.9823			2.96496	14.3671			2.96305	10.3461
	2.9704	22.9592			2.9704	14.4015			2.96848	10.3412
	2.97583	22.8972			2.97583	14.4372			2.97392	10.3766
	2.98127	22.8234			2.98127	14.3666			2.97935	10.3201
	2.9867	22.7938			2.9867	14.3327			2.98478	10.2978
	2.99214	22.6362			2.99214	14.2813			2.99021	10.3076
	2.99757	22.4526			2.99757	14.2303			2.99564	10.2428
	3.00301	22.3968			3.00301	14.2106			3.00108	10.1513
	3.00844	22.3179			3.00844	14.1581			3.00651	10.1316
	3.01388	22.2261			3.01388	14.0847			3.01194	10.0872
	3.01932	22.1476			3.01932	14.047			3.01737	10.0686
	3.02475	22.0906			3.02475	14.0506			3.0228	10.0846
	3.03019	22.0143			3.03019	14.0209			3.02823	10.1055
	3.03562	21.9362			3.03562	13.9922			3.03367	10.1041
	3.04106	21.7414			3.04106	13.9459			3.0391	10.0558
	3.04649	21.5686			3.04649	13.9102			3.04453	9.95638
	3.05193	21.6143			3.05193	13.956			3.04996	9.98567
	3.05736	21.5477			3.05736	13.919			3.05539	10.0217
	3.0628	21.4553			3.0628	13.8932			3.06083	10.0117
	3.06823	21.3777			3.06823	13.8617			3.06626	10.0189
	3.07367	21.259			3.07367	13.7868			3.07169	9.95804
	3.0791	21.1959			3.0791	13.7731			3.07712	9.9385
	3.08454	21.156			3.08454	13.7637			3.08255	9.96641
	3.08997	20.9934			3.08997	13.6778			3.08798	9.92074
	3.09541	20.8748			3.09541	13.552			3.09342	9.83164
	3.10085	20.8356			3.10085	13.5654			3.09885	9.82161
	3.10628	20.8061			3.10628	13.5815			3.10428	9.9002
	3.11172	20.7387			3.11172	13.5469			3.10971	9.93837
	3.11715	20.7212			3.11715	13.5506			3.11514	9.95703
	3.12259	20.6386			3.12259	13.5866			3.12058	9.93457
	3.12802	20.4434			3.12802	13.4753			3.12601	9.92207
	3.13346	20.3193			3.13346	13.3476			3.13144	9.8176
	3.13889	20.2315			3.13889	13.2704			3.13687	9.75412
	3.14433	20.0979			3.14433	13.2084			3.1423	9.67737
	3.14976	20.009			3.14976	13.218			3.14773	9.65767
	3.1552	19.9836			3.1552	13.2405			3.15317	9.71107
	3.16063	19.9369			3.16063	13.2372			3.1586	9.72044
	3.16607	19.857			3.16607	13.2272			3.16403	9.70424
	3.1715	19.7108			3.1715	13.1442			3.16946	9.66848
	3.17694	19.5532			3.17694	13.0975			3.17489	9.61398
	3.18237	19.4555			3.18237	13.0752			3.18033	9.54874
	3.18781	19.3836			3.18781	12.9937			3.18576	9.46162
	3.19325	19.2403			3.19325	12.9237			3.19119	9.43731
	3.19868	19.177			3.19868	12.9265			3.19662	9.46636
	3.20412	19.1056			3.20412	12.9642			3.20205	9.44077
	3.20955	19.0762			3.20955	13.0075			3.20748	9.54773
	3.21499	18.9419			3.21499	12.8813			3.21292	9.50036
	3.22042	18.8448			3.22042	12.807			3.21835	9.3764
	3.22586	18.7951			3.22586	12.7599			3.22378	9.28362
	3.23129	18.7433			3.23129	12.7176			3.22921	9.2924
	3.23673	18.5762			3.23673	12.6333			3.23464	9.29114
	3.24216	18.4514			3.24216	12.6584			3.24007	9.27021
	3.2476	18.4577			3.2476	12.7148			3.24551	9.34093
	3.25303	18.3292			3.25303	12.6549			3.25094	9.26887
	3.25847	18.233			3.25847	12.5923			3.25637	9.25229
	3.2639	18.166			3.2639	12.5813			3.2618	9.27071
	3.26934	18.1863			3.26934	12.6332			3.26723	9.35864
	3.27478	18.0972			3.27478	12.5274			3.27267	9.29392
	3.28021	18.0327			3.28021	12.4707			3.2781	9.21676
	3.28565	17.8533			3.28565	12.3978			3.28353	9.20628
	3.29108	17.6921			3.29108	12.3378			3.28896	9.10971
	3.29652	17.6679			3.29652	12.3555			3.29439	9.09773
	3.30195	17.6439			3.30195	12.3979			3.29982	9.16602
	3.30739	17.5735			3.30739	12.3841			3.30526	9.19494
	3.31282	17.4877			3.31282	12.3958			3.31069	9.21327
	3.31826	17.4171			3.31826	12.3623			3.31612	9.19331
	3.32369	17.3659			3.32369	12.2987			3.32155	9.14976
	3.32913	17.2613			3.32913	12.319			3.32698	9.11551
	3.33456	17.2391			3.33456	12.3193			3.33242	9.17702
	3.34	17.2005			3.34	12.2816			3.33785	9.22458
	3.34543	17.0566			3.34543	12.2321			3.34328	9.15365
	3.35087	17.044			3.35087	12.3014			3.34871	9.14364
	3.3563	17.0018			3.3563	12.3266			3.35414	9.21387
	3.36174	16.9229			3.36174	12.2716			3.35957	9.16308
	3.36718	16.8597			3.36718	12.2374			3.36501	9.12886
	3.37261	16.7865			3.37261	12.1887			3.37044	9.07606
	3.37805	16.7295			3.37805	12.1503			3.37587	9.03
	3.38348	16.6524			3.38348	12.136			3.3813	9.02005
	3.38892	16.5349			3.38892	12.148			3.38673	9.04136
	3.39435	16.4291			3.39435	12.126			3.39217	9.05946
	3.39979	16.3142			3.39979	12.0773			3.3976	9.01824
	3.40522	16.3217			3.40522	12.119			3.40303	9.00292
	3.41066	16.2889			3.41066	12.1125			3.40846	9.03555
	3.41609	16.2101			3.41609	12.0724			3.41389	9.03384
	3.42153	16.2078			3.42153	12.0632			3.41932	9.03853
	3.42696	16.1624			3.42696	12.0709			3.42476	9.03497
	3.4324	16.1249			3.4324	12.1174			3.43019	9.09217
	3.43783	16.0142			3.43783	12.086			3.43562	9.08516
	3.44327	15.9292			3.44327	12.0655			3.44105	9.0126
	3.44871	15.8787			3.44871	12.0168			3.44648	9.03548
	3.45414	15.8266			3.45414	11.9933			3.45192	9.00448
	3.45958	15.7455			3.45958	12.0267			3.45735	8.98932
	3.46501	15.6611			3.46501	12.0418			3.46278	8.99304
	3.47045	15.5779			3.47045	12.0037			3.46821	8.95674
	3.47588	15.5844			3.47588	11.9661			3.47364	9.01052
	3.48132	15.4922			3.48132	11.9075			3.47907	9.01143
	3.48675	15.3497			3.48675	11.8734			3.48451	8.91413
	3.49219	15.3365			3.49219	11.9129			3.48994	8.88604
	3.49762	15.3354			3.49762	11.9307			3.49537	8.94144
	3.50306	15.3071			3.50306	11.9639			3.5008	8.9992
	3.50849	15.2344			3.50849	11.899			3.50623	9.01656
	3.51393	15.2349			3.51393	11.922			3.51167	8.97016
	3.51936	15.1917			3.51936	11.962			3.5171	8.99767
	3.5248	15.0978			3.5248	11.9377			3.52253	8.99569
	3.53023	14.9869			3.53023	11.8802			3.52796	8.935
	3.53567	14.9327			3.53567	11.8729			3.53339	8.97855
	3.54111	14.9045			3.54111	11.8404			3.53882	8.92797
	3.54654	14.9221			3.54654	11.9391			3.54426	8.92225
	3.55198	14.8802			3.55198	11.9119			3.54969	8.9293
	3.55741	14.7903			3.55741	11.8509			3.55512	8.92634
	3.56285	14.7077			3.56285	11.8587			3.56055	8.90839
	3.56828	14.6679			3.56828	11.8909			3.56598	8.93525
	3.57372	14.6498			3.57372	11.9344			3.57142	8.98806
	3.57915	14.5556			3.57915	11.9091			3.57685	8.98514
	3.58459	14.4861			3.58459	11.8791			3.58228	8.96832
	3.59002	14.4499			3.59002	11.8344			3.58771	8.96038
	3.59546	14.4075			3.59546	11.8262			3.59314	8.93145
	3.60089	14.3866			3.60089	11.8717			3.59857	8.93571
	3.60633	14.4228			3.60633	11.8883			3.60401	8.965
	3.61176	14.3491			3.61176	11.8514			3.60944	8.97689
	3.6172	14.2176			3.6172	11.7917			3.61487	8.9522
	3.62264	14.1873			3.62264	11.7912			3.6203	8.8936
	3.62807	14.1493			3.62807	11.8382			3.62573	8.87591
	3.63351	14.1707			3.63351	11.9047			3.63117	8.97503
	3.63894	14.1051			3.63894	11.8878			3.6366	9.04952
	3.64438	14.0113			3.64438	11.8608			3.64203	9.01837
	3.64981	13.9725			3.64981	11.8112			3.64746	8.9695
	3.65525	13.9626			3.65525	11.8242			3.65289	8.94582
	3.66068	13.9642			3.66068	11.9252			3.65832	9.04411
	3.66612	13.9691			3.66612	11.9261			3.66376	9.11147
	3.67155	13.9055			3.67155	11.8623			3.66919	9.03174
	3.67699	13.9213			3.67699	11.9068			3.67462	9.02315
	3.68242	13.8242			3.68242	11.8799			3.68005	9.07711
	3.68786	13.6892			3.68786	11.8044			3.68548	9.02247
	3.69329	13.6304			3.69329	11.8063			3.69092	9.05312
	3.69873	13.6461			3.69873	11.8664			3.69635	9.06988
	3.70416	13.6311			3.70416	11.9357			3.70178	9.09705
	3.7096	13.5481			3.7096	11.8671			3.70721	9.00573
	3.71504	13.5192			3.71504	11.8263			3.71264	8.94675
	3.72047	13.4218			3.72047	11.799			3.71807	8.95403
	3.72591	13.449			3.72591	11.8313			3.72351	8.98857
	3.73134	13.4326			3.73134	11.8117			3.72894	8.98494
	3.73678	13.3698			3.73678	11.8227			3.73437	8.96908
	3.74221	13.366			3.74221	11.8778			3.7398	9.02201
	3.74765	13.3192			3.74765	11.87			3.74523	9.06424
	3.75308	13.2994			3.75308	11.9104			3.75067	9.05038
	3.75852	13.3194			3.75852	11.9861			3.7561	9.11612
	3.76395	13.2307			3.76395	11.9359			3.76153	9.14338
	3.76939	13.1458			3.76939	11.8546			3.76696	9.04775
	3.77482	13.1579			3.77482	11.8995			3.77239	9.01867
	3.78026	13.1589			3.78026	11.8742			3.77782	9.11373
	3.78569	13.1775			3.78569	11.8934			3.78326	9.1143
	3.79113	13.1825			3.79113	11.9457			3.78869	9.16535
	3.79657	13.1346			3.79657	11.9126			3.79412	9.19846
	3.802	13.1158			3.802	11.91			3.79955	9.2185
	3.80744	13.0528			3.80744	11.8845			3.80498	9.23933
	3.81287	13.0245			3.81287	11.9268			3.81042	9.23218
	3.81831	13.0526			3.81831	11.9984			3.81585	9.27019
	3.82374	12.9852			3.82374	11.9959			3.82128	9.30729
	3.82918	12.917			3.82918	11.9857			3.82671	9.31753
	3.83461	12.9135			3.83461	12.0221			3.83214	9.35988
	3.84005	12.9185			3.84005	12.0357			3.83757	9.39388
	3.84548	12.824			3.84548	11.9895			3.84301	9.41758
	3.85092	12.7765			3.85092	11.9725			3.84844	9.45144
	3.85635	12.8198			3.85635	12.0006			3.85387	9.57053
	3.86179	12.7922			3.86179	12.0083			3.8593	9.58725
	3.86722	12.7612			3.86722	12.0313			3.86473	9.61884
	3.87266	12.7624			3.87266	12.0223			3.87016	9.7376
	3.87809	12.7798			3.87809	12.0145			3.8756	9.79771
	3.88353	12.8247			3.88353	12.062			3.88103	9.88734
	3.88897	12.8061			3.88897	12.0765			3.88646	9.95407
	3.8944	12.7774			3.8944	12.1307			3.89189	9.99163
	3.89984	12.7379			3.89984	12.1546			3.89732	10.0717
	3.90527	12.6916			3.90527	12.1111			3.90276	10.1622
	3.91071	12.7054			3.91071	12.0883			3.90819	10.2492
	3.91614	12.6074			3.91614	12.0673			3.91362	10.2844
	3.92158	12.494			3.92158	12.0425			3.91905	10.3634
	3.92701	12.5841			3.92701	12.0882			3.92448	10.5218
	3.93245	12.5791			3.93245	12.1585			3.92991	10.7002
	3.93788	12.4541			3.93788	12.1343			3.93535	10.7918
	3.94332	12.4078			3.94332	12.0899			3.94078	10.8262
	3.94875	12.2954			3.94875	11.9865			3.94621	10.954
	3.95419	12.153			3.95419	11.8343			3.95164	10.9645
	3.95962	12.2455			3.95962	11.9289			3.95707	11.0192
	3.96506	12.294			3.96506	11.9884			3.96251	11.2242
	3.9705	12.3114			3.9705	11.9682			3.96794	11.3989
	3.97593	12.2875			3.97593	11.9761			3.97337	11.5542
	3.98137	12.2068			3.98137	12.0118			3.9788	11.7715
	3.9868	12.2261			3.9868	12.0508			3.98423	11.9241
	3.99224	12.203			3.99224	12.0054			3.98966	12.1113
	3.99767	12.1195			3.99767	11.9422			3.9951	12.2832
	4.00311	12.1742			4.00311	11.9627			4.00053	12.4599
	4.00854	12.2085			4.00854	11.9697			4.00596	12.6954
	4.01398	12.2002			4.01398	11.9553			4.01139	12.9355
	4.01941	12.1135			4.01941	11.9331			4.01682	13.1293
	4.02485	12.0831			4.02485	11.9392			4.02226	13.2656
	4.03028	12.1032			4.03028	11.9718			4.02769	13.5344
	4.03572	12.1268			4.03572	12.0032			4.03312	13.8232
	4.04115	12.0976			4.04115	11.9359			4.03855	14.0509
	4.04659	12.1323			4.04659	11.9498			4.04398	14.2523
	4.05202	12.1417			4.05202	11.9884			4.04941	14.5504
	4.05746	12.0624			4.05746	11.9564			4.05485	14.8116
	4.0629	11.9991			4.0629	11.8845			4.06028	15.0373
	4.06833	11.9862			4.06833	11.8949			4.06571	15.1904
	4.07377	12.0727			4.07377	11.9723			4.07114	15.4903
	4.0792	12.0427			4.0792	11.9119			4.07657	15.8298
	4.08464	12.0381			4.08464	11.881			4.08201	16.1069
	4.09007	12.0302			4.09007	11.8697			4.08744	16.3348
	4.09551	12.0433			4.09551	11.889			4.09287	16.5707
	4.10094	12.0186			4.10094	11.888			4.0983	16.8513
	4.10638	12.0008			4.10638	11.8284			4.10373	17.0745
	4.11181	11.9416			4.11181	11.7432			4.10916	17.2471
	4.11725	11.9225			4.11725	11.7202			4.1146	17.4617
	4.12268	11.9509			4.12268	11.6786			4.12003	17.6107
	4.12812	11.9374			4.12812	11.6504			4.12546	17.8868
	4.13355	11.9456			4.13355	11.6754			4.13089	18.0737
	4.13899	11.945			4.13899	11.651			4.13632	18.2214
	4.14443	11.9132			4.14443	11.6278			4.14176	18.4141
	4.14986	11.9229			4.14986	11.617			4.14719	18.565
	4.1553	11.9375			4.1553	11.5533			4.15262	18.657
	4.16073	11.9515			4.16073	11.5205			4.15805	18.788
	4.16617	11.9293			4.16617	11.4977			4.16348	18.891
	4.1716	11.932			4.1716	11.4827			4.16891	18.9363
	4.17704	11.9076			4.17704	11.4343			4.17435	18.9628
	4.18247	11.9047			4.18247	11.4335			4.17978	18.9767
	4.18791	11.9016			4.18791	11.4226			4.18521	19.0013
	4.19334	11.8581			4.19334	11.3666			4.19064	18.9483
	4.19878	11.8981			4.19878	11.3497			4.19607	18.9246
	4.20421	11.8859			4.20421	11.3137			4.20151	18.8814
	4.20965	11.8604			4.20965	11.2734			4.20694	18.7745
	4.21508	11.8868			4.21508	11.2729			4.21237	18.6513
	4.22052	11.8491			4.22052	11.2077			4.2178	18.5073
	4.22595	11.8871			4.22595	11.2128			4.22323	18.3918
	4.23139	11.9188			4.23139	11.2361			4.22866	18.3306
	4.23683	11.8816			4.23683	11.1941			4.2341	18.1883
	4.24226	11.858			4.24226	11.1682			4.23953	17.9962
	4.2477	11.8454			4.2477	11.117			4.24496	17.775
	4.25313	11.8185			4.25313	11.0546			4.25039	17.4791
	4.25857	11.8832			4.25857	11.1304			4.25582	17.3021
	4.264	11.8497			4.264	11.0592			4.26126	17.1167
	4.26944	11.8354			4.26944	10.9641			4.26669	16.7568
	4.27487	11.9159			4.27487	10.9802			4.27212	16.5241
	4.28031	11.9073			4.28031	10.9298			4.27755	16.3074
	4.28574	11.8329			4.28574	10.8835			4.28298	16.0407
	4.29118	11.8254			4.29118	10.8422			4.28841	15.7584
	4.29661	11.8329			4.29661	10.8049			4.29385	15.4622
	4.30205	11.8408			4.30205	10.7964			4.29928	15.1812
	4.30748	11.8966			4.30748	10.7884			4.30471	14.9505
	4.31292	11.8794			4.31292	10.7432			4.31014	14.6335
	4.31835	11.8561			4.31835	10.6109			4.31557	14.3432
	4.32379	11.9765			4.32379	10.6421			4.32101	14.1329
	4.32923	12.0218			4.32923	10.6821			4.32644	13.9091
	4.33466	12.1012			4.33466	10.6184			4.33187	13.5979
	4.3401	12.2597			4.3401	10.5575			4.3373	13.3593
	4.34553	12.5228			4.34553	10.5235			4.34273	13.148
	4.35097	13.4199			4.35097	10.4872			4.34816	12.9751
	4.3564	17.2332			4.3564	10.4847			4.3536	12.7734
	4.36184	26.1811			4.36184	10.5432			4.35903	12.5929
	4.36727	40.0806			4.36727	10.5151			4.36446	12.4419
	4.37271	53.4351			4.37271	10.5398			4.36989	12.4325
	4.37814	56.3646			4.37814	10.5517			4.37532	12.5918
	4.38358	47.3409			4.38358	10.54			4.38076	12.9419
	4.38901	32.1591			4.38901	10.496			4.38619	13.9558
	4.39445	21.5695			4.39445	10.5075			4.39162	15.9218
	4.39988	15.4328			4.39988	10.5454			4.39705	18.593
	4.40532	13.2003			4.40532	10.5626			4.40248	20.8747
	4.41076	12.5563			4.41076	10.6748			4.40791	21.4329
	4.41619	12.3538			4.41619	10.9604			4.41335	20.0975
	4.42163	12.2864			4.42163	11.471			4.41878	17.4462
	4.42706	12.1738			4.42706	12.6326			4.42421	14.5068
	4.4325	12.0598			4.4325	15.6043			4.42964	12.3264
	4.43793	12.0046			4.43793	20.9014			4.43507	11.0129
	4.44337	11.9704			4.44337	26.5212			4.44051	10.326
	4.4488	11.8984			4.4488	29.0501			4.44594	10.081
	4.45424	11.8689			4.45424	26.4816			4.45137	9.99428
	4.45967	11.9117			4.45967	20.888			4.4568	9.98606
	4.46511	11.9916			4.46511	15.7664			4.46223	10.03
	4.47054	12.137			4.47054	12.8367			4.46766	10.0979
	4.47598	12.2802			4.47598	11.6166			4.4731	10.1562
	4.48141	12.4378			4.48141	11.1254			4.47853	10.1234
	4.48685	12.6747			4.48685	10.9309			4.48396	9.95514
	4.49228	12.8226			4.49228	10.8456			4.48939	9.82021
	4.49772	12.6771			4.49772	10.7494			4.49482	9.6367
	4.50316	12.419			4.50316	10.6279			4.50025	9.38937
	4.50859	12.0963			4.50859	10.4024			4.50569	9.09562
	4.51403	11.8939			4.51403	10.2613			4.51112	8.79352
	4.51946	11.7987			4.51946	10.1092			4.51655	8.52732
	4.5249	11.7481			4.5249	10.0057			4.52198	8.27839
	4.53033	11.7083			4.53033	9.92529			4.52741	8.12351
	4.53577	11.712			4.53577	9.82963			4.53285	7.97638
	4.5412	11.6928			4.5412	9.70789			4.53828	7.83666
	4.54664	11.6982			4.54664	9.5594			4.54371	7.76558
	4.55207	11.6536			4.55207	9.44111			4.54914	7.64458
	4.55751	11.6312			4.55751	9.34442			4.55457	7.42098
	4.56294	11.6776			4.56294	9.28775			4.56	7.37964
	4.56838	11.6803			4.56838	9.30324			4.56544	7.34008
	4.57381	11.6742			4.57381	9.31093			4.57087	7.29258
	4.57925	11.5499			4.57925	9.17313			4.5763	7.21026
	4.58469	11.5141			4.58469	9.08188			4.58173	7.07924
	4.59012	11.6134			4.59012	9.11195			4.58716	7.07339
	4.59556	11.5646			4.59556	9.08024			4.5926	7.06998
	4.60099	11.4878			4.60099	8.97839			4.59803	6.9953
	4.60643	11.4844			4.60643	8.9592			4.60346	6.90656
	4.61186	11.5407			4.61186	8.94482			4.60889	6.90322
	4.6173	11.5453			4.6173	8.88204			4.61432	6.88703
	4.62273	11.5155			4.62273	8.88846			4.61975	6.83468
	4.62817	11.5352			4.62817	8.91948			4.62519	6.82424
	4.6336	11.546			4.6336	8.87767			4.63062	6.85131
	4.63904	11.624			4.63904	8.88039			4.63605	6.83208
	4.64447	11.6196			4.64447	8.83944			4.64148	6.82154
	4.64991	11.5657			4.64991	8.81515			4.64691	6.82521
	4.65534	11.5142			4.65534	8.77509			4.65235	6.77189
	4.66078	11.5249			4.66078	8.7323			4.65778	6.7559
	4.66621	11.5125			4.66621	8.723			4.66321	6.75456
	4.67165	11.5024			4.67165	8.67858			4.66864	6.69458
	4.67709	11.5359			4.67709	8.56859			4.67407	6.56179
	4.68252	11.5671			4.68252	8.54001			4.6795	6.55803
	4.68796	11.5305			4.68796	8.57907			4.68494	6.64318
	4.69339	11.5367			4.69339	8.61289			4.69037	6.63508
	4.69883	11.5472			4.69883	8.57961			4.6958	6.61728
	4.70426	11.5055			4.70426	8.60424			4.70123	6.64167
	4.7097	11.5159			4.7097	8.63999			4.70666	6.64186
	4.71513	11.5166			4.71513	8.57043			4.7121	6.54663
	4.72057	11.5625			4.72057	8.56738			4.71753	6.63477
	4.726	11.5552			4.726	8.49688			4.72296	6.63539
	4.73144	11.4899			4.73144	8.43606			4.72839	6.51382
	4.73687	11.5245			4.73687	8.40309			4.73382	6.46651
	4.74231	11.477			4.74231	8.36939			4.73925	6.44717
	4.74774	11.4578			4.74774	8.40184			4.74469	6.4412
	4.75318	11.5349			4.75318	8.45005			4.75012	6.48098
	4.75862	11.489			4.75862	8.41833			4.75555	6.45294
	4.76405	11.4393			4.76405	8.37055			4.76098	6.38362
	4.76949	11.468			4.76949	8.32424			4.76641	6.35772
	4.77492	11.4311			4.77492	8.24743			4.77185	6.30199
	4.78036	11.4882			4.78036	8.32338			4.77728	6.334
	4.78579	11.5442			4.78579	8.37913			4.78271	6.42939
	4.79123	11.4987			4.79123	8.32933			4.78814	6.40007
	4.79666	11.5105			4.79666	8.33537			4.79357	6.35591
	4.8021	11.6104			4.8021	8.37236			4.799	6.40678
	4.80753	11.5634			4.80753	8.29984			4.80444	6.44527
	4.81297	11.4643			4.81297	8.23908			4.80987	6.36802
	4.8184	11.4519			4.8184	8.22951			4.8153	6.33016
	4.82384	11.4302			4.82384	8.17677			4.82073	6.33907
	4.82927	11.4852			4.82927	8.23438			4.82616	6.29947
	4.83471	11.5263			4.83471	8.32388			4.8316	6.36069
	4.84014	11.4836			4.84014	8.29635			4.83703	6.40635
	4.84558	11.4712			4.84558	8.26578			4.84246	6.40229
	4.85102	11.5376			4.85102	8.27951			4.84789	6.3974
	4.85645	11.5781			4.85645	8.26322			4.85332	6.39928
	4.86189	11.518			4.86189	8.23164			4.85875	6.43274
	4.86732	11.5255			4.86732	8.26493			4.86419	6.42846
	4.87276	11.597			4.87276	8.25073			4.86962	6.43192
	4.87819	11.6107			4.87819	8.22068			4.87505	6.46034
	4.88363	11.6261			4.88363	8.23791			4.88048	6.48788
	4.88906	11.6935			4.88906	8.25133			4.88591	6.47673
	4.8945	11.7609			4.8945	8.3129			4.89135	6.49606
	4.89993	11.7672			4.89993	8.33498			4.89678	6.59891
	4.90537	11.8001			4.90537	8.28804			4.90221	6.60707
	4.9108	11.8175			4.9108	8.26504			4.90764	6.54844
	4.91624	11.8663			4.91624	8.27895			4.91307	6.55025
	4.92167	11.89			4.92167	8.27074			4.9185	6.63255
	4.92711	11.9282			4.92711	8.30903			4.92394	6.67447
	4.93255	12.0185			4.93255	8.40467			4.92937	6.76733
	4.93798	12.0142			4.93798	8.37525			4.9348	6.839
	4.94342	12.1011			4.94342	8.40703			4.94023	6.83482
	4.94885	12.1664			4.94885	8.43104			4.94566	6.89072
	4.95429	12.1915			4.95429	8.44726			4.9511	6.99749
	4.95972	12.2877			4.95972	8.41892			4.95653	7.01311
	4.96516	12.4371			4.96516	8.45862			4.96196	7.07359
	4.97059	12.5406			4.97059	8.45011			4.96739	7.17927
	4.97603	12.7296			4.97603	8.43168			4.97282	7.25537
	4.98146	12.9202			4.98146	8.49658			4.97825	7.31093
	4.9869	13.1552			4.9869	8.62855			4.98369	7.43853
	4.99233	13.4692			4.99233	8.73441			4.98912	7.67247
	4.99777	13.7992			4.99777	8.7832			4.99455	7.91451
	5.0032	14.2693			5.0032	8.79438			4.99998	8.16099
	5.00864	14.9769			5.00864	8.90376			5.00541	8.43949
	5.01407	16.0336			5.01407	8.93446			5.01085	8.80215
	5.01951	17.925			5.01951	8.98711			5.01628	9.19596
	5.02495	23.9283			5.02495	9.10638			5.02171	9.78841
	5.03038	40.1706			5.03038	9.29129			5.02714	10.5866
	5.03582	84.7835			5.03582	9.5022			5.03257	11.5823
	5.04125	183.773			5.04125	9.96111			5.038	12.9744
	5.04669	329.466			5.04669	10.5049			5.04344	15.0658
	5.05212	407.843			5.05212	10.8809			5.04887	18.0696
	5.05756	393.61			5.05756	11.0957			5.0543	23.0924
	5.06299	313.937			5.06299	11.0939			5.05973	32.0788
	5.06843	191.103			5.06843	11.1114			5.06516	48.4293
	5.07386	98.997			5.07386	11.2213			5.0706	76.1
	5.0793	49.9274			5.0793	11.4997			5.07603	115.137
	5.08473	30.5531			5.08473	11.9938			5.08146	154.283
	5.09017	22.0407			5.09017	12.8032			5.08689	178.431
	5.0956	18.2475			5.0956	14.1987			5.09232	177.91
	5.10104	16.3074			5.10104	16.682			5.09775	154.677
	5.10648	15.2214			5.10648	22.0507			5.10319	119.18
	5.11191	14.4607			5.11191	34.7107			5.10862	83.5055
	5.11735	13.8617			5.11735	64.9381			5.11405	54.8123
	5.12278	13.4477			5.12278	122.663			5.11948	35.5961
	5.12822	13.1641			5.12822	199.613			5.12491	23.8798
	5.13365	12.9693			5.13365	261.317			5.13034	17.8579
	5.13909	12.8033			5.13909	271.53			5.13578	14.8853
	5.14452	12.564			5.14452	224.437			5.14121	13.1123
	5.14996	12.4477			5.14996	149.306			5.14664	11.788
	5.15539	12.4131			5.15539	82.147			5.15207	10.9198
	5.16083	12.4064			5.16083	42.1779			5.1575	10.338
	5.16626	12.3359			5.16626	24.8896			5.16294	9.8609
	5.1717	12.4017			5.1717	18.2733			5.16837	9.45707
	5.17713	12.6472			5.17713	15.5859			5.1738	9.30167
	5.18257	12.7729			5.18257	14.1007			5.17923	9.19619
	5.188	12.7041			5.188	13.0472			5.18466	9.04087
	5.19344	12.531			5.19344	12.2766			5.19009	8.84974
	5.19888	12.2686			5.19888	11.7266			5.19553	8.60003
	5.20431	12.0357			5.20431	11.2664			5.20096	8.4069
	5.20975	11.7223			5.20975	10.7552			5.20639	8.21227
	5.21518	11.4701			5.21518	10.3492			5.21182	7.97413
	5.22062	11.3195			5.22062	10.0721			5.21725	7.81009
	5.22605	11.2157			5.22605	9.78721			5.22269	7.57538
	5.23149	11.1534			5.23149	9.58974			5.22812	7.4118
	5.23692	11.0852			5.23692	9.43199			5.23355	7.3062
	5.24236	11.0185			5.24236	9.18778			5.23898	7.15348
	5.24779	10.9602			5.24779	9.0192			5.24441	7.01505
	5.25323	10.9592			5.25323	8.98252			5.24984	6.99782
	5.25866	10.9176			5.25866	8.85425			5.25528	6.93407
	5.2641	10.901			5.2641	8.70546			5.26071	6.84327
	5.26953	10.882			5.26953	8.57561			5.26614	6.8086
	5.27497	10.8394			5.27497	8.48555			5.27157	6.79236
	5.28041	10.8338			5.28041	8.47106			5.277	6.74893
	5.28584	10.8332			5.28584	8.42665			5.28244	6.78447
	5.29128	10.7408			5.29128	8.34719			5.28787	6.76582
	5.29671	10.7158			5.29671	8.28077			5.2933	6.65297
	5.30215	10.7564			5.30215	8.23546			5.29873	6.68152
	5.30758	10.6746			5.30758	8.1957			5.30416	6.73852
	5.31302	10.5736			5.31302	8.14538			5.30959	6.73656
	5.31845	10.6108			5.31845	8.09736			5.31503	6.70877
	5.32389	10.573			5.32389	8.02147			5.32046	6.63129
	5.32932	10.5733			5.32932	8.04929			5.32589	6.64649
	5.33476	10.5654			5.33476	8.04037			5.33132	6.75179
	5.34019	10.5002			5.34019	7.95562			5.33675	6.79208
	5.34563	10.4652			5.34563	7.88039			5.34219	6.77561
	5.35106	10.4315			5.35106	7.79319			5.34762	6.75139
	5.3565	10.4667			5.3565	7.7996			5.35305	6.77654
	5.36193	10.4935			5.36193	7.85416			5.35848	6.83325
	5.36737	10.4764			5.36737	7.8481			5.36391	6.86067
	5.37281	10.4244			5.37281	7.82227			5.36934	6.88269
	5.37824	10.3766			5.37824	7.75135			5.37478	6.85134
	5.38368	10.3902			5.38368	7.80557			5.38021	6.85066
	5.38911	10.374			5.38911	7.73918			5.38564	6.94312
	5.39455	10.3566			5.39455	7.69669			5.39107	6.99641
	5.39998	10.3362			5.39998	7.65243			5.3965	7.03805
	5.40542	10.336			5.40542	7.62666			5.40194	7.02703
	5.41085	10.3525			5.41085	7.6244			5.40737	7.0234
	5.41629	10.3803			5.41629	7.59044			5.4128	7.09826
	5.42172	10.3343			5.42172	7.57773			5.41823	7.14408
	5.42716	10.3631			5.42716	7.58803			5.42366	7.14493
	5.43259	10.3684			5.43259	7.57869			5.42909	7.24102
	5.43803	10.3197			5.43803	7.58034			5.43453	7.28093
	5.44346	10.3346			5.44346	7.61947			5.43996	7.30677
	5.4489	10.3225			5.4489	7.58123			5.44539	7.37661
	5.45434	10.3025			5.45434	7.50055			5.45082	7.35396
	5.45977	10.3065			5.45977	7.45938			5.45625	7.36112
	5.46521	10.2854			5.46521	7.44828			5.46169	7.39838
	5.47064	10.2741			5.47064	7.46752			5.46712	7.40877
	5.47608	10.3263			5.47608	7.51268			5.47255	7.45137
	5.48151	10.307			5.48151	7.48203			5.47798	7.53941
	5.48695	10.2715			5.48695	7.45274			5.48341	7.54708
	5.49238	10.2649			5.49238	7.45244			5.48884	7.52503
	5.49782	10.2897			5.49782	7.47794			5.49428	7.53053
	5.50325	10.2533			5.50325	7.40992			5.49971	7.55314
	5.50869	10.2751			5.50869	7.41556			5.50514	7.57632
	5.51412	10.3134			5.51412	7.42119			5.51057	7.66452
	5.51956	10.3082			5.51956	7.42206			5.516	7.61912
	5.52499	10.3006			5.52499	7.44335			5.52144	7.5969
	5.53043	10.2475			5.53043	7.40968			5.52687	7.59415
	5.53586	10.2202			5.53586	7.36768			5.5323	7.53787
	5.5413	10.2379			5.5413	7.35623			5.53773	7.48684
	5.54674	10.2713			5.54674	7.37368			5.54316	7.50347
	5.55217	10.2358			5.55217	7.3779			5.54859	7.50983
	5.55761	10.1892			5.55761	7.35836			5.55403	7.48561
	5.56304	10.1716			5.56304	7.29059			5.55946	7.45366
	5.56848	10.1783			5.56848	7.25355			5.56489	7.40759
	5.57391	10.1874			5.57391	7.29924			5.57032	7.36339
	5.57935	10.1859			5.57935	7.34415			5.57575	7.33992
	5.58478	10.1883			5.58478	7.32551			5.58119	7.32402
	5.59022	10.19			5.59022	7.32185			5.58662	7.27939
	5.59565	10.2527			5.59565	7.36704			5.59205	7.27115
	5.60109	10.2255			5.60109	7.30842			5.59748	7.2581
	5.60652	10.1346			5.60652	7.21963			5.60291	7.16252
	5.61196	10.124			5.61196	7.22551			5.60834	7.04715
	5.61739	10.1843			5.61739	7.29493			5.61378	7.01536
	5.62283	10.1682			5.62283	7.27536			5.61921	7.01607
	5.62827	10.1278			5.62827	7.24715			5.62464	6.92151
	5.6337	10.1367			5.6337	7.2343			5.63007	6.84479
	5.63914	10.1486			5.63914	7.22679			5.6355	6.78137
	5.64457	10.1456			5.64457	7.25298			5.64094	6.78282
	5.65001	10.1216			5.65001	7.23046			5.64637	6.75254
	5.65544	10.0906			5.65544	7.1951			5.6518	6.6861
	5.66088	10.0946			5.66088	7.21101			5.65723	6.60041
	5.66631	10.1274			5.66631	7.24965			5.66266	6.5545
	5.67175	10.1414			5.67175	7.22142			5.66809	6.51367
	5.67718	10.1698			5.67718	7.21497			5.67353	6.44229
	5.68262	10.1886			5.68262	7.20522			5.67896	6.44053
	5.68805	10.1254			5.68805	7.15625			5.68439	6.33091
	5.69349	10.075			5.69349	7.13944			5.68982	6.19981
	5.69892	10.1077			5.69892	7.16083			5.69525	6.17876
	5.70436	10.0955			5.70436	7.09703			5.70069	6.16521
	5.70979	10.1535			5.70979	7.12104			5.70612	6.10816
	5.71523	10.1874			5.71523	7.14088			5.71155	6.08932
	5.72067	10.18			5.72067	7.13011			5.71698	6.0336
	5.7261	10.1996			5.7261	7.16384			5.72241	6.01327
	5.73154	10.1853			5.73154	7.19591			5.72784	6.02363
	5.73697	10.1106			5.73697	7.17059			5.73328	5.9575
	5.74241	10.1584			5.74241	7.18663			5.73871	5.90243
	5.74784	10.1891			5.74784	7.1883			5.74414	5.90752
	5.75328	10.1723			5.75328	7.19086			5.74957	5.93371
	5.75871	10.1126			5.75871	7.13312			5.755	5.89208
	5.76415	10.0908			5.76415	7.12371			5.76044	5.80146
	5.76958	10.0989			5.76958	7.11844			5.76587	5.74967
	5.77502	10.1739			5.77502	7.16514			5.7713	5.74472
	5.78045	10.1759			5.78045	7.16212			5.77673	5.73189
	5.78589	10.1407			5.78589	7.14373			5.78216	5.63995
	5.79132	10.1515			5.79132	7.15189			5.78759	5.61391
	5.79676	10.1071			5.79676	7.07976			5.79303	5.58264
	5.8022	10.1142			5.8022	7.14177			5.79846	5.58422
	5.80763	10.1065			5.80763	7.10934			5.80389	5.64112
	5.81307	10.0888			5.81307	7.06091			5.80932	5.57554
	5.8185	10.0974			5.8185	7.10514			5.81475	5.54255
	5.82394	10.1072			5.82394	7.11284			5.82018	5.51757
	5.82937	10.1241			5.82937	7.11436			5.82562	5.45749
	5.83481	10.1514			5.83481	7.14522			5.83105	5.51286
	5.84024	10.1571			5.84024	7.14365			5.83648	5.55495
	5.84568	10.1311			5.84568	7.12317			5.84191	5.54702
	5.85111	10.0762			5.85111	7.09232			5.84734	5.46773
	5.85655	10.0694			5.85655	7.05794			5.85278	5.40235
	5.86198	10.0987			5.86198	7.10784			5.85821	5.38527
	5.86742	10.154			5.86742	7.14714			5.86364	5.44212
	5.87285	10.1648			5.87285	7.14201			5.86907	5.43306
	5.87829	10.1319			5.87829	7.10861			5.8745	5.41584
	5.88372	10.1617			5.88372	7.11734			5.87993	5.38864
	5.88916	10.1416			5.88916	7.12855			5.88537	5.42105
	5.8946	10.1169			5.8946	7.12514			5.8908	5.43447
	5.90003	10.1983			5.90003	7.18104			5.89623	5.42433
	5.90547	10.1729			5.90547	7.15907			5.90166	5.43923
	5.9109	10.1267			5.9109	7.11419			5.90709	5.40812
	5.91634	10.1838			5.91634	7.13185			5.91253	5.3963
	5.92177	10.1936			5.92177	7.15197			5.91796	5.38999
	5.92721	10.1412			5.92721	7.15041			5.92339	5.36256
	5.93264	10.1021			5.93264	7.15616			5.92882	5.31089
	5.93808	10.1196			5.93808	7.14766			5.93425	5.32481
	5.94351	10.1761			5.94351	7.17139			5.93968	5.32363
	5.94895	10.2072			5.94895	7.18326			5.94512	5.37148
	5.95438	10.1694			5.95438	7.14223			5.95055	5.40903
	5.95982	10.2269			5.95982	7.15398			5.95598	5.39637
	5.96525	10.2642			5.96525	7.18942			5.96141	5.38055
	5.97069	10.2683			5.97069	7.26712			5.96684	5.40097
	5.97613	10.1847			5.97613	7.21835			5.97228	5.42599
	5.98156	10.155			5.98156	7.19151			5.97771	5.35894
	5.987	10.1857			5.987	7.23561			5.98314	5.38286
	5.99243	10.1973			5.99243	7.21017			5.98857	5.38736
	5.99787	10.1581			5.99787	7.20075			5.994	5.35392
	6.0033	10.129			6.0033	7.11078			5.99943	5.3201
	6.00874	10.1752			6.00874	7.15347			6.00487	5.2892
	6.01417	10.1996			6.01417	7.27063			6.0103	5.33943
	6.01961	10.2306			6.01961	7.27337			6.01573	5.37191
	6.02504	10.1874			6.02504	7.20107			6.02116	5.36945
	6.03048	10.1963			6.03048	7.18622			6.02659	5.30884
	6.03591	10.2339			6.03591	7.23248			6.03203	5.34711
	6.04135	10.1906			6.04135	7.19734			6.03746	5.37354
	6.04678	10.1936			6.04678	7.23703			6.04289	5.35725
	6.05222	10.1693			6.05222	7.20569			6.04832	5.37064
	6.05765	10.1886			6.05765	7.21629			6.05375	5.30927
	6.06309	10.2836			6.06309	7.30779			6.05918	5.31519
	6.06853	10.2838			6.06853	7.3458			6.06462	5.40248
	6.07396	10.2576			6.07396	7.29703			6.07005	5.37699
	6.0794	10.2908			6.0794	7.29664			6.07548	5.3886
	6.08483	10.3238			6.08483	7.33662			6.08091	5.41717
	6.09027	10.3432			6.09027	7.37414			6.08634	5.44031
	6.0957	10.2902			6.0957	7.33625			6.09178	5.47749
	6.10114	10.3103			6.10114	7.33124			6.09721	5.43561
	6.10657	10.3884			6.10657	7.41511			6.10264	5.46405
	6.11201	10.3835			6.11201	7.44495			6.10807	5.49625
	6.11744	10.3497			6.11744	7.39618			6.1135	5.48601
	6.12288	10.3739			6.12288	7.40333			6.11893	5.45129
	6.12831	10.4097			6.12831	7.43963			6.12437	5.49472
	6.13375	10.4063			6.13375	7.44057			6.1298	5.50733
	6.13918	10.4588			6.13918	7.48282			6.13523	5.51066
	6.14462	10.4684			6.14462	7.54301			6.14066	5.57821
	6.15005	10.4306			6.15005	7.50504			6.14609	5.64571
	6.15549	10.4415			6.15549	7.4906			6.15153	5.60834
	6.16093	10.4479			6.16093	7.51759			6.15696	5.60336
	6.16636	10.4116			6.16636	7.44203			6.16239	5.58712
	6.1718	10.4464			6.1718	7.43243			6.16782	5.54161
	6.17723	10.4246			6.17723	7.45688			6.17325	5.53103
	6.18267	10.4201			6.18267	7.49515			6.17868	5.54114
	6.1881	10.4696			6.1881	7.54671			6.18412	5.58267
	6.19354	10.4957			6.19354	7.57715			6.18955	5.62495
	6.19897	10.5102			6.19897	7.60192			6.19498	5.64573
	6.20441	10.4954			6.20441	7.62529			6.20041	5.71257
	6.20984	10.543			6.20984	7.62656			6.20584	5.747
	6.21528	10.606			6.21528	7.63079			6.21128	5.74776
	6.22071	10.6168			6.22071	7.67876			6.21671	5.75667
	6.22615	10.6177			6.22615	7.80519			6.22214	5.79218
	6.23158	10.6112			6.23158	7.82298			6.22757	5.84098
	6.23702	10.6663			6.23702	7.75149			6.233	5.86857
	6.24246	10.6911			6.24246	7.73611			6.23843	5.86582
	6.24789	10.6896			6.24789	7.81101			6.24387	5.91331
	6.25333	10.6404			6.25333	7.81762			6.2493	5.94819
	6.25876	10.635			6.25876	7.8406			6.25473	5.91428
	6.2642	10.7185			6.2642	7.86415			6.26016	5.93523
	6.26963	10.7133			6.26963	7.84352			6.26559	5.9731
	6.27507	10.6848			6.27507	7.85411			6.27103	5.96931
	6.2805	10.7544			6.2805	7.91004			6.27646	5.99138
	6.28594	10.8419			6.28594	7.98715			6.28189	6.07427
	6.29137	10.8564			6.29137	7.98294			6.28732	6.13017
	6.29681	10.9011			6.29681	8.00351			6.29275	6.14668
	6.30224	10.885			6.30224	7.99979			6.29818	6.1694
	6.30768	10.916			6.30768	8.06793			6.30362	6.2163
	6.31311	10.9613			6.31311	8.07236			6.30905	6.3546
	6.31855	10.9576			6.31855	8.0561			6.31448	6.38371
	6.32398	10.9618			6.32398	8.09914			6.31991	6.34974
	6.32942	10.984			6.32942	8.14033			6.32534	6.38042
	6.33486	10.9985			6.33486	8.17774			6.33078	6.43933
	6.34029	11.0453			6.34029	8.18497			6.33621	6.47474
	6.34573	11.1355			6.34573	8.22256			6.34164	6.55466
	6.35116	11.1485			6.35116	8.22783			6.34707	6.67843
	6.3566	11.1537			6.3566	8.21473			6.3525	6.72768
	6.36203	11.1959			6.36203	8.2196			6.35793	6.79549
	6.36747	11.1823			6.36747	8.24537			6.36337	6.86644
	6.3729	11.2579			6.3729	8.29374			6.3688	6.97512
	6.37834	11.3278			6.37834	8.33954			6.37423	7.12891
	6.38377	11.2719			6.38377	8.32208			6.37966	7.1413
	6.38921	11.2388			6.38921	8.31231			6.38509	7.18103
	6.39464	11.3142			6.39464	8.41109			6.39053	7.32604
	6.40008	11.3708			6.40008	8.44662			6.39596	7.46726
	6.40551	11.3464			6.40551	8.44314			6.40139	7.58405
	6.41095	11.3644			6.41095	8.41522			6.40682	7.63111
	6.41639	11.4306			6.41639	8.44525			6.41225	7.70285
	6.42182	11.4467			6.42182	8.47849			6.41768	7.88039
	6.42726	11.4284			6.42726	8.4688			6.42312	7.96483
	6.43269	11.4555			6.43269	8.49207			6.42855	8.07199
	6.43813	11.5118			6.43813	8.52865			6.43398	8.2147
	6.44356	11.5922			6.44356	8.60263			6.43941	8.35847
	6.449	11.58			6.449	8.57954			6.44484	8.5248
	6.45443	11.5882			6.45443	8.59616			6.45027	8.56353
	6.45987	11.6797			6.45987	8.65276			6.45571	8.7132
	6.4653	11.6825			6.4653	8.65414			6.46114	8.93135
	6.47074	11.7238			6.47074	8.7102			6.46657	9.05064
	6.47617	11.7998			6.47617	8.77333			6.472	9.18307
	6.48161	11.8544			6.48161	8.78967			6.47743	9.34467
	6.48704	11.893			6.48704	8.70592			6.48287	9.47443
	6.49248	11.9304			6.49248	8.7318			6.4883	9.52198
	6.49791	11.9996			6.49791	8.82512			6.49373	9.66929
	6.50335	12.0615			6.50335	8.84697			6.49916	9.90238
	6.50879	12.084			6.50879	8.82974			6.50459	9.97434
	6.51422	12.1313			6.51422	8.91579			6.51002	10.0652
	6.51966	12.1376			6.51966	8.93371			6.51546	10.2012
	6.52509	12.1646			6.52509	8.94018			6.52089	10.3165
	6.53053	12.2495			6.53053	8.96363			6.52632	10.4574
	6.53596	12.2364			6.53596	8.96232			6.53175	10.5697
	6.5414	12.2433			6.5414	8.95026			6.53718	10.6451
	6.54683	12.3294			6.54683	9.0036			6.54262	10.7739
	6.55227	12.3195			6.55227	9.01273			6.54805	10.9047
	6.5577	12.3271			6.5577	9.01478			6.55348	10.8542
	6.56314	12.3768			6.56314	9.08797			6.55891	11.0195
	6.56857	12.4058			6.56857	9.08299			6.56434	11.2131
	6.57401	12.436			6.57401	9.08921			6.56977	11.2496
	6.57944	12.4879			6.57944	9.10504			6.57521	11.3311
	6.58488	12.4935			6.58488	9.09511			6.58064	11.3292
	6.59032	12.5542			6.59032	9.10354			6.58607	11.3366
	6.59575	12.6522			6.59575	9.11923			6.5915	11.3977
	6.60119	12.6118			6.60119	9.11205			6.59693	11.3827
	6.60662	12.5904			6.60662	9.14142			6.60237	11.3683
	6.61206	12.6359			6.61206	9.166			6.6078	11.3494
	6.61749	12.7413			6.61749	9.19007			6.61323	11.3196
	6.62293	12.7788			6.62293	9.17361			6.61866	11.3337
	6.62836	12.7868			6.62836	9.16357			6.62409	11.3155
	6.6338	12.8376			6.6338	9.16769			6.62952	11.1949
	6.63923	12.8983			6.63923	9.2014			6.63496	11.1328
	6.64467	12.8832			6.64467	9.2185			6.64039	11.0878
	6.6501	12.9017			6.6501	9.22522			6.64582	10.9131
	6.65554	12.9399			6.65554	9.23855			6.65125	10.8075
	6.66097	12.9453			6.66097	9.24118			6.65668	10.8455
	6.66641	13.0368			6.66641	9.2342			6.66212	10.7163
	6.67184	13.1041			6.67184	9.24014			6.66755	10.6412
	6.67728	13.1594			6.67728	9.27755			6.67298	10.5787
	6.68272	13.1621			6.68272	9.25682			6.67841	10.4876
	6.68815	13.1741			6.68815	9.27247			6.68384	10.3326
	6.69359	13.2411			6.69359	9.3046			6.68927	10.2257
	6.69902	13.2688			6.69902	9.28728			6.69471	10.1532
	6.70446	13.2942			6.70446	9.30446			6.70014	10.0528
	6.70989	13.1902			6.70989	9.22383			6.70557	9.88707
	6.71533	13.1943			6.71533	9.20458			6.711	9.65113
	6.72076	13.1873			6.72076	9.17976			6.71643	9.56685
	6.7262	13.1365			6.7262	9.13096			6.72187	9.46633
	6.73163	13.2345			6.73163	9.2378			6.7273	9.27144
	6.73707	13.3476			6.73707	9.31816			6.73273	9.24933
	6.7425	13.2602			6.7425	9.25179			6.73816	9.19681
	6.74794	13.2099			6.74794	9.18306			6.74359	9.00961
	6.75337	13.2073			6.75337	9.19748			6.74902	8.857
	6.75881	13.2203			6.75881	9.18114			6.75446	8.71707
	6.76425	13.2775			6.76425	9.23794			6.75989	8.61445
	6.76968	13.2525			6.76968	9.27449			6.76532	8.52715
	6.77512	13.2324			6.77512	9.2413			6.77075	8.40222
	6.78055	13.2652			6.78055	9.26543			6.77618	8.31546
	6.78599	13.254			6.78599	9.27761			6.78162	8.25054
	6.79142	13.231			6.79142	9.26046			6.78705	8.18411
	6.79686	13.1816			6.79686	9.18074			6.79248	8.08969
	6.80229	13.16			6.80229	9.16022			6.79791	7.93825
	6.80773	13.1787			6.80773	9.22229			6.80334	7.81559
	6.81316	13.0908			6.81316	9.15097			6.80877	7.80384
	6.8186	13.0784			6.8186	9.13941			6.81421	7.65916
	6.82403	13.1113			6.82403	9.17325			6.81964	7.5589
	6.82947	13.0488			6.82947	9.10304			6.82507	7.52822
	6.8349	13.076			6.8349	9.13084			6.8305	7.44509
	6.84034	13.0834			6.84034	9.21044			6.83593	7.43573
	6.84577	12.9579			6.84577	9.16688			6.84137	7.4229
	6.85121	12.8725			6.85121	9.1164			6.8468	7.34905
	6.85665	12.8451			6.85665	9.05331			6.85223	7.26765
	6.86208	12.8692			6.86208	9.05935			6.85766	7.15246
	6.86752	12.9219			6.86752	9.11553			6.86309	7.14592
	6.87295	12.8933			6.87295	9.13332			6.86852	7.19301
	6.87839	12.8857			6.87839	9.13541			6.87396	7.16339
	6.88382	12.8182			6.88382	9.12914			6.87939	7.11596
	6.88926	12.796			6.88926	9.13776			6.88482	7.03702
	6.89469	12.813			6.89469	9.12433			6.89025	6.98618
	6.90013	12.8001			6.90013	9.12021			6.89568	6.96568
	6.90556	12.7881			6.90556	9.12922			6.90112	6.93206
	6.911	12.7761			6.911	9.12585			6.90655	6.94607
	6.91643	12.7424			6.91643	9.10188			6.91198	6.97038
	6.92187	12.7949			6.92187	9.15882			6.91741	6.9162
	6.9273	12.757			6.9273	9.13992			6.92284	6.89191
	6.93274	12.6942			6.93274	9.0914			6.92827	6.89695
	6.93818	12.7099			6.93818	9.06016			6.93371	6.80178
	6.94361	12.6882			6.94361	9.03142			6.93914	6.75652
	6.94905	12.5963			6.94905	9.01733			6.94457	6.76692
	6.95448	12.5411			6.95448	8.97285			6.95	6.7644
	6.95992	12.5529			6.95992	8.97522			6.95543	6.71516
	6.96535	12.5759			6.96535	9.04798			6.96087	6.73229
	6.97079	12.5153			6.97079	9.06926			6.9663	6.78087
	6.97622	12.5339			6.97622	9.10694			6.97173	6.71771
	6.98166	12.5687			6.98166	9.11227			6.97716	6.77769
	6.98709	12.489			6.98709	9.02506			6.98259	6.84772
	6.99253	12.3691			6.99253	8.89783			6.98802	6.73086
	6.99796	12.4237			6.99796	8.9761			6.99346	6.64041
	7.0034	12.4808			7.0034	9.03967			6.99889	6.74166
	7.00883	12.4199			7.00883	8.94038			7.00432	6.81471
	7.01427	12.4578			7.01427	9.02243			7.00975	6.7858
	7.0197	12.4818			7.0197	9.08169			7.01518	6.84418
	7.02514	12.4433			7.02514	9.02551			7.02062	6.8373
	7.03058	12.3847			7.03058	8.95235			7.02605	6.77371
	7.03601	12.4742			7.03601	9.00154			7.03148	6.83373
	7.04145	12.5108			7.04145	9.04953			7.03691	6.95957
	7.04688	12.5263			7.04688	9.05346			7.04234	7.03036
	7.05232	12.5318			7.05232	9.06568			7.04777	7.0815
	7.05775	12.5589			7.05775	9.08839			7.05321	7.06266
	7.06319	12.6163			7.06319	9.02576			7.05864	7.06258
	7.06862	12.6626			7.06862	8.95831			7.06407	7.11084
	7.07406	12.7332			7.07406	9.08827			7.0695	7.19391
	7.07949	12.913			7.07949	9.13999			7.07493	7.25975
	7.08493	13.1461			7.08493	9.11485			7.08036	7.36286
	7.09036	13.2946			7.09036	9.12807			7.0858	7.4393
	7.0958	13.5311			7.0958	9.16679			7.09123	7.55925
	7.10123	13.8387			7.10123	9.19416			7.09666	7.70021
	7.10667	14.3969			7.10667	9.20207			7.10209	7.87822
	7.11211	15.4502			7.11211	9.22134			7.10752	8.1196
	7.11754	18.0006			7.11754	9.31695			7.11296	8.39206
	7.12298	27.4372			7.12298	9.38932			7.11839	8.73531
	7.12841	49.2756			7.12841	9.41104			7.12382	9.10447
	7.13385	86.237			7.13385	9.56415			7.12925	9.45152
	7.13928	136.009			7.13928	9.77835			7.13468	9.92995
	7.14472	187.269			7.14472	9.98429			7.14011	10.5386
	7.15015	219.069			7.15015	10.2347			7.14555	11.4007
	7.15559	204.901			7.15559	10.3012			7.15098	12.7226
	7.16102	172.136			7.16102	10.2624			7.15641	14.7146
	7.16646	123.19			7.16646	10.1884			7.16184	17.7201
	7.17189	76.0249			7.17189	9.98886			7.16727	22.7254
	7.17733	44.3299			7.17733	9.87242			7.17271	31.1242
	7.18276	28.6407			7.18276	10.0641			7.17814	44.1066
	7.1882	20.7616			7.1882	10.1813			7.18357	61.3286
	7.19363	16.9116			7.19363	10.2291			7.189	78.1117
	7.19907	15.0399			7.19907	10.4358			7.19443	89.1321
	7.20451	14.0111			7.20451	10.6756			7.19986	93.5961
	7.20994	13.3905			7.20994	10.9583			7.2053	89.6352
	7.21538	12.9592			7.21538	11.4433			7.21073	78.9249
	7.22081	12.5904			7.22081	12.1077			7.21616	64.8717
	7.22625	12.3837			7.22625	13.2507			7.22159	50.6214
	7.23168	12.123			7.23168	15.3297			7.22702	38.3398
	7.23712	11.9035			7.23712	19.9577			7.23246	28.6222
	7.24255	11.7704			7.24255	29.8693			7.23789	21.2865
	7.24799	11.7027			7.24799	49.0947			7.24332	16.4204
	7.25342	11.6308			7.25342	78.8896			7.24875	13.3666
	7.25886	11.4866			7.25886	111.541			7.25418	11.5262
	7.26429	11.3888			7.26429	133.337			7.25961	10.4984
	7.26973	11.3229			7.26973	135.613			7.26505	9.94008
	7.27516	11.1721			7.27516	119.176			7.27048	9.55602
	7.2806	11.1543			7.2806	90.9934			7.27591	9.32892
	7.28604	11.1297			7.28604	60.9784			7.28134	9.17706
	7.29147	11.024			7.29147	36.9492			7.28677	8.96919
	7.29691	10.9418			7.29691	22.8281			7.29221	8.78378
	7.30234	10.9775			7.30234	16.454			7.29764	8.73577
	7.30778	10.9931			7.30778	13.7961			7.30307	8.78398
	7.31321	10.9455			7.31321	12.5334			7.3085	8.80777
	7.31865	10.9415			7.31865	11.8096			7.31393	8.8143
	7.32408	10.9359			7.32408	11.3504			7.31936	8.87917
	7.32952	10.8805			7.32952	10.9729			7.3248	8.90286
	7.33495	10.9178			7.33495	10.6576			7.33023	8.94226
	7.34039	10.8569			7.34039	10.3909			7.33566	8.91728
	7.34582	10.7001			7.34582	10.1413			7.34109	8.84903
	7.35126	10.5634			7.35126	9.88075			7.34652	8.83664
	7.35669	10.3785			7.35669	9.65614			7.35196	8.80256
	7.36213	10.2395			7.36213	9.48196			7.35739	8.7512
	7.36756	10.1369			7.36756	9.31651			7.36282	8.71874
	7.373	10.0146			7.373	9.16191			7.36825	8.68092
	7.37844	9.87592			7.37844	8.99127			7.37368	8.60431
	7.38387	9.79477			7.38387	8.92248			7.37911	8.56841
	7.38931	9.78102			7.38931	8.83699			7.38455	8.61766
	7.39474	9.72914			7.39474	8.67361			7.38998	8.6333
	7.40018	9.66745			7.40018	8.57293			7.39541	8.63222
	7.40561	9.65472			7.40561	8.52821			7.40084	8.6667
	7.41105	9.6662			7.41105	8.52697			7.40627	8.67498
	7.41648	9.56938			7.41648	8.4012			7.41171	8.72518
	7.42192	9.49559			7.42192	8.27394			7.41714	8.74043
	7.42735	9.51308			7.42735	8.264			7.42257	8.74453
	7.43279	9.46707			7.43279	8.22031			7.428	8.78762
	7.43822	9.39994			7.43822	8.15331			7.43343	8.81101
	7.44366	9.40651			7.44366	8.10333			7.43886	8.85579
	7.44909	9.4411			7.44909	8.10518			7.4443	8.89606
	7.45453	9.39559			7.45453	8.06864			7.44973	8.96945
	7.45997	9.36801			7.45997	8.00719			7.45516	9.01123
	7.4654	9.32887			7.4654	7.99898			7.46059	9.00891
	7.47084	9.28169			7.47084	7.89898			7.46602	9.08162
	7.47627	9.22409			7.47627	7.75937			7.47146	9.09266
	7.48171	9.20823			7.48171	7.79921			7.47689	9.02817
	7.48714	9.15219			7.48714	7.71982			7.48232	9.03725
	7.49258	9.10804			7.49258	7.6184			7.48775	8.9601
	7.49801	9.14531			7.49801	7.64175			7.49318	8.94226
	7.50345	9.10089			7.50345	7.60756			7.49861	8.9877
	7.50888	9.0954			7.50888	7.59844			7.50405	8.89342
	7.51432	9.07851			7.51432	7.58418			7.50948	8.88829
	7.51975	9.06612			7.51975	7.5423			7.51491	8.8456
	7.52519	9.05395			7.52519	7.53239			7.52034	8.74925
	7.53062	9.05159			7.53062	7.53007			7.52577	8.7031
	7.53606	9.00872			7.53606	7.45261			7.53121	8.64279
	7.54149	8.9667			7.54149	7.41224			7.53664	8.54069
	7.54693	8.97445			7.54693	7.42106			7.54207	8.47453
	7.55237	8.92413			7.55237	7.37234			7.5475	8.42066
	7.5578	8.86977			7.5578	7.32548			7.55293	8.3119
	7.56324	8.86937			7.56324	7.29827			7.55836	8.24002
	7.56867	8.86199			7.56867	7.28815			7.5638	8.16604
	7.57411	8.87066			7.57411	7.31139			7.56923	8.07032
	7.57954	8.8035			7.57954	7.23578			7.57466	8.03257
	7.58498	8.74156			7.58498	7.22369			7.58009	7.89439
	7.59041	8.78903			7.59041	7.28681			7.58552	7.75592
	7.59585	8.75968			7.59585	7.2638			7.59096	7.72104
	7.60128	8.67759			7.60128	7.17553			7.59639	7.59992
	7.60672	8.70818			7.60672	7.11252			7.60182	7.46226
	7.61215	8.74625			7.61215	7.0826			7.60725	7.41518
	7.61759	8.69567			7.61759	7.06625			7.61268	7.35
	7.62302	8.65127			7.62302	7.02387			7.61811	7.22801
	7.62846	8.60808			7.62846	6.9651			7.62355	7.08284
	7.6339	8.56572			7.6339	6.93914			7.62898	6.96177
	7.63933	8.61393			7.63933	6.9727			7.63441	6.89374
	7.64477	8.58595			7.64477	6.95912			7.63984	6.80775
	7.6502	8.55069			7.6502	6.90282			7.64527	6.67236
	7.65564	8.55198			7.65564	6.88219			7.65071	6.56622
	7.66107	8.53694			7.66107	6.90333			7.65614	6.49281
	7.66651	8.48374			7.66651	6.83856			7.66157	6.43952
	7.67194	8.46658			7.67194	6.75422			7.667	6.36587
	7.67738	8.47836			7.67738	6.71135			7.67243	6.29097
	7.68281	8.51764			7.68281	6.70526			7.67786	6.18236
	7.68825	8.49638			7.68825	6.72799			7.6833	6.12399
	7.69368	8.45953			7.69368	6.67517			7.68873	6.07702
	7.69912	8.50455			7.69912	6.65285			7.69416	5.9849
	7.70455	8.49751			7.70455	6.67495			7.69959	5.91596
	7.70999	8.46996			7.70999	6.6146			7.70502	5.87024
	7.71542	8.44966			7.71542	6.57151			7.71045	5.74666
	7.72086	8.42974			7.72086	6.55568			7.71589	5.61032
	7.7263	8.41931			7.7263	6.52667			7.72132	5.59349
	7.73173	8.43346			7.73173	6.50806			7.72675	5.56206
	7.73717	8.36824			7.73717	6.43422			7.73218	5.50603
	7.7426	8.34779			7.7426	6.41583			7.73761	5.41898
	7.74804	8.36421			7.74804	6.44005			7.74305	5.32841
	7.75347	8.35381			7.75347	6.42723			7.74848	5.2996
	7.75891	8.35899			7.75891	6.37087			7.75391	5.28762
	7.76434	8.33356			7.76434	6.34442			7.75934	5.22558
	7.76978	8.3093			7.76978	6.35537			7.76477	5.17804
	7.77521	8.2888			7.77521	6.32914			7.7702	5.16467
	7.78065	8.30464			7.78065	6.27318			7.77564	5.12887
	7.78608	8.24458			7.78608	6.20609			7.78107	5.07607
	7.79152	8.28848			7.79152	6.26405			7.7865	5.01111
	7.79695	8.24634			7.79695	6.2307			7.79193	5.0463
	7.80239	8.2467			7.80239	6.23308			7.79736	4.96979
	7.80782	8.28719			7.80782	6.22809			7.8028	4.94842
	7.81326	8.25009			7.81326	6.17443			7.80823	4.94951
	7.8187	8.26035			7.8187	6.19895			7.81366	4.92815
	7.82413	8.25171			7.82413	6.17594			7.81909	4.94268
	7.82957	8.20913			7.82957	6.1123			7.82452	4.87165
	7.835	8.24146			7.835	6.14265			7.82995	4.81229
	7.84044	8.19833			7.84044	6.12376			7.83539	4.78048
	7.84587	8.20738			7.84587	6.1487			7.84082	4.74665
	7.85131	8.25904			7.85131	6.17728			7.84625	4.86215
	7.85674	8.24203			7.85674	6.19411			7.85168	4.89622
	7.86218	8.19885			7.86218	6.15768			7.85711	4.86091
	7.86761	8.13876			7.86761	6.05672			7.86255	4.77575
	7.87305	8.10093			7.87305	6.00071			7.86798	4.64794
	7.87848	8.15274			7.87848	6.0309			7.87341	4.6026
	7.88392	8.17706			7.88392	6.04462			7.87884	4.61657
	7.88935	8.17466			7.88935	5.99016			7.88427	4.58931
	7.89479	8.14684			7.89479	5.98105			7.8897	4.53291
	7.90023	8.18517			7.90023	5.98773			7.89514	4.56008
	7.90566	8.19152			7.90566	5.96273			7.90057	4.58422
	7.9111	8.13774			7.9111	5.96755			7.906	4.56991
	7.91653	8.18735			7.91653	6.02573			7.91143	4.57298
	7.92197	8.20528			7.92197	6.04511			7.91686	4.63882
	7.9274	8.18649			7.9274	5.98991			7.9223	4.64343
	7.93284	8.22166			7.93284	5.97729			7.92773	4.605
	7.93827	8.21225			7.93827	5.95615			7.93316	4.58442
	7.94371	8.17019			7.94371	5.92804			7.93859	4.55133
	7.94914	8.11464			7.94914	5.84926			7.94402	4.55421
	7.95458	8.14697			7.95458	5.84654			7.94945	4.53173
	7.96001	8.18641			7.96001	5.91468			7.95489	4.53913
	7.96545	8.17622			7.96545	5.94914			7.96032	4.54839
	7.97088	8.13666			7.97088	5.90566			7.96575	4.55992
	7.97632	8.07647			7.97632	5.75419			7.97118	4.54335
	7.98175	8.04184			7.98175	5.69865			7.97661	4.50808
	7.98719	8.10013			7.98719	5.77746			7.98205	4.48525
	7.99263	8.10434			7.99263	5.77638			7.98748	4.49427
	7.99806	8.10434			7.99806	5.78453			7.99291	4.53793
	8.0035	8.1968			8.0035	5.88587			7.99834	4.53532
	8.00893	8.1709			8.00893	5.80905			8.00377	4.5863
	8.01437	8.16526			8.01437	5.74636			8.0092	4.55384
	8.0198	8.12481			8.0198	5.68957			8.01464	4.53892
	8.02524	8.08378			8.02524	5.69654			8.02007	4.53268
	8.03067	8.07893			8.03067	5.72529			8.0255	4.50931
	8.03611	8.09055			8.03611	5.66967			8.03093	4.5429
	8.04154	8.08725			8.04154	5.64431			8.03636	4.56749
	8.04698	8.10653			8.04698	5.6432			8.0418	4.53484
	8.05241	8.08865			8.05241	5.6199			8.04723	4.51033
	8.05785	8.10375			8.05785	5.63741			8.05266	4.49479
	8.06328	8.12959			8.06328	5.63069			8.05809	4.57115
	8.06872	8.10957			8.06872	5.62232			8.06352	4.60048
	8.07416	8.12929			8.07416	5.68621			8.06895	4.59441
	8.07959	8.12845			8.07959	5.69995			8.07439	4.67322
	8.08503	8.11341			8.08503	5.6702			8.07982	4.65035
	8.09046	8.14677			8.09046	5.66244			8.08525	4.65919
	8.0959	8.10649			8.0959	5.63978			8.09068	4.66582
	8.10133	8.06962			8.10133	5.61749			8.09611	4.66774
	8.10677	8.09129			8.10677	5.62181			8.10155	4.71608
	8.1122	8.12239			8.1122	5.60114			8.10698	4.70096
	8.11764	8.12645			8.11764	5.56011			8.11241	4.6564
	8.12307	8.1782			8.12307	5.55991			8.11784	4.6648
	8.12851	8.15846			8.12851	5.56917			8.12327	4.73351
	8.13394	8.11285			8.13394	5.56246			8.1287	4.76639
	8.13938	8.13537			8.13938	5.57446			8.13414	4.80955
	8.14481	8.13392			8.14481	5.59974			8.13957	4.85687
	8.15025	8.12033			8.15025	5.56127			8.145	4.83677
	8.15568	8.12584			8.15568	5.5281			8.15043	4.85943
	8.16112	8.12961			8.16112	5.54841			8.15586	4.91391
	8.16656	8.17329			8.16656	5.60045			8.1613	4.95672
	8.17199	8.13378			8.17199	5.57515			8.16673	4.96065
	8.17743	8.03158			8.17743	5.48907			8.17216	4.92758
	8.18286	8.0659			8.18286	5.50652			8.17759	4.902
	8.1883	8.09252			8.1883	5.52058			8.18302	4.95385
	8.19373	8.08771			8.19373	5.52198			8.18845	4.9997
	8.19917	8.10503			8.19917	5.51564			8.19389	5.03481
	8.2046	8.11113			8.2046	5.49499			8.19932	5.06294
	8.21004	8.17346			8.21004	5.50279			8.20475	5.0638
	8.21547	8.22837			8.21547	5.55821			8.21018	5.05862
	8.22091	8.20274			8.22091	5.51872			8.21561	5.11531
	8.22634	8.19887			8.22634	5.53461			8.22105	5.17984
	8.23178	8.20993			8.23178	5.60395			8.22648	5.25138
	8.23721	8.11856			8.23721	5.44757			8.23191	5.26192
	8.24265	8.0987			8.24265	5.4089			8.23734	5.15632
	8.24809	8.11059			8.24809	5.48136			8.24277	5.14951
	8.25352	8.19936			8.25352	5.51283			8.2482	5.19627
	8.25896	8.20634			8.25896	5.47062			8.25364	5.27418
	8.26439	8.17607			8.26439	5.44795			8.25907	5.25195
	8.26983	8.21571			8.26983	5.47781			8.2645	5.22842
	8.27526	8.23008			8.27526	5.47434			8.26993	5.3086
	8.2807	8.23043			8.2807	5.4124			8.27536	5.31928
	8.28613	8.21329			8.28613	5.39636			8.2808	5.26564
	8.29157	8.25856			8.29157	5.45949			8.28623	5.30773
	8.297	8.29478			8.297	5.44162			8.29166	5.35215
	8.30244	8.31932			8.30244	5.47107			8.29709	5.34
	8.30787	8.32969			8.30787	5.51592			8.30252	5.38632
	8.31331	8.35187			8.31331	5.46897			8.30795	5.43848
	8.31874	8.39176			8.31874	5.46698			8.31339	5.39987
	8.32418	8.40823			8.32418	5.50675			8.31882	5.38091
	8.32961	8.39233			8.32961	5.47312			8.32425	5.39864
	8.33505	8.41774			8.33505	5.42168			8.32968	5.40598
	8.34049	8.51047			8.34049	5.39654			8.33511	5.43883
	8.34592	8.64645			8.34592	5.41687			8.34054	5.43696
	8.35136	9.08182			8.35136	5.45687			8.34598	5.41843
	8.35679	10.2985			8.35679	5.49541			8.35141	5.43865
	8.36223	13.109			8.36223	5.50319			8.35684	5.46456
	8.36766	18.3937			8.36766	5.50797			8.36227	5.43966
	8.3731	25.07			8.3731	5.55428			8.3677	5.40102
	8.37853	30.7732			8.37853	5.59651			8.37314	5.47641
	8.38397	34.2167			8.38397	5.53044			8.37857	5.56174
	8.3894	35.107			8.3894	5.51441			8.384	5.52815
	8.39484	32.7455			8.39484	5.62488			8.38943	5.62553
	8.40027	27.4628			8.40027	5.62323			8.39486	5.84419
	8.40571	21.36			8.40571	5.58456			8.40029	6.10524
	8.41114	15.9882			8.41114	5.55567			8.40573	6.44034
	8.41658	12.5261			8.41658	5.47585			8.41116	6.92811
	8.42202	10.6668			8.42202	5.54546			8.41659	7.67399
	8.42745	9.64519			8.42745	5.53947			8.42202	8.86116
	8.43289	9.03202			8.43289	5.47133			8.42745	10.2225
	8.43832	8.70684			8.43832	5.43933			8.43289	11.482
	8.44376	8.53577			8.44376	5.46225			8.43832	12.3392
	8.44919	8.48123			8.44919	5.4887			8.44375	12.6992
	8.45463	8.4242			8.45463	5.50133			8.44918	12.5773
	8.46006	8.35981			8.46006	5.51727			8.45461	11.8681
	8.4655	8.34528			8.4655	5.59678			8.46004	10.7869
	8.47093	8.31583			8.47093	5.68086			8.46548	9.69621
	8.47637	8.30062			8.47637	5.7797			8.47091	8.63719
	8.4818	8.31116			8.4818	5.97375			8.47634	7.61887
	8.48724	8.32715			8.48724	6.2937			8.48177	6.78003
	8.49267	8.27206			8.49267	6.79549			8.4872	6.17455
	8.49811	8.23294			8.49811	7.89364			8.49264	5.62177
	8.50354	8.21032			8.50354	9.77667			8.49807	5.23161
	8.50898	8.20827			8.50898	12.4408			8.5035	5.0155
	8.51442	8.25059			8.51442	15.4773			8.50893	4.89551
	8.51985	8.21577			8.51985	17.6092			8.51436	4.84128
	8.52529	8.17207			8.52529	18.2158			8.51979	4.72306
	8.53072	8.1868			8.53072	17.477			8.52523	4.63562
	8.53616	8.1829			8.53616	15.5855			8.53066	4.69897
	8.54159	8.17794			8.54159	13.0048			8.53609	4.66272
	8.54703	8.22659			8.54703	10.4199			8.54152	4.53482
	8.55246	8.25899			8.55246	8.28836			8.54695	4.56143
	8.5579	8.22561			8.5579	6.9315			8.55239	4.5779
	8.56333	8.27633			8.56333	6.33629			8.55782	4.5405
	8.56877	8.29513			8.56877	6.05878			8.56325	4.51873
	8.5742	8.29375			8.5742	5.93918			8.56868	4.50787
	8.57964	8.29158			8.57964	5.80702			8.57411	4.50428
	8.58507	8.29526			8.58507	5.68951			8.57954	4.49961
	8.59051	8.332			8.59051	5.70061			8.58498	4.47715
	8.59595	8.32445			8.59595	5.64419			8.59041	4.52516
	8.60138	8.30482			8.60138	5.59463			8.59584	4.52124
	8.60682	8.31851			8.60682	5.58966			8.60127	4.43083
	8.61225	8.32872			8.61225	5.6141			8.6067	4.40611
	8.61769	8.2743			8.61769	5.58769			8.61214	4.43986
	8.62312	8.27596			8.62312	5.54689			8.61757	4.41146
	8.62856	8.24897			8.62856	5.47457			8.623	4.39071
	8.63399	8.22757			8.63399	5.45962			8.62843	4.4034
	8.63943	8.208			8.63943	5.47037			8.63386	4.37707
	8.64486	8.2043			8.64486	5.46028			8.63929	4.35229
	8.6503	8.24998			8.6503	5.47148			8.64473	4.37807
	8.65573	8.28236			8.65573	5.48433			8.65016	4.36504
	8.66117	8.27444			8.66117	5.49916			8.65559	4.38157
	8.6666	8.32188			8.6666	5.51526			8.66102	4.38165
	8.67204	8.31095			8.67204	5.50072			8.66645	4.40556
	8.67747	8.31953			8.67747	5.48558			8.67189	4.40276
	8.68291	8.32577			8.68291	5.4327			8.67732	4.39055
	8.68835	8.37029			8.68835	5.41245			8.68275	4.3745
	8.69378	8.44044			8.69378	5.4205			8.68818	4.37857
	8.69922	8.52358			8.69922	5.45127			8.69361	4.42111
	8.70465	8.58921			8.70465	5.45461			8.69904	4.45199
	8.71009	8.6183			8.71009	5.46499			8.70448	4.46789
	8.71552	8.7795			8.71552	5.49811			8.70991	4.46863
	8.72096	9.08145			8.72096	5.47042			8.71534	4.51023
	8.72639	9.89783			8.72639	5.47855			8.72077	4.49647
	8.73183	12.2834			8.73183	5.44572			8.7262	4.51203
	8.73726	18.0898			8.73726	5.47951			8.73164	4.57187
	8.7427	25.9253			8.7427	5.61289			8.73707	4.70802
	8.74813	34.2414			8.74813	5.61921			8.7425	4.89776
	8.75357	40.8467			8.75357	5.61518			8.74793	4.88375
	8.759	44.2788			8.759	5.64492			8.75336	4.92676
	8.76444	43.5745			8.76444	5.64149			8.75879	5.11452
	8.76988	38.8056			8.76988	5.6453			8.76423	5.26934
	8.77531	32.604			8.77531	5.61295			8.76966	5.5356
	8.78075	26.9447			8.78075	5.61051			8.77509	5.88582
	8.78618	20.7583			8.78618	5.56466			8.78052	6.5156
	8.79162	15.6123			8.79162	5.58511			8.78595	7.46851
	8.79705	12.4849			8.79705	5.72231			8.79139	9.04665
	8.80249	10.6765			8.80249	5.67007			8.79682	11.4512
	8.80792	9.64101			8.80792	5.55959			8.80225	14.3762
	8.81336	9.01656			8.81336	5.59819			8.80768	17.3255
	8.81879	8.70464			8.81879	5.67813			8.81311	19.4877
	8.82423	8.50551			8.82423	5.7198			8.81854	20.6258
	8.82966	8.3521			8.82966	5.76137			8.82398	20.7078
	8.8351	8.2364			8.8351	5.76037			8.82941	19.6516
	8.84053	8.22633			8.84053	5.85369			8.83484	17.7438
	8.84597	8.21168			8.84597	6.01946			8.84027	15.3812
	8.8514	8.13166			8.8514	6.14022			8.8457	13.0434
	8.85684	8.02723			8.85684	6.27895			8.85114	11.0448
	8.86228	8.00191			8.86228	6.56363			8.85657	9.27316
	8.86771	7.98479			8.86771	7.14709			8.862	7.83325
	8.87315	7.94619			8.87315	8.30798			8.86743	6.79128
	8.87858	7.86572			8.87858	10.5185			8.87286	6.07552
	8.88402	7.78183			8.88402	14.4389			8.87829	5.58482
	8.88945	7.71338			8.88945	19.968			8.88373	5.29875
	8.89489	7.69439			8.89489	25.4949			8.88916	5.17554
	8.90032	7.73123			8.90032	28.981			8.89459	5.14287
	8.90576	7.69883			8.90576	29.6622			8.90002	5.12963
	8.91119	7.61639			8.91119	27.9277			8.90545	5.11419
	8.91663	7.62416			8.91663	24.4399			8.91089	5.10939
	8.92206	7.63919			8.92206	19.6628			8.91632	5.14693
	8.9275	7.60285			8.9275	14.6104			8.92175	5.16676
	8.93293	7.61979			8.93293	10.663			8.92718	5.13704
	8.93837	7.63757			8.93837	8.25711			8.93261	5.15936
	8.94381	7.60292			8.94381	7.12853			8.93804	5.14781
	8.94924	7.53192			8.94924	6.53963			8.94348	5.15675
	8.95468	7.52068			8.95468	6.25388			8.94891	5.16792
	8.96011	7.53476			8.96011	6.14167			8.95434	5.20616
	8.96555	7.57254			8.96555	6.09449			8.95977	5.23691
	8.97098	7.5461			8.97098	5.99186			8.9652	5.30862
	8.97642	7.53313			8.97642	5.94558			8.97063	5.30664
	8.98185	7.53071			8.98185	5.89549			8.97607	5.31863
	8.98729	7.4839			8.98729	5.76381			8.9815	5.36372
	8.99272	7.52851			8.99272	5.78187			8.98693	5.34162
	8.99816	7.56419			8.99816	5.82818			8.99236	5.38635
	9.00359	7.54476			9.00359	5.8478			8.99779	5.46528
	9.00903	7.50088			9.00903	5.79803			9.00323	5.45914
	9.01446	7.45093			9.01446	5.66686			9.00866	5.43064
	9.0199	7.41445			9.0199	5.59741			9.01409	5.43108
	9.02533	7.40611			9.02533	5.57514			9.01952	5.41786
	9.03077	7.42035			9.03077	5.56753			9.02495	5.43803
	9.03621	7.36511			9.03621	5.5127			9.03038	5.46443
	9.04164	7.3611			9.04164	5.54861			9.03582	5.45183
	9.04708	7.34			9.04708	5.57992			9.04125	5.43789
	9.05251	7.31127			9.05251	5.51985			9.04668	5.48243
	9.05795	7.30714			9.05795	5.48656			9.05211	5.49951
	9.06338	7.27235			9.06338	5.47559			9.05754	5.43158
	9.06882	7.27612			9.06882	5.47865			9.06298	5.43539
	9.07425	7.24398			9.07425	5.46286			9.06841	5.43895
	9.07969	7.15799			9.07969	5.41879			9.07384	5.41038
	9.08512	7.22235			9.08512	5.43522			9.07927	5.37764
	9.09056	7.25649			9.09056	5.41783			9.0847	5.41967
	9.09599	7.24538			9.09599	5.41109			9.09013	5.43781
	9.10143	7.26426			9.10143	5.41735			9.09557	5.41887
	9.10686	7.21829			9.10686	5.35687			9.101	5.415
	9.1123	7.24073			9.1123	5.40337			9.10643	5.39336
	9.11774	7.26304			9.11774	5.478			9.11186	5.36481
	9.12317	7.20114			9.12317	5.40738			9.11729	5.42505
	9.12861	7.20477			9.12861	5.38307			9.12273	5.37295
	9.13404	7.16335			9.13404	5.32491			9.12816	5.31891
	9.13948	7.09104			9.13948	5.29041			9.13359	5.2663
	9.14491	7.06267			9.14491	5.30661			9.13902	5.23104
	9.15035	7.06363			9.15035	5.30373			9.14445	5.20683
	9.15578	7.07966			9.15578	5.27822			9.14988	5.14146
	9.16122	7.00044			9.16122	5.25221			9.15532	5.09055
	9.16665	6.98853			9.16665	5.20855			9.16075	5.03974
	9.17209	7.04094			9.17209	5.19285			9.16618	5.03191
	9.17752	7.05109			9.17752	5.2357			9.17161	5.00795
	9.18296	7.05664			9.18296	5.23124			9.17704	4.99602
	9.18839	7.06288			9.18839	5.24786			9.18248	4.97963
	9.19383	7.02882			9.19383	5.19089			9.18791	4.957
	9.19926	7.02748			9.19926	5.16895			9.19334	4.89927
	9.2047	7.01484			9.2047	5.19762			9.19877	4.80637
	9.21014	7.02009			9.21014	5.22237			9.2042	4.75789
	9.21557	6.98202			9.21557	5.21333			9.20963	4.79121
	9.22101	6.91333			9.22101	5.18968			9.21507	4.73915
	9.22644	6.89606			9.22644	5.1731			9.2205	4.63138
	9.23188	6.87039			9.23188	5.10903			9.22593	4.61842
	9.23731	6.88794			9.23731	5.07371			9.23136	4.59629
	9.24275	6.84052			9.24275	5.06368			9.23679	4.55805
	9.24818	6.754			9.24818	5.07565			9.24223	4.52229
	9.25362	6.8288			9.25362	5.11693			9.24766	4.45859
	9.25905	6.91276			9.25905	5.11383			9.25309	4.42162
	9.26449	6.95911			9.26449	5.08026			9.25852	4.41415
	9.26992	6.94413			9.26992	5.07096			9.26395	4.40775
	9.27536	6.86039			9.27536	5.06576			9.26938	4.3997
	9.28079	6.81476			9.28079	5.03983			9.27482	4.38489
	9.28623	6.82152			9.28623	5.04212			9.28025	4.34618
	9.29167	6.89272			9.29167	5.11799			9.28568	4.33427
	9.2971	6.90986			9.2971	5.13518			9.29111	4.38527
	9.30254	6.8825			9.30254	5.07948			9.29654	4.41557
	9.30797	6.84314			9.30797	5.10168			9.30198	4.31429
	9.31341	6.8278			9.31341	5.1062			9.30741	4.29605
	9.31884	6.76325			9.31884	5.03334			9.31284	4.30535
	9.32428	6.77417			9.32428	5.03566			9.31827	4.21592
	9.32971	6.81624			9.32971	5.04275			9.3237	4.15001
	9.33515	6.71644			9.33515	4.9937			9.32913	4.17905
	9.34058	6.68093			9.34058	4.99912			9.33457	4.15296
	9.34602	6.65021			9.34602	4.95976			9.34	4.16317
	9.35145	6.6601			9.35145	4.98077			9.34543	4.08682
	9.35689	6.70805			9.35689	4.99198			9.35086	4.09372
	9.36232	6.67627			9.36232	4.94645			9.35629	4.15248
	9.36776	6.68698			9.36776	4.98591			9.36173	4.1025
	9.37319	6.75879			9.37319	5.0611			9.36716	4.06209
	9.37863	6.70747			9.37863	5.0244			9.37259	4.12215
	9.38407	6.65024			9.38407	4.95644			9.37802	4.11491
	9.3895	6.67661			9.3895	4.93871			9.38345	4.05974
	9.39494	6.66421			9.39494	4.9318			9.38888	4.10637
	9.40037	6.69526			9.40037	4.90809			9.39432	4.08507
	9.40581	6.66564			9.40581	4.91255			9.39975	4.04773
	9.41124	6.62541			9.41124	4.89808			9.40518	4.05227
	9.41668	6.67334			9.41668	4.92856			9.41061	4.02597
	9.42211	6.65207			9.42211	4.89543			9.41604	4.08623
	9.42755	6.60328			9.42755	4.87839			9.42148	4.07291
	9.43298	6.60018			9.43298	4.8638			9.42691	4.03834
	9.43842	6.63924			9.43842	4.87267			9.43234	4.00716
	9.44385	6.61986			9.44385	4.896			9.43777	4.03299
	9.44929	6.55955			9.44929	4.86661			9.4432	4.06206
	9.45472	6.60204			9.45472	4.91926			9.44863	4.00146
	9.46016	6.59392			9.46016	4.8768			9.45407	4.04771
	9.46559	6.5707			9.46559	4.84692			9.4595	4.12374
	9.47103	6.59074			9.47103	4.86557			9.46493	4.13533
	9.47647	6.61285			9.47647	4.85705			9.47036	4.08131
	9.4819	6.60817			9.4819	4.81925			9.47579	4.09029
	9.48734	6.5862			9.48734	4.82339			9.48123	4.09539
	9.49277	6.55443			9.49277	4.82156			9.48666	4.09364
	9.49821	6.53132			9.49821	4.82629			9.49209	4.0818
	9.50364	6.58768			9.50364	4.87218			9.49752	4.03656
	9.50908	6.59486			9.50908	4.87806			9.50295	4.13853
	9.51451	6.57542			9.51451	4.8882			9.50838	4.22639
	9.51995	6.62737			9.51995	4.85045			9.51382	4.21292
	9.52538	6.61429			9.52538	4.80523			9.51925	4.23642
	9.53082	6.57577			9.53082	4.84685			9.52468	4.19757
	9.53625	6.59962			9.53625	4.88171			9.53011	4.14141
	9.54169	6.57998			9.54169	4.79761			9.53554	4.17608
	9.54712	6.5399			9.54712	4.76143			9.54098	4.2166
	9.55256	6.51149			9.55256	4.75541			9.54641	4.22543
	9.558	6.49092			9.558	4.76872			9.55184	4.23289
	9.56343	6.52374			9.56343	4.78275			9.55727	4.24458
	9.56887	6.54454			9.56887	4.72726			9.5627	4.32528
	9.5743	6.53211			9.5743	4.70459			9.56813	4.29937
	9.57974	6.53318			9.57974	4.72062			9.57357	4.26621
	9.58517	6.59284			9.58517	4.78033			9.579	4.30618
	9.59061	6.59586			9.59061	4.78708			9.58443	4.39222
	9.59604	6.56397			9.59604	4.74888			9.58986	4.41425
	9.60148	6.54344			9.60148	4.74336			9.59529	4.457
	9.60691	6.52915			9.60691	4.76082			9.60073	4.49203
	9.61235	6.51117			9.61235	4.73597			9.60616	4.50699
	9.61778	6.49712			9.61778	4.73546			9.61159	4.50529
	9.62322	6.49932			9.62322	4.76733			9.61702	4.50522
	9.62865	6.48748			9.62865	4.75467			9.62245	4.55798
	9.63409	6.54479			9.63409	4.81201			9.62788	4.62553
	9.63952	6.54569			9.63952	4.79018			9.63332	4.70232
	9.64496	6.51565			9.64496	4.76681			9.63875	4.74436
	9.6504	6.50507			9.6504	4.73377			9.64418	4.70661
	9.65583	6.48244			9.65583	4.62475			9.64961	4.71167
	9.66127	6.46556			9.66127	4.59018			9.65504	4.68588
	9.6667	6.54978			9.6667	4.70504			9.66047	4.68811
	9.67214	6.59169			9.67214	4.71131			9.66591	4.8255
	9.67757	6.55383			9.67757	4.66856			9.67134	4.89906
	9.68301	6.50653			9.68301	4.6648			9.67677	4.90695
	9.68844	6.48865			9.68844	4.694			9.6822	4.90386
	9.69388	6.48446			9.69388	4.69525			9.68763	4.94157
	9.69931	6.51371			9.69931	4.67039			9.69307	4.94591
	9.70475	6.49993			9.70475	4.64847			9.6985	4.98628
	9.71018	6.48488			9.71018	4.67891			9.70393	5.01513
	9.71562	6.45892			9.71562	4.68162			9.70936	5.03158
	9.72105	6.46877			9.72105	4.66444			9.71479	5.03675
	9.72649	6.46497			9.72649	4.68082			9.72022	5.05605
	9.73193	6.46897			9.73193	4.65727			9.72566	5.07526
	9.73736	6.51738			9.73736	4.65323			9.73109	5.08924
	9.7428	6.47902			9.7428	4.63207			9.73652	5.1477
	9.74823	6.46489			9.74823	4.62164			9.74195	5.12286
	9.75367	6.50242			9.75367	4.67174			9.74738	5.06489
	9.7591	6.5172			9.7591	4.69099			9.75282	5.08564
	9.76454	6.45953			9.76454	4.65922			9.75825	5.13329
	9.76997	6.37997			9.76997	4.61103			9.76368	5.09318
	9.77541	6.41788			9.77541	4.62597			9.76911	5.06227
	9.78084	6.46984			9.78084	4.65741			9.77454	5.03843
	9.78628	6.4354			9.78628	4.61663			9.77997	5.06716
	9.79171	6.43704			9.79171	4.56742			9.78541	5.05346
	9.79715	6.35585			9.79715	4.52822			9.79084	4.98604
	9.80258	6.38708			9.80258	4.54724			9.79627	4.90622
	9.80802	6.44982			9.80802	4.57588			9.8017	4.90991
	9.81345	6.38669			9.81345	4.53904			9.80713	4.91605
	9.81889	6.41872			9.81889	4.57855			9.81257	4.79152
	9.82433	6.49811			9.82433	4.62464			9.818	4.76497
	9.82976	6.44317			9.82976	4.57353			9.82343	4.8574
	9.8352	6.42287			9.8352	4.57262			9.82886	4.80213
	9.84063	6.42242			9.84063	4.56711			9.83429	4.73202
	9.84607	6.43024			9.84607	4.5594			9.83972	4.65399
	9.8515	6.45608			9.8515	4.59219			9.84516	4.5856
	9.85694	6.3897			9.85694	4.55321			9.85059	4.64719
	9.86237	6.35785			9.86237	4.51457			9.85602	4.65334
	9.86781	6.37824			9.86781	4.49397			9.86145	4.56249
	9.87324	6.38897			9.87324	4.43864			9.86688	4.52634
	9.87868	6.42651			9.87868	4.47736			9.87232	4.421
	9.88411	6.48235			9.88411	4.55652			9.87775	4.41375
	9.88955	6.39008			9.88955	4.5023			9.88318	4.45714
	9.89498	6.32387			9.89498	4.50169			9.88861	4.37623
	9.90042	6.39515			9.90042	4.54488			9.89404	4.29806
	9.90586	6.39853			9.90586	4.51823			9.89947	4.32537
	9.91129	6.41249			9.91129	4.48684			9.90491	4.30709
	9.91673	6.42676			9.91673	4.43567			9.91034	4.26262
	9.92216	6.45701			9.92216	4.47745			9.91577	4.24659
	9.9276	6.43059			9.9276	4.48938			9.9212	4.23273
	9.93303	6.41437			9.93303	4.45973			9.92663	4.20235
	9.93847	6.46262			9.93847	4.50183			9.93207	4.18923
	9.9439	6.42011			9.9439	4.49405			9.9375	4.19445
	9.94934	6.36753			9.94934	4.47896			9.94293	4.13616
	9.95477	6.38557			9.95477	4.49162			9.94836	4.08921
	9.96021	6.44131			9.96021	4.46744			9.95379	4.1065
	9.96564	6.38423			9.96564	4.39272			9.95922	4.09067
	9.97108	6.40934			9.97108	4.42379			9.96466	4.04815
	9.97651	6.44087			9.97651	4.42906			9.97009	4.05896
	9.98195	6.43284			9.98195	4.44892			9.97552	4.02614
	9.98738	6.4728			9.98738	4.47182			9.98095	3.94993
	9.99282	6.46191			9.99282	4.43359			9.98638	3.97155
	9.99826	6.42769			9.99826	4.43524			9.99182	3.97429
	10.0037	6.43646			10.0037	4.43337			9.99725	3.9343
	10.0091	6.46534			10.0091	4.43813			10.0027	3.90836
	10.0146	6.47657			10.0146	4.45821			10.0081	3.91631
	10.02	6.47152			10.02	4.43719			10.0135	3.95602
	10.0254	6.44808			10.0254	4.45958			10.019	3.93457
	10.0309	6.4549			10.0309	4.52546			10.0244	3.9254
	10.0363	6.49653			10.0363	4.54771			10.0298	3.98154
	10.0417	6.49906			10.0417	4.47107			10.0353	4.00348
	10.0472	6.5963			10.0472	4.42108			10.0407	3.94274
	10.0526	6.56006			10.0526	4.39689			10.0461	3.92923
	10.058	6.53606			10.058	4.37165			10.0516	3.85127
	10.0635	6.5308			10.0635	4.37834			10.057	3.75981
	10.0689	6.58849			10.0689	4.40292			10.0624	3.73842
	10.0744	6.77663			10.0744	4.42993			10.0679	3.72872
	10.0798	7.02037			10.0798	4.3861			10.0733	3.83665
	10.0852	7.71738			10.0852	4.4167			10.0787	3.86692
	10.0907	9.51667			10.0907	4.4379			10.0842	3.88862
	10.0961	13.2634			10.0961	4.47649			10.0896	3.95452
	10.1015	17.9086			10.1015	4.52454			10.095	3.94839
	10.107	21.0691			10.107	4.52089			10.1005	3.97011
	10.1124	22.7			10.1124	4.50156			10.1059	4.02022
	10.1178	22.6254			10.1178	4.48582			10.1113	4.01683
	10.1233	21.8732			10.1233	4.47963			10.1167	4.01554
	10.1287	19.7982			10.1287	4.44709			10.1222	4.04803
	10.1341	16.7967			10.1341	4.40066			10.1276	4.1147
	10.1396	13.6946			10.1396	4.43886			10.133	4.17893
	10.145	11.2956			10.145	4.37895			10.1385	4.39644
	10.1504	9.70006			10.1504	4.37982			10.1439	4.54761
	10.1559	8.61846			10.1559	4.39498			10.1493	4.8045
	10.1613	7.89007			10.1613	4.41656			10.1548	5.21799
	10.1668	7.36184			10.1668	4.40301			10.1602	5.76428
	10.1722	6.93039			10.1722	4.37998			10.1656	6.52968
	10.1776	6.74148			10.1776	4.40495			10.1711	7.42049
	10.1831	6.73026			10.1831	4.3949			10.1765	8.22294
	10.1885	6.57161			10.1885	4.33489			10.1819	8.81509
	10.1939	6.50515			10.1939	4.37347			10.1874	9.14899
	10.1994	6.52461			10.1994	4.4035			10.1928	9.22573
	10.2048	6.45538			10.2048	4.42703			10.1982	9.07937
	10.2102	6.46287			10.2102	4.44565			10.2037	8.66648
	10.2157	6.46203			10.2157	4.48239			10.2091	8.07887
	10.2211	6.38225			10.2211	4.47756			10.2145	7.43903
	10.2265	6.36255			10.2265	4.48221			10.22	6.74651
	10.232	6.32244			10.232	4.50681			10.2254	6.12349
	10.2374	6.31647			10.2374	4.65333			10.2308	5.60285
	10.2428	6.36045			10.2428	4.85269			10.2363	5.14734
	10.2483	6.37677			10.2483	5.14409			10.2417	4.77368
	10.2537	6.39204			10.2537	5.57667			10.2471	4.46652
	10.2591	6.35287			10.2591	6.30202			10.2525	4.25252
	10.2646	6.35924			10.2646	7.49961			10.258	4.07373
	10.27	6.3465			10.27	8.97579			10.2634	3.98288
	10.2755	6.34867			10.2755	10.5147			10.2688	3.95067
	10.2809	6.35789			10.2809	11.6075			10.2743	3.85661
	10.2863	6.38364			10.2863	12.0742			10.2797	3.7293
	10.2918	6.40794			10.2918	11.8758			10.2851	3.79625
	10.2972	6.36071			10.2972	11.0643			10.2906	3.8534
	10.3026	6.37592			10.3026	10.0244			10.296	3.7827
	10.3081	6.38893			10.3081	8.69141			10.3014	3.82263
	10.3135	6.34594			10.3135	7.25083			10.3069	3.87803
	10.3189	6.37146			10.3189	6.08064			10.3123	3.8118
	10.3244	6.39228			10.3244	5.32992			10.3177	3.76635
	10.3298	6.42754			10.3298	4.96019			10.3232	3.70563
	10.3352	6.37889			10.3352	4.75399			10.3286	3.65849
	10.3407	6.40273			10.3407	4.71499			10.334	3.66968
	10.3461	6.48439			10.3461	4.68311			10.3394	3.6784
	10.3515	6.43948			10.3515	4.59483			10.3449	3.69168
	10.357	6.38787			10.357	4.51183			10.3503	3.6817
	10.3624	6.40025			10.3624	4.46955			10.3558	3.65583
	10.3679	6.36474			10.3679	4.46717			10.3612	3.66399
	10.3733	6.33268			10.3733	4.4609			10.3666	3.66021
	10.3787	6.38642			10.3787	4.48446			10.372	3.67692
	10.3842	6.37409			10.3842	4.45393			10.3775	3.69102
	10.3896	6.34186			10.3896	4.40698			10.3829	3.71115
	10.395	6.34331			10.395	4.38749			10.3883	3.71723
	10.4005	6.33847			10.4005	4.40492			10.3938	3.71187
	10.4059	6.34002			10.4059	4.39464			10.3992	3.69108
	10.4113	6.31857			10.4113	4.36538			10.4046	3.64496
	10.4168	6.29675			10.4168	4.37968			10.4101	3.66174
	10.4222	6.35778			10.4222	4.38497			10.4155	3.61059
	10.4276	6.33886			10.4276	4.34842			10.4209	3.60113
	10.4331	6.28789			10.4331	4.3348			10.4264	3.63635
	10.4385	6.30558			10.4385	4.32382			10.4318	3.62327
	10.4439	6.34418			10.4439	4.34134			10.4372	3.63213
	10.4494	6.33924			10.4494	4.31303			10.4427	3.64855
	10.4548	6.32775			10.4548	4.31905			10.4481	3.6146
	10.4603	6.31906			10.4603	4.31073			10.4535	3.59244
	10.4657	6.34537			10.4657	4.32385			10.4589	3.62934
	10.4711	6.33442			10.4711	4.28622			10.4644	3.68918
	10.4766	6.34179			10.4766	4.27653			10.4698	3.68952
	10.482	6.36279			10.482	4.31203			10.4753	3.65795
	10.4874	6.41516			10.4874	4.34966			10.4807	3.68058
	10.4929	6.3718			10.4929	4.35388			10.4861	3.68999
	10.4983	6.38705			10.4983	4.38094			10.4915	3.6611
	10.5037	6.35237			10.5037	4.38263			10.497	3.65141
	10.5092	6.32141			10.5092	4.31095			10.5024	3.63035
	10.5146	6.34638			10.5146	4.27679			10.5078	3.59284
	10.52	6.3142			10.52	4.2751			10.5133	3.57534
	10.5255	6.29547			10.5255	4.29429			10.5187	3.61922
	10.5309	6.32853			10.5309	4.3473			10.5241	3.61759
	10.5364	6.27621			10.5364	4.28795			10.5296	3.62666
	10.5418	6.27682			10.5418	4.23667			10.535	3.60214
	10.5472	6.33937			10.5472	4.27122			10.5404	3.57762
	10.5527	6.34997			10.5527	4.28774			10.5459	3.63297
	10.5581	6.36473			10.5581	4.3348			10.5513	3.63202
	10.5635	6.39724			10.5635	4.38155			10.5567	3.64162
	10.569	6.37048			10.569	4.34966			10.5622	3.67321
	10.5744	6.41303			10.5744	4.36324			10.5676	3.65817
	10.5798	6.36921			10.5798	4.31114			10.573	3.6805
	10.5853	6.38537			10.5853	4.31072			10.5785	3.68231
	10.5907	6.38258			10.5907	4.29249			10.5839	3.6229
	10.5961	6.37113			10.5961	4.3223			10.5893	3.63294
	10.6016	6.32688			10.6016	4.37615			10.5947	3.66275
	10.607	6.32056			10.607	4.34219			10.6002	3.69281
	10.6125	6.35213			10.6125	4.37317			10.6056	3.68053
	10.6179	6.3699			10.6179	4.34142			10.611	3.70964
	10.6233	6.34772			10.6233	4.33502			10.6165	3.68824
	10.6288	6.37174			10.6288	4.35639			10.6219	3.68509
	10.6342	6.4356			10.6342	4.41871			10.6273	3.69916
	10.6396	6.39527			10.6396	4.37897			10.6328	3.78526
	10.6451	6.35245			10.6451	4.33485			10.6382	3.74712
	10.6505	6.36058			10.6505	4.36415			10.6436	3.70277
	10.6559	6.41725			10.6559	4.37801			10.6491	3.69305
	10.6614	6.35151			10.6614	4.31517			10.6545	3.70592
	10.6668	6.32478			10.6668	4.30226			10.6599	3.6988
	10.6722	6.36971			10.6722	4.33069			10.6654	3.65786
	10.6777	6.38534			10.6777	4.37702			10.6708	3.6643
	10.6831	6.34032			10.6831	4.33144			10.6762	3.71233
	10.6885	6.29236			10.6885	4.31279			10.6817	3.76004
	10.694	6.30484			10.694	4.33346			10.6871	3.69069
	10.6994	6.32555			10.6994	4.30591			10.6925	3.66497
	10.7049	6.29086			10.7049	4.31117			10.698	3.72661
	10.7103	6.37883			10.7103	4.36291			10.7034	3.7349
	10.7157	6.41589			10.7157	4.37703			10.7088	3.76018
	10.7211	6.34498			10.7211	4.33851			10.7142	3.83258
	10.7266	6.38326			10.7266	4.36973			10.7197	3.75836
	10.732	6.36748			10.732	4.39515			10.7251	3.77381
	10.7375	6.42206			10.7375	4.41209			10.7305	3.82413
	10.7429	6.432			10.7429	4.37962			10.736	3.79832
	10.7483	6.35171			10.7483	4.34823			10.7414	3.85001
	10.7538	6.2864			10.7538	4.34875			10.7468	3.77688
	10.7592	6.24057			10.7592	4.33935			10.7523	3.73016
	10.7646	6.30491			10.7646	4.33542			10.7577	3.81176
	10.7701	6.39235			10.7701	4.3791			10.7631	3.87222
	10.7755	6.35292			10.7755	4.3806			10.7686	3.88082
	10.7809	6.38477			10.7809	4.42436			10.774	3.8768
	10.7864	6.50075			10.7864	4.46606			10.7794	3.95385
	10.7918	6.42063			10.7918	4.39174			10.7849	4.00249
	10.7973	6.31165			10.7973	4.34124			10.7903	3.98648
	10.8027	6.38369			10.8027	4.38127			10.7957	3.95895
	10.8081	6.42881			10.8081	4.40684			10.8012	4.00276
	10.8135	6.49191			10.8135	4.42196			10.8066	4.0472
	10.819	6.4207			10.819	4.31503			10.812	4.13556
	10.8244	6.43035			10.8244	4.35134			10.8174	4.12501
	10.8299	6.45696			10.8299	4.41554			10.8229	4.10559
	10.8353	6.47477			10.8353	4.41171			10.8283	4.13264
	10.8407	6.44296			10.8407	4.37758			10.8338	4.11065
	10.8462	6.42265			10.8462	4.33135			10.8392	4.11474
	10.8516	6.41783			10.8516	4.28938			10.8446	4.11009
	10.857	6.41662			10.857	4.34463			10.85	4.12848
	10.8625	6.37689			10.8625	4.42267			10.8555	4.22104
	10.8679	6.44623			10.8679	4.4891			10.8609	4.24476
	10.8733	6.51838			10.8733	4.48			10.8663	4.23495
	10.8788	6.525			10.8788	4.4944			10.8718	4.29728
	10.8842	6.50656			10.8842	4.50199			10.8772	4.34486
	10.8896	6.52613			10.8896	4.48649			10.8826	4.40062
	10.8951	6.50679			10.8951	4.43131			10.8881	4.43712
	10.9005	6.48122			10.9005	4.42152			10.8935	4.38309
	10.906	6.51617			10.906	4.40786			10.8989	4.30402
	10.9114	6.55008			10.9114	4.40056			10.9044	4.38859
	10.9168	6.57128			10.9168	4.47417			10.9098	4.44745
	10.9223	6.54391			10.9223	4.48677			10.9152	4.54219
	10.9277	6.54744			10.9277	4.48384			10.9207	4.58037
	10.9331	6.54941			10.9331	4.41964			10.9261	4.57335
	10.9386	6.59404			10.9386	4.44519			10.9315	4.56586
	10.944	6.61915			10.944	4.51197			10.9369	4.56001
	10.9494	6.69753			10.9494	4.52658			10.9424	4.6051
	10.9549	6.65202			10.9549	4.49601			10.9478	4.66421
	10.9603	6.65867			10.9603	4.56183			10.9533	4.67028
	10.9657	6.66754			10.9657	4.51785			10.9587	4.67599
	10.9712	6.69765			10.9712	4.48017			10.9641	4.7423
	10.9766	6.78215			10.9766	4.53329			10.9695	4.74713
	10.982	6.77526			10.982	4.5566			10.975	4.78786
	10.9875	6.80825			10.9875	4.49917			10.9804	4.80465
	10.9929	7.09834			10.9929	4.4597			10.9858	4.72435
	10.9984	7.76163			10.9984	4.47409			10.9913	4.73666
	11.0038	8.80297			11.0038	4.5105			10.9967	4.7103
	11.0092	10.6913			11.0092	4.47518			11.0021	4.72091
	11.0147	13.0109			11.0147	4.55382			11.0076	4.71377
	11.0201	15.1873			11.0201	4.61248			11.013	4.7971
	11.0255	16.879			11.0255	4.59069			11.0184	4.83318
	11.031	17.5818			11.031	4.58704			11.0239	4.79511
	11.0364	17.7178			11.0364	4.57772			11.0293	4.84512
	11.0418	16.5747			11.0418	4.58097			11.0347	4.84534
	11.0473	14.9948			11.0473	4.60376			11.0402	4.89714
	11.0527	12.8303			11.0527	4.62331			11.0456	4.90658
	11.0581	10.8916			11.0581	4.64676			11.051	4.9437
	11.0636	9.47764			11.0636	4.65365			11.0564	5.09749
	11.069	8.41265			11.069	4.61065			11.0619	5.21406
	11.0745	7.77205			11.0745	4.6135			11.0673	5.29246
	11.0799	7.47314			11.0799	4.56475			11.0727	5.4532
	11.0853	7.29682			11.0853	4.63608			11.0782	5.74701
	11.0907	7.05887			11.0907	4.6423			11.0836	6.18445
	11.0962	6.90712			11.0962	4.64753			11.089	6.51847
	11.1016	6.84518			11.1016	4.7267			11.0945	6.74172
	11.1071	6.78759			11.1071	4.67712			11.0999	7.06684
	11.1125	6.77198			11.1125	4.60462			11.1053	7.25214
	11.1179	6.77347			11.1179	4.57369			11.1108	7.21005
	11.1234	6.80805			11.1234	4.63842			11.1162	6.99911
	11.1288	6.83007			11.1288	4.67419			11.1216	6.77896
	11.1342	6.81966			11.1342	4.63693			11.1271	6.53123
	11.1397	6.85303			11.1397	4.63009			11.1325	6.14333
	11.1451	6.83696			11.1451	4.64259			11.1379	5.78834
	11.1505	6.8118			11.1505	4.64158			11.1434	5.5279
	11.156	6.79003			11.156	4.729			11.1488	5.26341
	11.1614	6.80018			11.1614	4.75877			11.1542	5.08329
	11.1669	6.84161			11.1669	4.80935			11.1596	4.94822
	11.1723	6.83965			11.1723	4.99566			11.1651	4.69304
	11.1777	6.86			11.1777	5.21006			11.1705	4.55987
	11.1831	6.88503			11.1831	5.49306			11.176	4.55219
	11.1886	6.85383			11.1886	5.96985			11.1814	4.45993
	11.194	6.86385			11.194	6.65364			11.1868	4.34349
	11.1995	6.92118			11.1995	7.50379			11.1922	4.31985
	11.2049	7.01459			11.2049	8.3121			11.1977	4.34254
	11.2103	6.9864			11.2103	8.72989			11.2031	4.38016
	11.2158	7.04307			11.2158	8.74041			11.2085	4.35175
	11.2212	7.12526			11.2212	8.49936			11.214	4.30501
	11.2266	7.16364			11.2266	8.06696			11.2194	4.30974
	11.2321	7.17757			11.2321	7.47508			11.2248	4.29547
	11.2375	7.10237			11.2375	6.69618			11.2303	4.31509
	11.2429	7.10415			11.2429	5.92867			11.2357	4.25588
	11.2484	7.18833			11.2484	5.44116			11.2411	4.26964
	11.2538	7.29794			11.2538	5.16094			11.2466	4.30923
	11.2592	7.45467			11.2592	5.03813			11.252	4.3725
	11.2647	7.52655			11.2647	4.90366			11.2574	4.44023
	11.2701	7.648			11.2701	4.81891			11.2629	4.45297
	11.2756	8.0923			11.2756	4.85931			11.2683	4.41672
	11.281	8.94875			11.281	4.79146			11.2737	4.4136
	11.2864	11.1898			11.2864	4.76328			11.2791	4.51374
	11.2919	15.9451			11.2919	4.8022			11.2846	4.51539
	11.2973	22.5926			11.2973	4.84545			11.29	4.54051
	11.3027	30.8478			11.3027	4.89191			11.2955	4.58734
	11.3082	38.1394			11.3082	4.84912			11.3009	4.63744
	11.3136	43.1654			11.3136	4.92342			11.3063	4.61086
	11.319	46.0938			11.319	4.9819			11.3117	4.66194
	11.3245	43.7484			11.3245	4.85993			11.3172	4.76901
	11.3299	39.7571			11.3299	4.82203			11.3226	4.78023
	11.3353	36.465			11.3353	4.80194			11.328	4.89657
	11.3408	30.2235			11.3408	4.76346			11.3335	5.10048
	11.3462	23.2477			11.3462	4.77651			11.3389	5.22145
	11.3516	17.9161			11.3516	4.79953			11.3443	5.57525
	11.3571	13.9766			11.3571	4.83269			11.3498	6.00699
	11.3625	11.3089			11.3625	4.79084			11.3552	6.68775
	11.368	9.88963			11.368	4.80776			11.3606	7.58551
	11.3734	9.10734			11.3734	4.85733			11.3661	8.74969
	11.3788	8.52878			11.3788	4.85239			11.3715	10.3173
	11.3843	8.09885			11.3843	4.88288			11.3769	12.017
	11.3897	7.77433			11.3897	4.88148			11.3824	13.4558
	11.3951	7.62425			11.3951	4.88931			11.3878	14.4957
	11.4006	7.4738			11.4006	4.98316			11.3932	15.1832
	11.406	7.39844			11.406	5.01297			11.3986	15.4707
	11.4114	7.34754			11.4114	5.01215			11.4041	15.3315
	11.4169	7.25276			11.4169	5.04121			11.4095	14.7723
	11.4223	7.24478			11.4223	5.04681			11.4149	13.7844
	11.4277	7.17589			11.4277	5.05258			11.4204	12.6047
	11.4332	7.16752			11.4332	5.13557			11.4258	11.358
	11.4386	7.1589			11.4386	5.2256			11.4313	10.1668
	11.4441	7.01661			11.4441	5.27019			11.4367	9.16685
	11.4495	7.01053			11.4495	5.39916			11.4421	8.16242
	11.4549	6.94195			11.4549	5.58883			11.4475	7.32372
	11.4604	6.9458			11.4604	5.9209			11.453	6.66957
	11.4658	7.00071			11.4658	6.59073			11.4584	6.07511
	11.4712	6.98204			11.4712	7.63136			11.4638	5.70326
	11.4767	6.94189			11.4767	9.26124			11.4693	5.43614
	11.4821	6.91967			11.4821	11.73			11.4747	5.16361
	11.4875	6.91666			11.4875	14.9197			11.4801	5.04648
	11.493	6.91697			11.493	18.21			11.4856	4.87595
	11.4984	6.85408			11.4984	20.6783			11.491	4.83521
	11.5038	6.83162			11.5038	21.8291			11.4964	4.81683
	11.5093	6.87633			11.5093	21.7346			11.5019	4.81386
	11.5147	6.86335			11.5147	20.5748			11.5073	4.8398
	11.5201	6.83231			11.5201	18.6259			11.5127	4.76548
	11.5256	6.85246			11.5256	16.1071			11.5182	4.65942
	11.531	6.90864			11.531	13.3088			11.5236	4.68976
	11.5365	6.91739			11.5365	10.5952			11.529	4.70374
	11.5419	6.87434			11.5419	8.33377			11.5344	4.69909
	11.5473	6.86858			11.5473	6.94449			11.5399	4.68367
	11.5527	6.83819			11.5527	6.12482			11.5453	4.67305
	11.5582	6.90404			11.5582	5.70832			11.5508	4.67124
	11.5636	6.92327			11.5636	5.53069			11.5562	4.66949
	11.5691	6.9351			11.5691	5.41877			11.5616	4.70414
	11.5745	6.91058			11.5745	5.30667			11.567	4.73637
	11.5799	6.92028			11.5799	5.25973			11.5725	4.72024
	11.5854	6.91268			11.5854	5.11089			11.5779	4.71186
	11.5908	6.86235			11.5908	5.03594			11.5833	4.69918
	11.5962	6.93502			11.5962	5.13931			11.5888	4.64076
	11.6017	6.8878			11.6017	5.07625			11.5942	4.69438
	11.6071	6.85285			11.6071	5.00996			11.5996	4.66831
	11.6125	6.86571			11.6125	4.95916			11.6051	4.63114
	11.618	6.85995			11.618	4.93803			11.6105	4.55662
	11.6234	6.89229			11.6234	5.00156			11.6159	4.52993
	11.6288	6.94435			11.6288	5.03644			11.6214	4.55729
	11.6343	6.91534			11.6343	5.0397			11.6268	4.61866
	11.6397	6.92123			11.6397	5.04391			11.6322	4.67205
	11.6451	6.88471			11.6451	4.98002			11.6377	4.64796
	11.6506	6.7992			11.6506	4.87177			11.6431	4.65452
	11.656	6.82228			11.656	4.88567			11.6485	4.55116
	11.6615	6.81896			11.6615	4.85969			11.654	4.50916
	11.6669	6.75911			11.6669	4.79858			11.6594	4.51293
	11.6723	6.76139			11.6723	4.83725			11.6648	4.41822
	11.6778	6.74983			11.6778	4.84875			11.6702	4.37949
	11.6832	6.75462			11.6832	4.79787			11.6757	4.36163
	11.6886	6.78125			11.6886	4.81943			11.6811	4.34407
	11.6941	6.70095			11.6941	4.78149			11.6865	4.4104
	11.6995	6.76903			11.6995	4.77915			11.692	4.34182
	11.7049	6.87721			11.7049	4.86063			11.6974	4.27158
	11.7104	6.84627			11.7104	4.85085			11.7028	4.32332
	11.7158	6.83896			11.7158	4.81145			11.7083	4.35718
	11.7212	6.75697			11.7212	4.77577			11.7137	4.31541
	11.7267	6.73718			11.7267	4.84369			11.7191	4.29179
	11.7321	6.7932			11.7321	4.83785			11.7246	4.27598
	11.7376	6.77301			11.7376	4.74388			11.73	4.26838
	11.743	6.74022			11.743	4.72523			11.7354	4.25615
	11.7484	6.74073			11.7484	4.83845			11.7409	4.23268
	11.7539	6.76343			11.7539	4.84412			11.7463	4.23967
	11.7593	6.72567			11.7593	4.77485			11.7517	4.21871
	11.7647	6.76851			11.7647	4.81587			11.7571	4.1782
	11.7702	6.77082			11.7702	4.8162			11.7626	4.22898
	11.7756	6.76757			11.7756	4.84526			11.768	4.21905
	11.781	6.79447			11.781	4.85553			11.7735	4.2111
	11.7865	6.74182			11.7865	4.81575			11.7789	4.19073
	11.7919	6.738			11.7919	4.81798			11.7843	4.20244
	11.7973	6.74502			11.7973	4.79602			11.7897	4.18339
	11.8028	6.78588			11.8028	4.90056			11.7952	4.13619
	11.8082	6.76488			11.8082	4.91142			11.8006	4.13544
	11.8137	6.70202			11.8137	4.84241			11.806	4.23735
	11.8191	6.71618			11.8191	4.83416			11.8115	4.20334
	11.8245	6.71845			11.8245	4.8516			11.8169	4.16909
	11.83	6.68854			11.83	4.75183			11.8223	4.19978
	11.8354	6.67316			11.8354	4.72115			11.8278	4.16825
	11.8408	6.65644			11.8408	4.77959			11.8332	4.1924
	11.8463	6.68638			11.8463	4.81814			11.8386	4.15306
	11.8517	6.70968			11.8517	4.82227			11.8441	4.11743
	11.8571	6.61708			11.8571	4.78649			11.8495	4.16567
	11.8626	6.64994			11.8626	4.80583			11.8549	4.16904
	11.868	6.67641			11.868	4.83908			11.8604	4.09072
	11.8734	6.68379			11.8734	4.8132			11.8658	4.15597
	11.8789	6.64133			11.8789	4.78941			11.8712	4.16263
	11.8843	6.63974			11.8843	4.78345			11.8766	4.1638
	11.8897	6.6535			11.8897	4.72676			11.8821	4.20777
	11.8952	6.69012			11.8952	4.74686			11.8875	4.17089
	11.9006	6.70043			11.9006	4.74641			11.893	4.15611
	11.9061	6.69406			11.9061	4.74532			11.8984	4.18208
	11.9115	6.65235			11.9115	4.75126			11.9038	4.17553
	11.9169	6.60445			11.9169	4.6931			11.9092	4.15139
	11.9224	6.62975			11.9224	4.72374			11.9147	4.11499
	11.9278	6.64553			11.9278	4.80028			11.9201	4.15865
	11.9332	6.60114			11.9332	4.78175			11.9255	4.27391
	11.9387	6.64774			11.9387	4.77914			11.931	4.30449
	11.9441	6.64836			11.9441	4.78713			11.9364	4.25429
	11.9495	6.55737			11.9495	4.74296			11.9418	4.24368
	11.955	6.6037			11.955	4.7457			11.9473	4.27208
	11.9604	6.6211			11.9604	4.73023			11.9527	4.26261
	11.9658	6.6454			11.9658	4.77956			11.9581	4.27278
	11.9713	6.66006			11.9713	4.76131			11.9636	4.28133
	11.9767	6.592			11.9767	4.71057			11.969	4.33518
	11.9821	6.60666			11.9821	4.85811			11.9744	4.33399
	11.9876	6.64023			11.9876	4.89741			11.9799	4.36683
	11.993	6.56827			11.993	4.78971			11.9853	4.49002
	11.9985	6.57644			11.9985	4.7518			11.9907	4.42072
									11.9962	4.34878
