# Supplementary material for: Earth-abundant Li-ion cathode materials with nanoengineered microstructures
Source: Nat Nanotechnol. 2024 Sep 19;19(12):1831–9. doi: 10.1038/s41565-024-01787-y (PMC11638071; doi:10.1038/s41565-024-01787-y)
Supplement: Supplementary file 3 — In situ XRD data in Fig. 2. [file 41565_2024_1787_MOESM3_ESM.xlsx]

## Sheet: Sheet1
				100 °C			150 °C			200 °C				250 °C				300 °C				400 °C				500 °C				600 °C
				2θ	Intensity		2θ	Intensity		2θ	Intensity			2θ	Intensity			2θ	Intensity			2θ	Intensity			2θ	Intensity			2θ	Intensity
				°	a.u.		°	a.u.		°	a.u.			°	a.u.			°	a.u.			°	a.u.			°	a.u.			°	a.u.
				1.00265	9.50061		1.00265	9.89917		1.00265	9.65807			1.00265	9.28418			1.00265	9.13145			1.00265	7.80288			1.00265	7.68775			1.00265	7.34919
				1.00653	9.51075		1.00653	9.85547		1.00653	9.67763			1.00653	9.31791			1.00653	9.12905			1.00653	7.77381			1.00653	7.66839			1.00653	7.29577
				1.01041	9.45989		1.01041	9.87478		1.01041	9.7394			1.01041	9.33688			1.01041	9.09569			1.01041	7.80876			1.01041	7.73817			1.01041	7.34094
				1.01429	9.4216		1.01429	9.80923		1.01429	9.72587			1.01429	9.27498			1.01429	9.07597			1.01429	7.85536			1.01429	7.66907			1.01429	7.31708
				1.01817	9.47042		1.01817	9.86154		1.01817	9.75447			1.01817	9.34388			1.01817	9.17601			1.01817	7.8316			1.01817	7.58738			1.01817	7.32495
				1.02205	9.48458		1.02205	9.84225		1.02205	9.66236			1.02205	9.36847			1.02205	9.16141			1.02205	7.84895			1.02205	7.57544			1.02205	7.30506
				1.02593	9.53661		1.02593	9.84135		1.02593	9.61889			1.02593	9.33602			1.02593	9.06602			1.02593	7.86825			1.02593	7.65058			1.02593	7.26475
				1.02981	9.47735		1.02981	9.72768		1.02981	9.51246			1.02981	9.21611			1.02981	8.98151			1.02981	7.86112			1.02981	7.7111			1.02981	7.22425
				1.03368	9.49297		1.03368	9.73551		1.03368	9.50101			1.03368	9.19811			1.03368	8.99451			1.03368	7.80182			1.03368	7.73124			1.03368	7.28101
				1.03756	9.48376		1.03756	9.72816		1.03756	9.45857			1.03756	9.21986			1.03756	8.98533			1.03756	7.80272			1.03756	7.67973			1.03756	7.31176
				1.04144	9.52558		1.04144	9.79236		1.04144	9.57226			1.04144	9.30477			1.04144	9.01872			1.04144	7.80247			1.04144	7.67879			1.04144	7.32553
				1.04532	9.38722		1.04532	9.78157		1.04532	9.52691			1.04532	9.26335			1.04532	8.94268			1.04532	7.77826			1.04532	7.58979			1.04532	7.27275
				1.0492	9.29895		1.0492	9.75555		1.0492	9.43319			1.0492	9.18058			1.0492	8.87177			1.0492	7.73105			1.0492	7.48046			1.0492	7.21139
				1.05308	9.3285		1.05308	9.65734		1.05308	9.3938			1.05308	9.14419			1.05308	8.86145			1.05308	7.6851			1.05308	7.50464			1.05308	7.21815
				1.05696	9.44596		1.05696	9.65105		1.05696	9.49303			1.05696	9.18394			1.05696	8.94615			1.05696	7.58934			1.05696	7.5424			1.05696	7.18829
				1.06084	9.39027		1.06084	9.63844		1.06084	9.47594			1.06084	9.11878			1.06084	8.9235			1.06084	7.59576			1.06084	7.58036			1.06084	7.21652
				1.06471	9.22885		1.06471	9.57849		1.06471	9.33525			1.06471	9.03272			1.06471	8.8527			1.06471	7.64009			1.06471	7.55579			1.06471	7.28612
				1.06859	9.11859		1.06859	9.47478		1.06859	9.26956			1.06859	8.97457			1.06859	8.76928			1.06859	7.58354			1.06859	7.48739			1.06859	7.3073
				1.07247	9.1999		1.07247	9.483		1.07247	9.27345			1.07247	8.91599			1.07247	8.74396			1.07247	7.53294			1.07247	7.43653			1.07247	7.19911
				1.07635	9.35001		1.07635	9.61356		1.07635	9.32243			1.07635	8.99227			1.07635	8.83747			1.07635	7.54689			1.07635	7.44757			1.07635	7.19819
				1.08023	9.48517		1.08023	9.78369		1.08023	9.48368			1.08023	9.26709			1.08023	8.99957			1.08023	7.70337			1.08023	7.61508			1.08023	7.31465
				1.08411	9.56549		1.08411	9.88758		1.08411	9.57682			1.08411	9.38213			1.08411	9.07213			1.08411	7.76403			1.08411	7.65307			1.08411	7.40717
				1.08799	9.67055		1.08799	9.98647		1.08799	9.68711			1.08799	9.43301			1.08799	9.13737			1.08799	7.79299			1.08799	7.69779			1.08799	7.43154
				1.09187	9.72356		1.09187	9.98944		1.09187	9.7091			1.09187	9.48073			1.09187	9.19022			1.09187	7.82602			1.09187	7.70708			1.09187	7.41129
				1.09574	9.78961		1.09574	9.97304		1.09574	9.70814			1.09574	9.45501			1.09574	9.18906			1.09574	7.86091			1.09574	7.68278			1.09574	7.4649
				1.09962	9.7576		1.09962	9.94347		1.09962	9.72973			1.09962	9.40957			1.09962	9.18469			1.09962	7.88724			1.09962	7.72891			1.09962	7.52884
				1.1035	9.7223		1.1035	9.94996		1.1035	9.70228			1.1035	9.34564			1.1035	9.19025			1.1035	7.98256			1.1035	7.83507			1.1035	7.62157
				1.10738	9.66018		1.10738	9.90629		1.10738	9.62827			1.10738	9.32523			1.10738	9.14854			1.10738	7.98633			1.10738	7.86583			1.10738	7.63223
				1.11126	9.6449		1.11126	9.91163		1.11126	9.60413			1.11126	9.31608			1.11126	9.09272			1.11126	8.00951			1.11126	7.89286			1.11126	7.67481
				1.11514	9.67898		1.11514	9.95963		1.11514	9.68235			1.11514	9.35298			1.11514	9.11402			1.11514	7.95671			1.11514	7.8589			1.11514	7.64229
				1.11902	9.74782		1.11902	10.0512		1.11902	9.79076			1.11902	9.39862			1.11902	9.15179			1.11902	7.86769			1.11902	7.80972			1.11902	7.59263
				1.12289	9.75418		1.12289	10.0366		1.12289	9.76063			1.12289	9.43269			1.12289	9.16413			1.12289	7.88251			1.12289	7.80674			1.12289	7.59222
				1.12677	9.78185		1.12677	10.0304		1.12677	9.71602			1.12677	9.50173			1.12677	9.18757			1.12677	7.95958			1.12677	7.81599			1.12677	7.57907
				1.13065	9.71029		1.13065	9.93357		1.13065	9.68326			1.13065	9.43666			1.13065	9.12411			1.13065	8.07423			1.13065	7.86213			1.13065	7.51918
				1.13453	9.68624		1.13453	9.88647		1.13453	9.68639			1.13453	9.32845			1.13453	9.12436			1.13453	8.01026			1.13453	7.80708			1.13453	7.47699
				1.13841	9.85181		1.13841	10.0138		1.13841	9.81221			1.13841	9.39275			1.13841	9.2325			1.13841	7.96233			1.13841	7.83354			1.13841	7.56615
				1.14229	9.95163		1.14229	10.1043		1.14229	9.83115			1.14229	9.50356			1.14229	9.27527			1.14229	7.97553			1.14229	7.84053			1.14229	7.64741
				1.14617	9.845		1.14617	10.0375		1.14617	9.73915			1.14617	9.44342			1.14617	9.1906			1.14617	7.99043			1.14617	7.86219			1.14617	7.59611
				1.15005	9.70872		1.15005	9.97242		1.15005	9.6133			1.15005	9.31746			1.15005	9.13455			1.15005	8.04347			1.15005	7.90098			1.15005	7.57292
				1.15392	9.60758		1.15392	9.8007		1.15392	9.54205			1.15392	9.23982			1.15392	9.01244			1.15392	8.00508			1.15392	7.88197			1.15392	7.55374
				1.1578	9.5957		1.1578	9.74194		1.1578	9.5598			1.1578	9.24887			1.1578	8.95676			1.1578	7.93322			1.1578	7.84726			1.1578	7.55145
				1.16168	9.889		1.16168	10.04		1.16168	9.87499			1.16168	9.46264			1.16168	9.1763			1.16168	7.70087			1.16168	7.87708			1.16168	7.52887
				1.16556	10.0433		1.16556	10.2371		1.16556	10.0019			1.16556	9.51808			1.16556	9.28283			1.16556	7.70028			1.16556	7.95176			1.16556	7.59703
				1.16944	9.99289		1.16944	10.1943		1.16944	9.92058			1.16944	9.47237			1.16944	9.23947			1.16944	7.7465			1.16944	7.93094			1.16944	7.61994
				1.17332	9.78421		1.17332	9.97733		1.17332	9.69545			1.17332	9.34623			1.17332	9.04212			1.17332	7.89342			1.17332	7.88238			1.17332	7.65953
				1.1772	9.73975		1.1772	9.9255		1.1772	9.68192			1.1772	9.3662			1.1772	8.99885			1.1772	7.97261			1.1772	7.92324			1.1772	7.67673
				1.18108	9.71955		1.18108	9.88135		1.18108	9.70196			1.18108	9.37787			1.18108	8.94672			1.18108	8.05053			1.18108	7.96474			1.18108	7.71152
				1.18495	9.73655		1.18495	9.88414		1.18495	9.73368			1.18495	9.39367			1.18495	9.0007			1.18495	8.14878			1.18495	8.01293			1.18495	7.74212
				1.18883	9.77102		1.18883	9.83986		1.18883	9.71273			1.18883	9.36			1.18883	9.02014			1.18883	8.09652			1.18883	8.00659			1.18883	7.71569
				1.19271	9.77305		1.19271	9.85297		1.19271	9.67162			1.19271	9.27451			1.19271	8.96617			1.19271	7.99359			1.19271	7.94512			1.19271	7.6581
				1.19659	9.82075		1.19659	9.85483		1.19659	9.61508			1.19659	9.2558			1.19659	9.00529			1.19659	7.91431			1.19659	7.86545			1.19659	7.60532
				1.20047	9.74641		1.20047	9.85431		1.20047	9.55526			1.20047	9.19412			1.20047	8.99576			1.20047	7.94643			1.20047	7.8758			1.20047	7.62646
				1.20435	9.77685		1.20435	9.87587		1.20435	9.56619			1.20435	9.21474			1.20435	9.01784			1.20435	7.9437			1.20435	7.86856			1.20435	7.65958
				1.20823	9.82199		1.20823	9.88337		1.20823	9.58327			1.20823	9.2364			1.20823	8.94131			1.20823	7.935			1.20823	7.86767			1.20823	7.67328
				1.21211	9.83299		1.21211	9.85881		1.21211	9.54601			1.21211	9.26335			1.21211	8.97755			1.21211	7.93188			1.21211	7.82612			1.21211	7.61734
				1.21598	9.87656		1.21598	9.88197		1.21598	9.59061			1.21598	9.31677			1.21598	9.06037			1.21598	7.94642			1.21598	7.84665			1.21598	7.60258
				1.21986	9.89289		1.21986	9.91154		1.21986	9.6405			1.21986	9.35592			1.21986	9.09137			1.21986	7.90343			1.21986	7.7293			1.21986	7.58578
				1.22374	9.84678		1.22374	9.94173		1.22374	9.69192			1.22374	9.37366			1.22374	9.08654			1.22374	7.88669			1.22374	7.6987			1.22374	7.5573
				1.22762	9.80853		1.22762	9.97258		1.22762	9.6841			1.22762	9.38307			1.22762	9.06839			1.22762	7.87044			1.22762	7.74724			1.22762	7.53677
				1.2315	9.76205		1.2315	9.91969		1.2315	9.6279			1.2315	9.30849			1.2315	8.97248			1.2315	7.97447			1.2315	7.86776			1.2315	7.6208
				1.23538	9.78197		1.23538	9.88167		1.23538	9.58437			1.23538	9.27219			1.23538	8.92697			1.23538	8.01278			1.23538	7.90018			1.23538	7.6999
				1.23926	9.77086		1.23926	9.87247		1.23926	9.52237			1.23926	9.24655			1.23926	8.9511			1.23926	8.03685			1.23926	7.90173			1.23926	7.70582
				1.24314	9.7639		1.24314	9.90425		1.24314	9.554			1.24314	9.30113			1.24314	9.03774			1.24314	7.95465			1.24314	7.86948			1.24314	7.63571
				1.24701	9.834		1.24701	9.92786		1.24701	9.61036			1.24701	9.34202			1.24701	9.08524			1.24701	7.96695			1.24701	7.88237			1.24701	7.61721
				1.25089	9.8535		1.25089	9.86893		1.25089	9.59994			1.25089	9.32639			1.25089	9.07419			1.25089	7.92984			1.25089	7.91396			1.25089	7.63491
				1.25477	9.84675		1.25477	9.8727		1.25477	9.59632			1.25477	9.27697			1.25477	9.04666			1.25477	7.97157			1.25477	7.89844			1.25477	7.64201
				1.25865	9.8337		1.25865	9.89303		1.25865	9.57821			1.25865	9.2605			1.25865	9.00708			1.25865	7.93629			1.25865	7.88777			1.25865	7.63778
				1.26253	9.89417		1.26253	9.95916		1.26253	9.5835			1.26253	9.28669			1.26253	9.02193			1.26253	7.95372			1.26253	7.89648			1.26253	7.61308
				1.26641	9.98901		1.26641	10.0497		1.26641	9.69741			1.26641	9.37396			1.26641	9.12936			1.26641	7.99202			1.26641	7.9404			1.26641	7.68985
				1.27029	10.0242		1.27029	10.0079		1.27029	9.74208			1.27029	9.36302			1.27029	9.16073			1.27029	8.0312			1.27029	7.90172			1.27029	7.74598
				1.27417	10.0363		1.27417	10.0002		1.27417	9.65787			1.27417	9.32185			1.27417	9.17795			1.27417	8.04706			1.27417	7.82127			1.27417	7.73076
				1.27804	10.0096		1.27804	10.0184		1.27804	9.6297			1.27804	9.31244			1.27804	9.12768			1.27804	8.029			1.27804	7.84206			1.27804	7.68322
				1.28192	10.0796		1.28192	10.1182		1.28192	9.7966			1.28192	9.33477			1.28192	9.16844			1.28192	8.04096			1.28192	7.95821			1.28192	7.70761
				1.2858	10.08		1.2858	10.1115		1.2858	9.84434			1.2858	9.36604			1.2858	9.17166			1.2858	8.04459			1.2858	7.99048			1.2858	7.72682
				1.28968	10.0345		1.28968	10.024		1.28968	9.76624			1.28968	9.34527			1.28968	9.12244			1.28968	8.04676			1.28968	7.99905			1.28968	7.734
				1.29356	9.98889		1.29356	9.99619		1.29356	9.72314			1.29356	9.32847			1.29356	9.11946			1.29356	8.0301			1.29356	7.95718			1.29356	7.69926
				1.29744	10.0191		1.29744	10.0436		1.29744	9.77515			1.29744	9.35713			1.29744	9.16135			1.29744	8.02579			1.29744	7.95433			1.29744	7.70034
				1.30132	10.0317		1.30132	10.0937		1.30132	9.79046			1.30132	9.38312			1.30132	9.17998			1.30132	8.07218			1.30132	7.97106			1.30132	7.72875
				1.3052	10.0536		1.3052	10.1403		1.3052	9.7629			1.3052	9.45778			1.3052	9.16564			1.3052	8.13319			1.3052	8.08604			1.3052	7.79355
				1.30907	10.1516		1.30907	10.1981		1.30907	9.82356			1.30907	9.53788			1.30907	9.24106			1.30907	8.09134			1.30907	8.07473			1.30907	7.77433
				1.31295	10.103		1.31295	10.1303		1.31295	9.87663			1.31295	9.50778			1.31295	9.26366			1.31295	8.11134			1.31295	8.04689			1.31295	7.82492
				1.31683	10.0436		1.31683	10.1015		1.31683	9.89039			1.31683	9.44666			1.31683	9.24474			1.31683	8.13086			1.31683	8.07729			1.31683	7.85639
				1.32071	10.024		1.32071	10.1116		1.32071	9.82201			1.32071	9.42447			1.32071	9.21694			1.32071	8.2212			1.32071	8.12214			1.32071	7.9168
				1.32459	10.0669		1.32459	10.1523		1.32459	9.75012			1.32459	9.40779			1.32459	9.20331			1.32459	8.21512			1.32459	8.13875			1.32459	7.88949
				1.32847	10.1331		1.32847	10.152		1.32847	9.77108			1.32847	9.43121			1.32847	9.2193			1.32847	8.16311			1.32847	8.07496			1.32847	7.87553
				1.33235	10.0907		1.33235	10.1147		1.33235	9.7746			1.33235	9.3952			1.33235	9.16234			1.33235	8.05812			1.33235	8.01384			1.33235	7.83885
				1.33623	10.0651		1.33623	10.0743		1.33623	9.71065			1.33623	9.37127			1.33623	9.10794			1.33623	8.06245			1.33623	7.9351			1.33623	7.84014
				1.3401	10.0095		1.3401	9.98241		1.3401	9.642			1.3401	9.31741			1.3401	9.0663			1.3401	8.02342			1.3401	7.90289			1.3401	7.79858
				1.34398	9.9887		1.34398	10.025		1.34398	9.66108			1.34398	9.25294			1.34398	9.0426			1.34398	8.06308			1.34398	7.96175			1.34398	7.82538
				1.34786	10.082		1.34786	10.102		1.34786	9.73165			1.34786	9.30503			1.34786	9.01635			1.34786	8.03294			1.34786	7.99735			1.34786	7.80242
				1.35174	10.039		1.35174	10.0571		1.35174	9.67832			1.35174	9.28302			1.35174	8.97474			1.35174	8.01742			1.35174	8.03087			1.35174	7.7748
				1.35562	10.0938		1.35562	10.0848		1.35562	9.66634			1.35562	9.30699			1.35562	9.0349			1.35562	7.9568			1.35562	7.9946			1.35562	7.72538
				1.3595	10.0965		1.3595	10.1042		1.3595	9.6281			1.3595	9.28717			1.3595	9.02768			1.3595	7.92255			1.3595	7.97652			1.3595	7.72861
				1.36338	10.0368		1.36338	10.0497		1.36338	9.56471			1.36338	9.24823			1.36338	8.98433			1.36338	7.99345			1.36338	7.96395			1.36338	7.776
				1.36726	9.97419		1.36726	10.007		1.36726	9.54435			1.36726	9.2115			1.36726	9.00472			1.36726	8.04961			1.36726	7.97432			1.36726	7.78469
				1.37113	9.96818		1.37113	9.94		1.37113	9.57421			1.37113	9.15981			1.37113	9.01065			1.37113	8.01003			1.37113	7.96857			1.37113	7.69458
				1.37501	9.94136		1.37501	9.95146		1.37501	9.55995			1.37501	9.11967			1.37501	8.96086			1.37501	7.92865			1.37501	7.92579			1.37501	7.66641
				1.37889	9.87031		1.37889	9.89234		1.37889	9.49323			1.37889	9.03637			1.37889	8.93023			1.37889	7.93012			1.37889	7.96543			1.37889	7.70418
				1.38277	9.89244		1.38277	9.88257		1.38277	9.45725			1.38277	9.05379			1.38277	8.89103			1.38277	7.93475			1.38277	7.97738			1.38277	7.73086
				1.38665	10.0308		1.38665	9.92941		1.38665	9.56739			1.38665	9.16234			1.38665	8.93874			1.38665	7.91012			1.38665	7.92699			1.38665	7.70434
				1.39053	10.1385		1.39053	9.98541		1.39053	9.62823			1.39053	9.29152			1.39053	8.96828			1.39053	7.88757			1.39053	7.91671			1.39053	7.7263
				1.39441	10.1394		1.39441	10.0602		1.39441	9.64125			1.39441	9.29677			1.39441	9.0378			1.39441	7.86917			1.39441	7.8948			1.39441	7.74742
				1.39829	10.1057		1.39829	10.0291		1.39829	9.57357			1.39829	9.30054			1.39829	8.99055			1.39829	7.86756			1.39829	7.88494			1.39829	7.77169
				1.40216	10.0084		1.40216	9.9528		1.40216	9.51692			1.40216	9.22344			1.40216	8.93682			1.40216	7.88857			1.40216	7.84632			1.40216	7.74043
				1.40604	9.95119		1.40604	9.91177		1.40604	9.50933			1.40604	9.17336			1.40604	8.92409			1.40604	7.94497			1.40604	7.8635			1.40604	7.71743
				1.40992	9.94774		1.40992	9.93577		1.40992	9.54629			1.40992	9.15172			1.40992	8.95894			1.40992	7.90321			1.40992	7.84992			1.40992	7.63945
				1.4138	9.97104		1.4138	9.88754		1.4138	9.52743			1.4138	9.12738			1.4138	8.93484			1.4138	7.87204			1.4138	7.83222			1.4138	7.62719
				1.41768	10.0255		1.41768	9.85147		1.41768	9.49886			1.41768	9.11163			1.41768	8.9139			1.41768	7.88405			1.41768	7.8565			1.41768	7.66589
				1.42156	10.0626		1.42156	9.9173		1.42156	9.47773			1.42156	9.06089			1.42156	8.88518			1.42156	7.88301			1.42156	7.89602			1.42156	7.70755
				1.42544	10.111		1.42544	9.98403		1.42544	9.52256			1.42544	9.0755			1.42544	8.88011			1.42544	7.83961			1.42544	7.91369			1.42544	7.71285
				1.42932	10.1388		1.42932	10.0238		1.42932	9.57695			1.42932	9.11893			1.42932	8.93172			1.42932	7.85395			1.42932	7.89728			1.42932	7.68454
				1.43319	10.1651		1.43319	10.0222		1.43319	9.63314			1.43319	9.1309			1.43319	8.98914			1.43319	7.88149			1.43319	7.90108			1.43319	7.67806
				1.43707	10.1711		1.43707	10.0342		1.43707	9.65692			1.43707	9.15179			1.43707	8.98014			1.43707	7.8823			1.43707	7.96345			1.43707	7.70789
				1.44095	10.1085		1.44095	9.9953		1.44095	9.56269			1.44095	9.15797			1.44095	8.92213			1.44095	7.88636			1.44095	7.99577			1.44095	7.74574
				1.44483	10.0843		1.44483	9.99169		1.44483	9.565			1.44483	9.16164			1.44483	8.92968			1.44483	7.91913			1.44483	8.00898			1.44483	7.74786
				1.44871	10.0875		1.44871	9.97201		1.44871	9.53542			1.44871	9.14276			1.44871	8.9497			1.44871	7.94453			1.44871	7.98471			1.44871	7.76189
				1.45259	10.1251		1.45259	10.0112		1.45259	9.58081			1.45259	9.1689			1.45259	8.94433			1.45259	7.88113			1.45259	7.89516			1.45259	7.70464
				1.45647	10.1681		1.45647	10.0738		1.45647	9.6307			1.45647	9.21809			1.45647	8.93822			1.45647	7.86836			1.45647	7.81719			1.45647	7.72936
				1.46035	10.1166		1.46035	10.036		1.46035	9.61639			1.46035	9.16552			1.46035	8.865			1.46035	7.869			1.46035	7.78779			1.46035	7.71392
				1.46422	10.1138		1.46422	9.99805		1.46422	9.54082			1.46422	9.14427			1.46422	8.87618			1.46422	7.92712			1.46422	7.84906			1.46422	7.69456
				1.4681	10.0714		1.4681	10.0047		1.4681	9.47692			1.4681	9.0984			1.4681	8.84514			1.4681	7.94638			1.4681	7.86893			1.4681	7.68
				1.47198	10.0696		1.47198	9.98915		1.47198	9.50112			1.47198	9.0726			1.47198	8.87875			1.47198	7.97142			1.47198	7.91651			1.47198	7.67666
				1.47586	10.105		1.47586	9.98587		1.47586	9.55101			1.47586	9.14574			1.47586	8.9377			1.47586	7.95872			1.47586	7.87394			1.47586	7.61268
				1.47974	10.1642		1.47974	10.0825		1.47974	9.61713			1.47974	9.25522			1.47974	8.97992			1.47974	7.95856			1.47974	7.8658			1.47974	7.60676
				1.48362	10.1927		1.48362	10.1273		1.48362	9.65443			1.48362	9.29843			1.48362	8.99716			1.48362	7.94855			1.48362	7.88731			1.48362	7.68453
				1.4875	10.1802		1.4875	10.0945		1.4875	9.66656			1.4875	9.28627			1.4875	9.00163			1.4875	7.94271			1.4875	7.89513			1.4875	7.71942
				1.49138	10.1615		1.49138	10.0273		1.49138	9.6699			1.49138	9.24039			1.49138	8.97263			1.49138	7.99376			1.49138	7.91346			1.49138	7.68662
				1.49525	10.2744		1.49525	10.034		1.49525	9.68393			1.49525	9.25834			1.49525	9.01166			1.49525	8.01557			1.49525	7.94903			1.49525	7.68834
				1.49913	10.345		1.49913	10.0416		1.49913	9.68926			1.49913	9.32125			1.49913	9.03366			1.49913	8.01342			1.49913	8.00046			1.49913	7.7632
				1.50301	10.3582		1.50301	10.0743		1.50301	9.76175			1.50301	9.37558			1.50301	9.06148			1.50301	7.98157			1.50301	7.93658			1.50301	7.7612
				1.50689	10.2786		1.50689	10.0526		1.50689	9.71939			1.50689	9.26476			1.50689	8.99092			1.50689	7.98948			1.50689	7.96424			1.50689	7.81705
				1.51077	10.2852		1.51077	10.1169		1.51077	9.76929			1.51077	9.22117			1.51077	9.00305			1.51077	8.0045			1.51077	8.06011			1.51077	7.87703
				1.51465	10.2581		1.51465	10.1299		1.51465	9.78219			1.51465	9.28507			1.51465	9.00123			1.51465	7.98641			1.51465	8.16245			1.51465	7.87153
				1.51853	10.2684		1.51853	10.1714		1.51853	9.80236			1.51853	9.38683			1.51853	9.05532			1.51853	7.93718			1.51853	8.17504			1.51853	7.82169
				1.52241	10.2362		1.52241	10.1247		1.52241	9.7284			1.52241	9.34326			1.52241	9.05051			1.52241	7.97182			1.52241	8.13551			1.52241	7.80569
				1.52628	10.2793		1.52628	10.1524		1.52628	9.68897			1.52628	9.28517			1.52628	9.03959			1.52628	7.98923			1.52628	8.11873			1.52628	7.80842
				1.53016	10.3256		1.53016	10.1775		1.53016	9.70045			1.53016	9.24561			1.53016	9.01297			1.53016	7.96722			1.53016	8.10523			1.53016	7.79791
				1.53404	10.365		1.53404	10.1724		1.53404	9.75209			1.53404	9.26264			1.53404	9.03874			1.53404	7.99459			1.53404	8.09146			1.53404	7.77602
				1.53792	10.3832		1.53792	10.2504		1.53792	9.86667			1.53792	9.32677			1.53792	9.07024			1.53792	8.09717			1.53792	8.0648			1.53792	7.78707
				1.5418	10.427		1.5418	10.2777		1.5418	9.83409			1.5418	9.32439			1.5418	9.05079			1.5418	8.1538			1.5418	8.06472			1.5418	7.80936
				1.54568	10.4798		1.54568	10.31		1.54568	9.85554			1.54568	9.37486			1.54568	9.10508			1.54568	8.15992			1.54568	8.06308			1.54568	7.85369
				1.54956	10.4793		1.54956	10.2448		1.54956	9.8472			1.54956	9.38978			1.54956	9.15824			1.54956	8.09281			1.54956	8.08264			1.54956	7.89524
				1.55344	10.4893		1.55344	10.2908		1.55344	9.88047			1.55344	9.45754			1.55344	9.19076			1.55344	8.10377			1.55344	8.14222			1.55344	7.97335
				1.55731	10.5505		1.55731	10.3181		1.55731	9.93604			1.55731	9.51368			1.55731	9.24479			1.55731	8.10473			1.55731	8.07972			1.55731	7.93159
				1.56119	10.5847		1.56119	10.3085		1.56119	9.91362			1.56119	9.54732			1.56119	9.20389			1.56119	8.09024			1.56119	8.06532			1.56119	7.85259
				1.56507	10.6164		1.56507	10.2812		1.56507	9.8793			1.56507	9.51885			1.56507	9.16666			1.56507	8.10657			1.56507	8.10443			1.56507	7.78769
				1.56895	10.6134		1.56895	10.3143		1.56895	9.84231			1.56895	9.50603			1.56895	9.10015			1.56895	8.1536			1.56895	8.2118			1.56895	7.85172
				1.57283	10.6455		1.57283	10.3664		1.57283	9.91125			1.57283	9.5742			1.57283	9.17292			1.57283	8.15375			1.57283	8.23515			1.57283	7.89145
				1.57671	10.6575		1.57671	10.3894		1.57671	9.93615			1.57671	9.59163			1.57671	9.25301			1.57671	8.16759			1.57671	8.25036			1.57671	7.88086
				1.58059	10.7377		1.58059	10.4676		1.58059	10.0413			1.58059	9.61913			1.58059	9.35486			1.58059	8.20745			1.58059	8.24865			1.58059	7.87182
				1.58446	11.0957		1.58446	10.464		1.58446	9.9468			1.58446	9.84902			1.58446	9.51658			1.58446	7.91628			1.58446	7.95865			1.58446	7.77603
				1.58834	11.2094		1.58834	10.4778		1.58834	9.92453			1.58834	9.90567			1.58834	9.52542			1.58834	7.86264			1.58834	7.91416			1.58834	7.75761
				1.59222	11.2434		1.59222	10.511		1.59222	9.94023			1.59222	9.91179			1.59222	9.49998			1.59222	7.84742			1.59222	7.99091			1.59222	7.7881
				1.5961	11.0174		1.5961	10.6896		1.5961	10.2505			1.5961	9.73084			1.5961	9.51095			1.5961	8.27518			1.5961	8.35003			1.5961	7.95524
				1.59998	10.9683		1.59998	10.6738		1.59998	10.2229			1.59998	9.71249			1.59998	9.50731			1.59998	8.37702			1.59998	8.42814			1.59998	8.03308
				1.60386	10.9135		1.60386	10.6443		1.60386	10.1635			1.60386	9.71819			1.60386	9.48812			1.60386	8.37619			1.60386	8.44351			1.60386	8.09602
				1.60774	10.9189		1.60774	10.6346		1.60774	10.169			1.60774	9.77332			1.60774	9.51712			1.60774	8.42388			1.60774	8.46278			1.60774	8.1656
				1.61162	10.95		1.61162	10.6897		1.61162	10.1671			1.61162	9.77476			1.61162	9.56881			1.61162	8.45856			1.61162	8.50342			1.61162	8.22045
				1.61549	11.0186		1.61549	10.7739		1.61549	10.1896			1.61549	9.78235			1.61549	9.5517			1.61549	8.48621			1.61549	8.53264			1.61549	8.32653
				1.61937	11.0456		1.61937	10.7812		1.61937	10.1595			1.61937	9.77233			1.61937	9.46798			1.61937	8.50264			1.61937	8.55958			1.61937	8.30815
				1.62325	11.1141		1.62325	10.8115		1.62325	10.209			1.62325	9.8274			1.62325	9.54076			1.62325	8.54592			1.62325	8.5213			1.62325	8.23982
				1.62713	11.222		1.62713	10.9042		1.62713	10.3419			1.62713	9.90587			1.62713	9.65744			1.62713	8.54611			1.62713	8.48067			1.62713	8.16642
				1.63101	11.283		1.63101	10.9358		1.63101	10.4284			1.63101	9.95098			1.63101	9.70685			1.63101	8.62775			1.63101	8.54352			1.63101	8.22423
				1.63489	11.2691		1.63489	10.9387		1.63489	10.4349			1.63489	9.9354			1.63489	9.61338			1.63489	8.67742			1.63489	8.64876			1.63489	8.33881
				1.63877	11.3556		1.63877	11.0304		1.63877	10.4777			1.63877	10.017			1.63877	9.63185			1.63877	8.68962			1.63877	8.69511			1.63877	8.43583
				1.64265	11.3554		1.64265	11.0912		1.64265	10.5064			1.64265	10.0309			1.64265	9.6778			1.64265	8.73181			1.64265	8.70399			1.64265	8.42621
				1.64652	11.4106		1.64652	11.1358		1.64652	10.5471			1.64652	10.076			1.64652	9.79952			1.64652	8.78833			1.64652	8.75637			1.64652	8.4154
				1.6504	11.3956		1.6504	11.1018		1.6504	10.5477			1.6504	10.1187			1.6504	9.77805			1.6504	8.82868			1.6504	8.86674			1.6504	8.51621
				1.65428	11.4984		1.65428	11.1744		1.65428	10.6535			1.65428	10.2172			1.65428	9.85707			1.65428	8.85081			1.65428	8.89256			1.65428	8.54443
				1.65816	11.5864		1.65816	11.256		1.65816	10.7988			1.65816	10.2986			1.65816	9.97132			1.65816	8.87054			1.65816	8.87545			1.65816	8.56019
				1.66204	11.6304		1.66204	11.2974		1.66204	10.8467			1.66204	10.2414			1.66204	9.97271			1.66204	8.86993			1.66204	8.85328			1.66204	8.57401
				1.66592	11.678		1.66592	11.3361		1.66592	10.8191			1.66592	10.2211			1.66592	9.96158			1.66592	8.90497			1.66592	8.88931			1.66592	8.60645
				1.6698	11.7685		1.6698	11.4091		1.6698	10.7968			1.6698	10.2252			1.6698	9.99566			1.6698	8.92562			1.6698	8.94418			1.6698	8.63646
				1.67368	11.7951		1.67368	11.4283		1.67368	10.7758			1.67368	10.2327			1.67368	10.0048			1.67368	9.01184			1.67368	9.01423			1.67368	8.62253
				1.67755	11.7715		1.67755	11.4244		1.67755	10.7827			1.67755	10.313			1.67755	9.98604			1.67755	9.10357			1.67755	9.03669			1.67755	8.66573
				1.68143	11.8076		1.68143	11.4008		1.68143	10.843			1.68143	10.4214			1.68143	9.99126			1.68143	9.14981			1.68143	9.05746			1.68143	8.65858
				1.68531	11.8452		1.68531	11.4581		1.68531	10.9161			1.68531	10.4684			1.68531	10.0637			1.68531	9.15078			1.68531	9.06208			1.68531	8.6767
				1.68919	11.9032		1.68919	11.5424		1.68919	10.913			1.68919	10.5258			1.68919	10.1363			1.68919	9.10002			1.68919	9.03576			1.68919	8.66977
				1.69307	11.9057		1.69307	11.6278		1.69307	10.9189			1.69307	10.5387			1.69307	10.1887			1.69307	9.09041			1.69307	9.05133			1.69307	8.72768
				1.69695	11.9288		1.69695	11.6529		1.69695	10.9713			1.69695	10.492			1.69695	10.2338			1.69695	9.2225			1.69695	9.17191			1.69695	8.86333
				1.70083	11.9718		1.70083	11.6356		1.70083	11.0701			1.70083	10.4656			1.70083	10.2587			1.70083	9.3103			1.70083	9.24688			1.70083	8.88206
				1.70471	12.0489		1.70471	11.7022		1.70471	11.1799			1.70471	10.5496			1.70471	10.3081			1.70471	9.24904			1.70471	9.18599			1.70471	8.85113
				1.70858	12.0658		1.70858	11.7495		1.70858	11.2132			1.70858	10.6072			1.70858	10.3131			1.70858	9.29124			1.70858	9.18891			1.70858	8.88782
				1.71246	12.1145		1.71246	11.783		1.71246	11.1649			1.71246	10.5923			1.71246	10.2956			1.71246	9.3802			1.71246	9.2762			1.71246	9.02887
				1.71634	12.1286		1.71634	11.8102		1.71634	11.1493			1.71634	10.6106			1.71634	10.3481			1.71634	9.45034			1.71634	9.37835			1.71634	9.09457
				1.72022	12.1591		1.72022	11.9142		1.72022	11.2249			1.72022	10.7207			1.72022	10.4503			1.72022	9.45447			1.72022	9.40289			1.72022	9.07554
				1.7241	12.1848		1.7241	11.9525		1.7241	11.3008			1.7241	10.7596			1.7241	10.4701			1.7241	9.49356			1.7241	9.40194			1.7241	9.05311
				1.72798	12.2406		1.72798	12.0201		1.72798	11.3757			1.72798	10.7673			1.72798	10.4622			1.72798	9.52115			1.72798	9.38196			1.72798	9.08289
				1.73186	12.3493		1.73186	12.0828		1.73186	11.4426			1.73186	10.8456			1.73186	10.5652			1.73186	9.51975			1.73186	9.38393			1.73186	9.11677
				1.73574	12.4294		1.73574	12.1075		1.73574	11.4515			1.73574	10.8815			1.73574	10.5888			1.73574	9.5004			1.73574	9.3775			1.73574	9.12035
				1.73961	12.4173		1.73961	12.1125		1.73961	11.4706			1.73961	10.886			1.73961	10.6159			1.73961	9.54821			1.73961	9.46475			1.73961	9.19522
				1.74349	12.4095		1.74349	12.1337		1.74349	11.4696			1.74349	10.8894			1.74349	10.5834			1.74349	9.61237			1.74349	9.52796			1.74349	9.23402
				1.74737	12.464		1.74737	12.1986		1.74737	11.54			1.74737	10.9516			1.74737	10.6094			1.74737	9.65598			1.74737	9.58232			1.74737	9.22235
				1.75125	12.5129		1.75125	12.2309		1.75125	11.5948			1.75125	10.9831			1.75125	10.5694			1.75125	9.59618			1.75125	9.57834			1.75125	9.1861
				1.75513	12.6041		1.75513	12.3122		1.75513	11.6648			1.75513	11.0198			1.75513	10.669			1.75513	9.58668			1.75513	9.60261			1.75513	9.18542
				1.75901	12.6548		1.75901	12.3288		1.75901	11.6406			1.75901	10.9906			1.75901	10.6738			1.75901	9.64573			1.75901	9.72262			1.75901	9.28027
				1.76289	12.6519		1.76289	12.3229		1.76289	11.6167			1.76289	11.013			1.76289	10.7344			1.76289	9.72094			1.76289	9.74586			1.76289	9.33625
				1.76677	12.6848		1.76677	12.335		1.76677	11.6325			1.76677	11.0826			1.76677	10.7579			1.76677	9.72217			1.76677	9.72067			1.76677	9.36937
				1.77064	12.6596		1.77064	12.3665		1.77064	11.6685			1.77064	11.114			1.77064	10.7589			1.77064	9.75072			1.77064	9.72339			1.77064	9.38179
				1.77452	12.6597		1.77452	12.4046		1.77452	11.7165			1.77452	11.1494			1.77452	10.7345			1.77452	9.74883			1.77452	9.75387			1.77452	9.42609
				1.7784	12.6677		1.7784	12.4824		1.7784	11.7298			1.7784	11.2129			1.7784	10.7671			1.7784	9.7638			1.7784	9.74372			1.7784	9.4332
				1.78228	12.6705		1.78228	12.4743		1.78228	11.7432			1.78228	11.1975			1.78228	10.8091			1.78228	9.77624			1.78228	9.654			1.78228	9.35615
				1.78616	12.6643		1.78616	12.4368		1.78616	11.7626			1.78616	11.1592			1.78616	10.7971			1.78616	9.77558			1.78616	9.65167			1.78616	9.31151
				1.79004	12.6776		1.79004	12.4168		1.79004	11.7602			1.79004	11.1175			1.79004	10.7778			1.79004	9.79007			1.79004	9.67247			1.79004	9.31206
				1.79392	12.747		1.79392	12.4432		1.79392	11.784			1.79392	11.1396			1.79392	10.8602			1.79392	9.87676			1.79392	9.78215			1.79392	9.39389
				1.7978	12.8326		1.7978	12.5115		1.7978	11.8485			1.7978	11.1802			1.7978	10.891			1.7978	9.94598			1.7978	9.84956			1.7978	9.42846
				1.80167	12.8767		1.80167	12.5378		1.80167	11.8907			1.80167	11.2217			1.80167	10.8964			1.80167	9.96168			1.80167	9.89898			1.80167	9.43915
				1.80555	12.8401		1.80555	12.557		1.80555	11.9042			1.80555	11.2392			1.80555	10.8512			1.80555	9.89597			1.80555	9.87362			1.80555	9.42196
				1.80943	12.8577		1.80943	12.603		1.80943	11.9108			1.80943	11.31			1.80943	10.8326			1.80943	9.87945			1.80943	9.84582			1.80943	9.39948
				1.81331	12.821		1.81331	12.624		1.81331	11.9617			1.81331	11.3267			1.81331	10.7937			1.81331	9.82215			1.81331	9.73941			1.81331	9.34107
				1.81719	12.7925		1.81719	12.6183		1.81719	11.9472			1.81719	11.3128			1.81719	10.8124			1.81719	9.83273			1.81719	9.73555			1.81719	9.31841
				1.82107	12.7485		1.82107	12.5886		1.82107	11.9347			1.82107	11.2848			1.82107	10.881			1.82107	9.87182			1.82107	9.73974			1.82107	9.38555
				1.82495	12.8477		1.82495	12.5891		1.82495	11.9713			1.82495	11.3466			1.82495	10.9292			1.82495	9.87428			1.82495	9.72699			1.82495	9.43983
				1.82883	12.9252		1.82883	12.6234		1.82883	11.9471			1.82883	11.3222			1.82883	10.8859			1.82883	9.83809			1.82883	9.6985			1.82883	9.40478
				1.8327	12.9179		1.8327	12.6412		1.8327	11.9413			1.8327	11.297			1.8327	10.8202			1.8327	9.83364			1.8327	9.73701			1.8327	9.38737
				1.83658	12.9369		1.83658	12.7556		1.83658	11.9956			1.83658	11.3255			1.83658	10.8686			1.83658	9.86498			1.83658	9.77154			1.83658	9.38574
				1.84046	12.9647		1.84046	12.8133		1.84046	12.0869			1.84046	11.4272			1.84046	10.9597			1.84046	9.85549			1.84046	9.8033			1.84046	9.3996
				1.84434	12.9661		1.84434	12.8277		1.84434	12.1039			1.84434	11.4514			1.84434	11.0508			1.84434	9.81598			1.84434	9.7252			1.84434	9.28698
				1.84822	12.9563		1.84822	12.8321		1.84822	12.0983			1.84822	11.4159			1.84822	11.0721			1.84822	9.83894			1.84822	9.67486			1.84822	9.26015
				1.8521	13.018		1.8521	12.9267		1.8521	12.1416			1.8521	11.4545			1.8521	11.0919			1.8521	9.89194			1.8521	9.72624			1.8521	9.27348
				1.85598	13.0743		1.85598	13.0506		1.85598	12.2255			1.85598	11.5695			1.85598	11.121			1.85598	9.87278			1.85598	9.7809			1.85598	9.30387
				1.85986	13.1307		1.85986	13.0793		1.85986	12.3204			1.85986	11.6821			1.85986	11.1367			1.85986	9.90198			1.85986	9.80059			1.85986	9.31106
				1.86373	13.0839		1.86373	13.0315		1.86373	12.3496			1.86373	11.6994			1.86373	11.164			1.86373	9.95763			1.86373	9.82751			1.86373	9.36387
				1.86761	13.112		1.86761	13.0305		1.86761	12.3822			1.86761	11.6821			1.86761	11.1377			1.86761	10.0482			1.86761	9.77725			1.86761	9.37639
				1.87149	13.1779		1.87149	13.0605		1.87149	12.4565			1.87149	11.7141			1.87149	11.1966			1.87149	10.1066			1.87149	9.7721			1.87149	9.34443
				1.87537	13.2567		1.87537	13.1359		1.87537	12.5384			1.87537	11.7835			1.87537	11.2492			1.87537	10.1696			1.87537	9.77049			1.87537	9.34193
				1.87925	13.3577		1.87925	13.2971		1.87925	12.6484			1.87925	11.9011			1.87925	11.3951			1.87925	10.1682			1.87925	9.83118			1.87925	9.37679
				1.88313	13.3628		1.88313	13.356		1.88313	12.7199			1.88313	11.9235			1.88313	11.4085			1.88313	10.2251			1.88313	9.94639			1.88313	9.47933
				1.88701	13.3526		1.88701	13.4002		1.88701	12.7333			1.88701	11.9358			1.88701	11.4667			1.88701	10.2714			1.88701	10.0276			1.88701	9.4931
				1.89089	13.3194		1.89089	13.3765		1.89089	12.7155			1.89089	11.9225			1.89089	11.4911			1.89089	10.24			1.89089	9.99443			1.89089	9.38365
				1.89476	13.4502		1.89476	13.4127		1.89476	12.8032			1.89476	12.0241			1.89476	11.5944			1.89476	10.1809			1.89476	9.95176			1.89476	9.33001
				1.89864	13.5035		1.89864	13.4563		1.89864	12.8811			1.89864	12.0823			1.89864	11.6707			1.89864	10.1437			1.89864	9.91646			1.89864	9.26555
				1.90252	13.5636		1.90252	13.5003		1.90252	12.9345			1.90252	12.1663			1.90252	11.6924			1.90252	10.2592			1.90252	9.99574			1.90252	9.36463
				1.9064	13.5374		1.9064	13.5311		1.9064	12.9703			1.9064	12.2609			1.9064	11.7176			1.9064	10.3729			1.9064	10.0264			1.9064	9.4292
				1.91028	13.4769		1.91028	13.5957		1.91028	12.9975			1.91028	12.3457			1.91028	11.6824			1.91028	10.4906			1.91028	10.1151			1.91028	9.55909
				1.91416	13.4847		1.91416	13.7035		1.91416	13.128			1.91416	12.4232			1.91416	11.7269			1.91416	10.5314			1.91416	10.1538			1.91416	9.59558
				1.91804	13.6287		1.91804	13.8138		1.91804	13.2585			1.91804	12.5108			1.91804	11.8426			1.91804	10.5679			1.91804	10.1699			1.91804	9.6077
				1.92192	13.7236		1.92192	13.8834		1.92192	13.3919			1.92192	12.5888			1.92192	11.9769			1.92192	10.4926			1.92192	10.1186			1.92192	9.53311
				1.92579	13.6464		1.92579	13.8785		1.92579	13.4464			1.92579	12.5701			1.92579	11.9672			1.92579	10.5083			1.92579	10.1153			1.92579	9.53868
				1.92967	13.6085		1.92967	13.9093		1.92967	13.4675			1.92967	12.5905			1.92967	11.994			1.92967	10.6364			1.92967	10.1961			1.92967	9.53716
				1.93355	13.7108		1.93355	14.0147		1.93355	13.5566			1.93355	12.7363			1.93355	12.119			1.93355	10.7725			1.93355	10.3165			1.93355	9.5925
				1.93743	13.7718		1.93743	14.0713		1.93743	13.6335			1.93743	12.8693			1.93743	12.1948			1.93743	10.8415			1.93743	10.4564			1.93743	9.74379
				1.94131	13.8097		1.94131	14.1556		1.94131	13.7161			1.94131	12.9258			1.94131	12.2792			1.94131	10.9086			1.94131	10.4935			1.94131	9.76772
				1.94519	13.8473		1.94519	14.2174		1.94519	13.7696			1.94519	12.9805			1.94519	12.4209			1.94519	10.981			1.94519	10.4588			1.94519	9.77552
				1.94907	13.8859		1.94907	14.3333		1.94907	13.861			1.94907	13.1782			1.94907	12.5856			1.94907	11.0815			1.94907	10.4189			1.94907	9.71849
				1.95295	13.885		1.95295	14.3962		1.95295	13.9541			1.95295	13.3313			1.95295	12.6966			1.95295	11.1759			1.95295	10.4611			1.95295	9.79001
				1.95682	13.9174		1.95682	14.4516		1.95682	14.0354			1.95682	13.4163			1.95682	12.7791			1.95682	11.2143			1.95682	10.5222			1.95682	9.81536
				1.9607	13.9334		1.9607	14.489		1.9607	14.127			1.9607	13.4578			1.9607	12.9061			1.9607	11.2379			1.9607	10.5441			1.9607	9.78405
				1.96458	13.9754		1.96458	14.5651		1.96458	14.2712			1.96458	13.6444			1.96458	13.0475			1.96458	11.295			1.96458	10.5722			1.96458	9.74607
				1.96846	14.0211		1.96846	14.6855		1.96846	14.3644			1.96846	13.7634			1.96846	13.1679			1.96846	11.43			1.96846	10.6732			1.96846	9.79984
				1.97234	14.0587		1.97234	14.7968		1.97234	14.4958			1.97234	13.857			1.97234	13.2387			1.97234	11.4842			1.97234	10.7287			1.97234	9.81615
				1.97622	14.0788		1.97622	14.7852		1.97622	14.6046			1.97622	13.897			1.97622	13.2962			1.97622	11.6059			1.97622	10.7535			1.97622	9.87068
				1.9801	14.1346		1.9801	14.7599		1.9801	14.6556			1.9801	13.958			1.9801	13.3885			1.9801	11.7837			1.9801	10.8149			1.9801	9.92698
				1.98398	14.1286		1.98398	14.7235		1.98398	14.6767			1.98398	14.0403			1.98398	13.4771			1.98398	11.8676			1.98398	10.8003			1.98398	9.93282
				1.98785	14.1266		1.98785	14.8303		1.98785	14.7947			1.98785	14.1686			1.98785	13.6444			1.98785	11.9198			1.98785	10.8241			1.98785	9.88823
				1.99173	14.114		1.99173	14.9325		1.99173	14.9464			1.99173	14.3235			1.99173	13.8211			1.99173	12.0304			1.99173	10.8548			1.99173	9.87798
				1.99561	14.1485		1.99561	14.9909		1.99561	15.0413			1.99561	14.486			1.99561	13.9541			1.99561	12.0842			1.99561	10.9167			1.99561	9.88388
				1.99949	14.1978		1.99949	14.9695		1.99949	15.1208			1.99949	14.6473			1.99949	14.0734			1.99949	12.1993			1.99949	11.0296			1.99949	9.95131
				2.00337	14.3023		2.00337	15.1013		2.00337	15.3366			2.00337	14.8079			2.00337	14.2667			2.00337	12.4029			2.00337	11.1726			2.00337	10.0281
				2.00725	14.4403		2.00725	15.2858		2.00725	15.5428			2.00725	15.0037			2.00725	14.4644			2.00725	12.5976			2.00725	11.3194			2.00725	10.031
				2.01113	14.4583		2.01113	15.423		2.01113	15.6828			2.01113	15.1575			2.01113	14.6311			2.01113	12.7179			2.01113	11.3853			2.01113	10.0342
				2.015	14.4232		2.015	15.4823		2.015	15.7562			2.015	15.3048			2.015	14.8348			2.015	12.8438			2.015	11.418			2.015	10.0655
				2.01888	14.3368		2.01888	15.5023		2.01888	15.8211			2.01888	15.4247			2.01888	14.9671			2.01888	13.0282			2.01888	11.4986			2.01888	10.2035
				2.02276	14.3922		2.02276	15.5689		2.02276	15.953			2.02276	15.618			2.02276	15.186			2.02276	13.2793			2.02276	11.621			2.02276	10.3346
				2.02664	14.454		2.02664	15.6397		2.02664	16.0839			2.02664	15.7705			2.02664	15.3885			2.02664	13.5568			2.02664	11.8166			2.02664	10.4364
				2.03052	14.4745		2.03052	15.7145		2.03052	16.1613			2.03052	15.9353			2.03052	15.6319			2.03052	13.7669			2.03052	11.9619			2.03052	10.4359
				2.0344	14.5065		2.0344	15.7339		2.0344	16.256			2.0344	16.1292			2.0344	15.7793			2.0344	13.9235			2.0344	12.1252			2.0344	10.4395
				2.03828	14.6149		2.03828	15.8651		2.03828	16.4633			2.03828	16.3918			2.03828	16.0279			2.03828	14.1568			2.03828	12.2936			2.03828	10.5419
				2.04216	14.6614		2.04216	15.9817		2.04216	16.7112			2.04216	16.6507			2.04216	16.297			2.04216	14.4178			2.04216	12.5099			2.04216	10.6451
				2.04603	14.709		2.04603	16.263		2.04603	16.8977			2.04603	16.9236			2.04603	16.545			2.04603	14.8335			2.04603	12.8146			2.04603	10.8049
				2.04991	14.7293		2.04991	16.3868		2.04991	16.9811			2.04991	17.1359			2.04991	16.708			2.04991	15.1846			2.04991	13.09			2.04991	10.9649
				2.05379	14.7281		2.05379	16.3337		2.05379	17.0514			2.05379	17.2635			2.05379	16.9083			2.05379	15.4805			2.05379	13.3309			2.05379	11.1451
				2.05767	14.7419		2.05767	16.2174		2.05767	17.1727			2.05767	17.4078			2.05767	17.1761			2.05767	15.6523			2.05767	13.506			2.05767	11.2118
				2.06155	14.7833		2.06155	16.3295		2.06155	17.3576			2.06155	17.6051			2.06155	17.4452			2.06155	15.9425			2.06155	13.8118			2.06155	11.3321
				2.06543	14.8507		2.06543	16.4847		2.06543	17.5281			2.06543	17.8358			2.06543	17.7046			2.06543	16.2774			2.06543	14.1203			2.06543	11.483
				2.06931	14.8779		2.06931	16.6499		2.06931	17.6769			2.06931	18.1			2.06931	17.9888			2.06931	16.6958			2.06931	14.4582			2.06931	11.7007
				2.07319	14.9315		2.07319	16.7246		2.07319	17.8463			2.07319	18.2843			2.07319	18.2726			2.07319	17.0956			2.07319	14.9044			2.07319	11.9407
				2.07706	14.9726		2.07706	16.7603		2.07706	18.0433			2.07706	18.4099			2.07706	18.5338			2.07706	17.5093			2.07706	15.4019			2.07706	12.18
				2.08094	14.9493		2.08094	16.8112		2.08094	18.1389			2.08094	18.5588			2.08094	18.7915			2.08094	17.9355			2.08094	15.9633			2.08094	12.4838
				2.08482	14.9108		2.08482	16.9175		2.08482	18.2392			2.08482	18.8084			2.08482	19.0826			2.08482	18.3977			2.08482	16.5255			2.08482	12.8091
				2.0887	14.9102		2.0887	16.9506		2.0887	18.3394			2.0887	18.9934			2.0887	19.3154			2.0887	18.8129			2.0887	17.1527			2.0887	13.2048
				2.09258	15.0045		2.09258	17.0034		2.09258	18.4427			2.09258	19.1711			2.09258	19.6192			2.09258	19.2795			2.09258	17.8451			2.09258	13.7169
				2.09646	15.0429		2.09646	17.0485		2.09646	18.5156			2.09646	19.3364			2.09646	19.8753			2.09646	19.7484			2.09646	18.5617			2.09646	14.2553
				2.10034	15.0465		2.10034	17.1473		2.10034	18.6249			2.10034	19.5541			2.10034	20.1892			2.10034	20.2391			2.10034	19.4185			2.10034	14.8567
				2.10422	15.0108		2.10422	17.1426		2.10422	18.7329			2.10422	19.7546			2.10422	20.4576			2.10422	20.6826			2.10422	20.2813			2.10422	15.4911
				2.10809	15.1118		2.10809	17.1645		2.10809	18.8399			2.10809	20.0187			2.10809	20.7118			2.10809	21.2091			2.10809	21.256			2.10809	16.3799
				2.11197	15.1682		2.11197	17.2418		2.11197	18.9726			2.11197	20.2545			2.11197	21.0506			2.11197	21.6821			2.11197	22.1965			2.11197	17.4325
				2.11585	15.1874		2.11585	17.3268		2.11585	19.0954			2.11585	20.4066			2.11585	21.3551			2.11585	22.1545			2.11585	23.2837			2.11585	18.7686
				2.11973	15.1494		2.11973	17.356		2.11973	19.1759			2.11973	20.479			2.11973	21.595			2.11973	22.6471			2.11973	24.4183			2.11973	20.346
				2.12361	15.1503		2.12361	17.3859		2.12361	19.2435			2.12361	20.631			2.12361	21.8171			2.12361	23.2166			2.12361	25.7073			2.12361	22.4439
				2.12749	15.0946		2.12749	17.4086		2.12749	19.2824			2.12749	20.7864			2.12749	22.022			2.12749	23.8223			2.12749	27.034			2.12749	24.861
				2.13137	15.0957		2.13137	17.4567		2.13137	19.4065			2.13137	20.9643			2.13137	22.2745			2.13137	24.315			2.13137	28.3949			2.13137	27.8
				2.13525	15.1071		2.13525	17.5116		2.13525	19.5069			2.13525	21.1015			2.13525	22.5218			2.13525	24.7436			2.13525	29.7808			2.13525	31.1829
				2.13912	15.109		2.13912	17.5448		2.13912	19.6398			2.13912	21.2598			2.13912	22.8028			2.13912	25.169			2.13912	31.2368			2.13912	35.3598
				2.143	15.1336		2.143	17.5588		2.143	19.7166			2.143	21.3517			2.143	23.0293			2.143	25.5628			2.143	32.6683			2.143	40.2855
				2.14688	15.1877		2.14688	17.5854		2.14688	19.7785			2.14688	21.5334			2.14688	23.1666			2.14688	25.9241			2.14688	33.9686			2.14688	45.7901
				2.15076	15.2148		2.15076	17.5859		2.15076	19.8953			2.15076	21.7004			2.15076	23.3283			2.15076	26.2523			2.15076	35.2452			2.15076	51.7617
				2.15464	15.1794		2.15464	17.5999		2.15464	19.9407			2.15464	21.8077			2.15464	23.5064			2.15464	26.5717			2.15464	36.434			2.15464	57.9488
				2.15852	15.125		2.15852	17.6421		2.15852	19.9497			2.15852	21.8576			2.15852	23.6317			2.15852	26.8318			2.15852	37.5538			2.15852	63.977
				2.1624	15.1557		2.1624	17.7166		2.1624	20.0124			2.1624	21.9616			2.1624	23.7649			2.1624	27.0989			2.1624	38.5414			2.1624	69.2998
				2.16628	15.1752		2.16628	17.749		2.16628	20.101			2.16628	22.0681			2.16628	23.8501			2.16628	27.3389			2.16628	39.4358			2.16628	73.7087
				2.17015	15.1449		2.17015	17.7205		2.17015	20.0669			2.17015	22.0977			2.17015	23.9337			2.17015	27.5387			2.17015	40.0967			2.17015	76.3617
				2.17403	15.1545		2.17403	17.7416		2.17403	20.0851			2.17403	22.1415			2.17403	24.0444			2.17403	27.6893			2.17403	40.5615			2.17403	77.1137
				2.17791	15.1867		2.17791	17.7808		2.17791	20.1046			2.17791	22.1711			2.17791	24.0873			2.17791	27.7702			2.17791	40.8253			2.17791	75.9215
				2.18179	15.2049		2.18179	17.744		2.18179	20.1245			2.18179	22.231			2.18179	24.0936			2.18179	27.7698			2.18179	40.8422			2.18179	72.8676
				2.18567	15.2198		2.18567	17.6833		2.18567	20.1337			2.18567	22.2708			2.18567	24.1309			2.18567	27.783			2.18567	40.6928			2.18567	68.5226
				2.18955	15.1515		2.18955	17.6682		2.18955	20.1108			2.18955	22.2943			2.18955	24.1056			2.18955	27.7896			2.18955	40.3152			2.18955	63.0457
				2.19343	15.1153		2.19343	17.6581		2.19343	20.0973			2.19343	22.2419			2.19343	24.024			2.19343	27.7497			2.19343	39.6993			2.19343	57.2691
				2.19731	15.1615		2.19731	17.6732		2.19731	20.1497			2.19731	22.2106			2.19731	23.9988			2.19731	27.6183			2.19731	38.8877			2.19731	51.2244
				2.20118	15.2059		2.20118	17.7284		2.20118	20.1971			2.20118	22.1904			2.20118	24.007			2.20118	27.4458			2.20118	38.0675			2.20118	45.6889
				2.20506	15.2451		2.20506	17.8317		2.20506	20.2499			2.20506	22.2427			2.20506	23.9853			2.20506	27.245			2.20506	37.076			2.20506	40.4042
				2.20894	15.3449		2.20894	17.8452		2.20894	20.2621			2.20894	22.2866			2.20894	23.9221			2.20894	26.9987			2.20894	35.9436			2.20894	35.9319
				2.21282	15.4165		2.21282	17.7604		2.21282	20.2076			2.21282	22.205			2.21282	23.7954			2.21282	26.6432			2.21282	34.5557			2.21282	31.7988
				2.2167	15.4279		2.2167	17.7406		2.2167	20.1402			2.2167	22.05			2.2167	23.6836			2.2167	26.3568			2.2167	33.2796			2.2167	28.464
				2.22058	15.3481		2.22058	17.7376		2.22058	20.0915			2.22058	21.8752			2.22058	23.5191			2.22058	26.0276			2.22058	31.9934			2.22058	25.5621
				2.22446	15.2575		2.22446	17.6566		2.22446	19.9718			2.22446	21.7238			2.22446	23.308			2.22446	25.6681			2.22446	30.6787			2.22446	23.1748
				2.22834	15.1829		2.22834	17.5485		2.22834	19.8498			2.22834	21.6114			2.22834	23.014			2.22834	25.181			2.22834	29.1925			2.22834	20.9779
				2.23221	15.135		2.23221	17.4812		2.23221	19.7435			2.23221	21.5001			2.23221	22.8276			2.23221	24.7708			2.23221	27.8905			2.23221	19.33
				2.23609	15.0791		2.23609	17.4364		2.23609	19.6268			2.23609	21.3424			2.23609	22.6594			2.23609	24.4183			2.23609	26.6433			2.23609	17.9912
				2.23997	15.0395		2.23997	17.4025		2.23997	19.5469			2.23997	21.2256			2.23997	22.4376			2.23997	23.9842			2.23997	25.4443			2.23997	16.9069
				2.24385	14.9395		2.24385	17.368		2.24385	19.4601			2.24385	21.014			2.24385	21.9649			2.24385	23.3995			2.24385	24.2092			2.24385	15.8775
				2.24773	14.9735		2.24773	17.3211		2.24773	19.4781			2.24773	20.9138			2.24773	21.711			2.24773	22.8337			2.24773	23.0924			2.24773	15.0364
				2.25161	14.997		2.25161	17.3163		2.25161	19.4356			2.25161	20.8587			2.25161	21.6351			2.25161	22.2885			2.25161	21.9182			2.25161	14.2515
				2.25549	15.0286		2.25549	17.2546		2.25549	19.2985			2.25549	20.7465			2.25549	21.5122			2.25549	21.8649			2.25549	20.9084			2.25549	13.6906
				2.25937	15.0254		2.25937	17.2571		2.25937	19.1826			2.25937	20.5156			2.25937	21.191			2.25937	21.3644			2.25937	19.9967			2.25937	13.163
				2.26324	14.9654		2.26324	17.2036		2.26324	19.0712			2.26324	20.2978			2.26324	20.885			2.26324	20.861			2.26324	19.2263			2.26324	12.7436
				2.26712	14.8819		2.26712	17.1274		2.26712	18.9265			2.26712	20.0538			2.26712	20.5821			2.26712	20.358			2.26712	18.4105			2.26712	12.3401
				2.271	14.7881		2.271	17.0153		2.271	18.7399			2.271	19.7964			2.271	20.3117			2.271	19.9117			2.271	17.7029			2.271	12.0349
				2.27488	14.7521		2.27488	16.9036		2.27488	18.5987			2.27488	19.5719			2.27488	20.0198			2.27488	19.4076			2.27488	17.0118			2.27488	11.7025
				2.27876	14.7405		2.27876	16.8543		2.27876	18.489			2.27876	19.4385			2.27876	19.7734			2.27876	18.9325			2.27876	16.4135			2.27876	11.4293
				2.28264	14.7785		2.28264	16.8691		2.28264	18.4065			2.28264	19.2843			2.28264	19.5202			2.28264	18.542			2.28264	15.9156			2.28264	11.2389
				2.28652	14.7522		2.28652	16.8185		2.28652	18.2946			2.28652	19.0597			2.28652	19.2465			2.28652	18.1734			2.28652	15.4724			2.28652	11.0743
				2.2904	14.7173		2.2904	16.7237		2.2904	18.1908			2.2904	18.7918			2.2904	18.9675			2.2904	17.7401			2.2904	14.9643			2.2904	10.9327
				2.29427	14.6771		2.29427	16.6377		2.29427	18.0448			2.29427	18.5923			2.29427	18.6777			2.29427	17.357			2.29427	14.4635			2.29427	10.7155
				2.29815	14.726		2.29815	16.5963		2.29815	17.9035			2.29815	18.432			2.29815	18.3671			2.29815	16.9196			2.29815	14.008			2.29815	10.5259
				2.30203	14.7576		2.30203	16.5846		2.30203	17.7875			2.30203	18.2447			2.30203	18.0962			2.30203	16.5352			2.30203	13.626			2.30203	10.4025
				2.30591	14.7296		2.30591	16.5352		2.30591	17.6127			2.30591	17.9811			2.30591	17.8164			2.30591	16.1634			2.30591	13.318			2.30591	10.3371
				2.30979	14.7046		2.30979	16.4135		2.30979	17.4799			2.30979	17.7719			2.30979	17.5557			2.30979	15.7674			2.30979	12.9743			2.30979	10.2015
				2.31367	14.6305		2.31367	16.2468		2.31367	17.2836			2.31367	17.5348			2.31367	17.2601			2.31367	15.3901			2.31367	12.7103			2.31367	10.0942
				2.31755	14.5503		2.31755	16.1448		2.31755	17.1458			2.31755	17.3646			2.31755	17.0452			2.31755	15.0312			2.31755	12.4528			2.31755	9.93127
				2.32143	14.4974		2.32143	16.0631		2.32143	16.9899			2.32143	17.1422			2.32143	16.7933			2.32143	14.6885			2.32143	12.19			2.32143	9.75725
				2.3253	14.4345		2.3253	15.9463		2.3253	16.821			2.3253	16.9218			2.3253	16.4723			2.3253	14.3783			2.3253	11.9407			2.3253	9.67051
				2.32918	14.3734		2.32918	15.86		2.32918	16.663			2.32918	16.6534			2.32918	16.1764			2.32918	14.0599			2.32918	11.6807			2.32918	9.57795
				2.33306	14.3065		2.33306	15.7874		2.33306	16.536			2.33306	16.4201			2.33306	15.9223			2.33306	13.7489			2.33306	11.4761			2.33306	9.50377
				2.33694	14.2818		2.33694	15.7329		2.33694	16.4062			2.33694	16.2697			2.33694	15.6711			2.33694	13.4847			2.33694	11.2945			2.33694	9.4214
				2.34082	14.2339		2.34082	15.6192		2.34082	16.221			2.34082	16.0616			2.34082	15.4678			2.34082	13.2053			2.34082	11.1113			2.34082	9.35847
				2.3447	14.1293		2.3447	15.4845		2.3447	16.0271			2.3447	15.7875			2.3447	15.2198			2.3447	13.0244			2.3447	11.0155			2.3447	9.33603
				2.34858	14.0905		2.34858	15.3747		2.34858	15.825			2.34858	15.5121			2.34858	15.0017			2.34858	12.7788			2.34858	10.7975			2.34858	9.28557
				2.35246	14.114		2.35246	15.3065		2.35246	15.6419			2.35246	15.3149			2.35246	14.7843			2.35246	12.5638			2.35246	10.659			2.35246	9.22813
				2.35633	14.0883		2.35633	15.3212		2.35633	15.4914			2.35633	15.1535			2.35633	14.6099			2.35633	12.2667			2.35633	10.572			2.35633	9.12493
				2.36021	13.9459		2.36021	15.1505		2.36021	15.2821			2.36021	14.9205			2.36021	14.3649			2.36021	12.104			2.36021	10.5273			2.36021	9.04544
				2.36409	13.8632		2.36409	14.907		2.36409	15.1537			2.36409	14.7129			2.36409	14.0917			2.36409	12.0001			2.36409	10.4347			2.36409	9.00671
				2.36797	13.8321		2.36797	14.7889		2.36797	15.0264			2.36797	14.5762			2.36797	13.8851			2.36797	11.9008			2.36797	10.3134			2.36797	8.97509
				2.37185	13.8312		2.37185	14.7601		2.37185	14.9177			2.37185	14.4042			2.37185	13.7403			2.37185	11.6778			2.37185	10.1873			2.37185	8.92
				2.37573	13.8093		2.37573	14.7368		2.37573	14.8142			2.37573	14.3026			2.37573	13.5747			2.37573	11.4828			2.37573	10.0595			2.37573	8.83622
				2.37961	13.7422		2.37961	14.6175		2.37961	14.6762			2.37961	14.1664			2.37961	13.3358			2.37961	11.316			2.37961	9.94308			2.37961	8.76506
				2.38349	13.7722		2.38349	14.5032		2.38349	14.4818			2.38349	14.0378			2.38349	13.2527			2.38349	11.1537			2.38349	9.77476			2.38349	8.76834
				2.38736	14.0344		2.38736	14.3994		2.38736	14.2458			2.38736	13.9219			2.38736	13.3349			2.38736	11.0085			2.38736	9.56416			2.38736	8.9197
				2.39124	13.9179		2.39124	14.3258		2.39124	14.1028			2.39124	13.7728			2.39124	13.1241			2.39124	10.8888			2.39124	9.55202			2.39124	8.8733
				2.39512	13.5702		2.39512	14.252		2.39512	14.0706			2.39512	13.5239			2.39512	12.6948			2.39512	10.8008			2.39512	9.71093			2.39512	8.70358
				2.399	13.5377		2.399	14.1767		2.399	13.9959			2.399	13.3573			2.399	12.5572			2.399	10.6817			2.399	9.62986			2.399	8.63014
				2.40288	13.5221		2.40288	14.1037		2.40288	13.9269			2.40288	13.1901			2.40288	12.4715			2.40288	10.5964			2.40288	9.54447			2.40288	8.60265
				2.40676	13.5721		2.40676	14.0716		2.40676	13.859			2.40676	13.0723			2.40676	12.3853			2.40676	10.4998			2.40676	9.49226			2.40676	8.57492
				2.41064	13.552		2.41064	14.0091		2.41064	13.7142			2.41064	12.9743			2.41064	12.2431			2.41064	10.3777			2.41064	9.42789			2.41064	8.57703
				2.41452	13.4779		2.41452	13.8888		2.41452	13.5833			2.41452	12.8517			2.41452	12.0918			2.41452	10.2994			2.41452	9.38916			2.41452	8.56827
				2.41839	13.3261		2.41839	13.7535		2.41839	13.3959			2.41839	12.6779			2.41839	11.8828			2.41839	10.1757			2.41839	9.31946			2.41839	8.48364
				2.42227	13.2347		2.42227	13.6037		2.42227	13.23			2.42227	12.4686			2.42227	11.6903			2.42227	10.0786			2.42227	9.28782			2.42227	8.40794
				2.42615	13.1676		2.42615	13.4931		2.42615	13.1213			2.42615	12.3701			2.42615	11.6111			2.42615	9.99506			2.42615	9.1721			2.42615	8.35348
				2.43003	13.1422		2.43003	13.4424		2.43003	13.0084			2.43003	12.2908			2.43003	11.5656			2.43003	9.908			2.43003	9.08068			2.43003	8.29132
				2.43391	13.1659		2.43391	13.4079		2.43391	12.9773			2.43391	12.1916			2.43391	11.5194			2.43391	9.86003			2.43391	9.02759			2.43391	8.27665
				2.43779	13.1528		2.43779	13.3639		2.43779	12.9017			2.43779	12.0689			2.43779	11.478			2.43779	9.79083			2.43779	9.0494			2.43779	8.30554
				2.44167	13.0528		2.44167	13.314		2.44167	12.7771			2.44167	11.9352			2.44167	11.4009			2.44167	9.67791			2.44167	9.0283			2.44167	8.27663
				2.44554	12.9815		2.44554	13.1937		2.44554	12.6282			2.44554	11.8487			2.44554	11.2442			2.44554	9.54697			2.44554	8.97959			2.44554	8.2586
				2.44942	12.9426		2.44942	13.1497		2.44942	12.5328			2.44942	11.7119			2.44942	10.9979			2.44942	9.29914			2.44942	8.66639			2.44942	8.0546
				2.4533	12.9161		2.4533	13.0507		2.4533	12.5023			2.4533	11.6892			2.4533	10.9543			2.4533	9.27908			2.4533	8.67925			2.4533	8.02418
				2.45718	12.874		2.45718	12.9955		2.45718	12.4564			2.45718	11.6456			2.45718	11.0212			2.45718	9.46584			2.45718	8.92664			2.45718	8.16915
				2.46106	12.8024		2.46106	12.8584		2.46106	12.3465			2.46106	11.5332			2.46106	10.9587			2.46106	9.57056			2.46106	9.04968			2.46106	8.26172
				2.46494	12.7681		2.46494	12.7864		2.46494	12.2023			2.46494	11.4171			2.46494	10.7885			2.46494	9.43247			2.46494	8.87411			2.46494	8.15475
				2.46882	12.7439		2.46882	12.7491		2.46882	12.0791			2.46882	11.3221			2.46882	10.6529			2.46882	9.31629			2.46882	8.75733			2.46882	8.10128
				2.4727	12.7035		2.4727	12.6868		2.4727	11.9694			2.4727	11.2241			2.4727	10.6406			2.4727	9.21187			2.4727	8.72352			2.4727	8.06304
				2.47657	12.6507		2.47657	12.5816		2.47657	11.8828			2.47657	11.1699			2.47657	10.6089			2.47657	9.14299			2.47657	8.69666			2.47657	7.99946
				2.48045	12.6104		2.48045	12.493		2.48045	11.8371			2.48045	11.1436			2.48045	10.5564			2.48045	9.10106			2.48045	8.62409			2.48045	8.00414
				2.48433	12.5426		2.48433	12.3799		2.48433	11.722			2.48433	11.0487			2.48433	10.4508			2.48433	9.04099			2.48433	8.56365			2.48433	8.01984
				2.48821	12.4792		2.48821	12.3127		2.48821	11.6671			2.48821	10.9133			2.48821	10.3966			2.48821	8.96998			2.48821	8.48076			2.48821	7.97837
				2.49209	12.5027		2.49209	12.3291		2.49209	11.6784			2.49209	10.9101			2.49209	10.3758			2.49209	8.89833			2.49209	8.39103			2.49209	7.88798
				2.49597	12.4868		2.49597	12.2507		2.49597	11.5782			2.49597	10.8663			2.49597	10.2798			2.49597	8.85078			2.49597	8.37045			2.49597	7.81366
				2.49985	12.4477		2.49985	12.1392		2.49985	11.4635			2.49985	10.7351			2.49985	10.2091			2.49985	8.8225			2.49985	8.35809			2.49985	7.79189
				2.50373	12.3372		2.50373	12.0626		2.50373	11.4088			2.50373	10.6214			2.50373	10.1304			2.50373	8.81929			2.50373	8.36439			2.50373	7.8134
				2.5076	12.2828		2.5076	12.0573		2.5076	11.3681			2.5076	10.6069			2.5076	10.079			2.5076	8.82613			2.5076	8.34648			2.5076	7.80775
				2.51148	12.2639		2.51148	12.0193		2.51148	11.2962			2.51148	10.5769			2.51148	10.0406			2.51148	8.79934			2.51148	8.30706			2.51148	7.76489
				2.51536	12.2395		2.51536	11.9483		2.51536	11.1913			2.51536	10.5215			2.51536	9.99299			2.51536	8.74678			2.51536	8.25019			2.51536	7.66984
				2.51924	12.1039		2.51924	11.7787		2.51924	11.0718			2.51924	10.3954			2.51924	9.84367			2.51924	8.66773			2.51924	8.23072			2.51924	7.6601
				2.52312	12.0552		2.52312	11.7511		2.52312	10.9944			2.52312	10.3217			2.52312	9.7706			2.52312	8.64704			2.52312	8.21591			2.52312	7.69045
				2.527	12.0601		2.527	11.7313		2.527	10.9777			2.527	10.2903			2.527	9.75402			2.527	8.61531			2.527	8.21237			2.527	7.70632
				2.53088	12.0844		2.53088	11.7471		2.53088	10.9424			2.53088	10.3109			2.53088	9.73109			2.53088	8.5284			2.53088	8.15331			2.53088	7.64092
				2.53476	12.0383		2.53476	11.703		2.53476	10.8701			2.53476	10.1954			2.53476	9.64193			2.53476	8.44902			2.53476	8.14332			2.53476	7.58943
				2.53863	11.9753		2.53863	11.6325		2.53863	10.8454			2.53863	10.1298			2.53863	9.63263			2.53863	8.43748			2.53863	8.14952			2.53863	7.61952
				2.54251	11.8735		2.54251	11.5231		2.54251	10.7901			2.54251	10.0719			2.54251	9.58184			2.54251	8.39359			2.54251	8.13312			2.54251	7.64544
				2.54639	11.8502		2.54639	11.434		2.54639	10.7392			2.54639	10.0614			2.54639	9.55991			2.54639	8.36571			2.54639	8.01694			2.54639	7.61065
				2.55027	11.8743		2.55027	11.394		2.55027	10.7102			2.55027	10.0232			2.55027	9.57208			2.55027	8.38292			2.55027	8.01011			2.55027	7.55533
				2.55415	11.8723		2.55415	11.4194		2.55415	10.6439			2.55415	9.98465			2.55415	9.56526			2.55415	8.40312			2.55415	8.03718			2.55415	7.53867
				2.55803	11.7933		2.55803	11.3823		2.55803	10.6033			2.55803	9.94751			2.55803	9.4977			2.55803	8.24832			2.55803	8.00648			2.55803	7.45508
				2.56191	11.6878		2.56191	11.2766		2.56191	10.5002			2.56191	9.85724			2.56191	9.41763			2.56191	8.18565			2.56191	7.96922			2.56191	7.41404
				2.56579	11.6261		2.56579	11.1749		2.56579	10.4751			2.56579	9.75558			2.56579	9.35521			2.56579	8.15592			2.56579	7.93692			2.56579	7.40993
				2.56966	11.6482		2.56966	11.1383		2.56966	10.4491			2.56966	9.73545			2.56966	9.38007			2.56966	8.171			2.56966	7.97763			2.56966	7.45236
				2.57354	11.6524		2.57354	11.163		2.57354	10.429			2.57354	9.75803			2.57354	9.39733			2.57354	8.12603			2.57354	7.98278			2.57354	7.47863
				2.57742	11.5889		2.57742	11.0878		2.57742	10.3726			2.57742	9.77374			2.57742	9.37763			2.57742	8.14573			2.57742	7.98643			2.57742	7.481
				2.5813	11.5537		2.5813	11.008		2.5813	10.3176			2.5813	9.77372			2.5813	9.32149			2.5813	8.12833			2.5813	7.90622			2.5813	7.41128
				2.58518	11.5509		2.58518	10.9919		2.58518	10.3047			2.58518	9.77976			2.58518	9.30795			2.58518	8.11267			2.58518	7.85362			2.58518	7.35256
				2.58906	11.4796		2.58906	10.9481		2.58906	10.2133			2.58906	9.71119			2.58906	9.25987			2.58906	8.0889			2.58906	7.79874			2.58906	7.33438
				2.59294	11.3728		2.59294	10.8513		2.59294	10.1335			2.59294	9.53575			2.59294	9.16977			2.59294	8.05791			2.59294	7.73532			2.59294	7.2816
				2.59682	11.3252		2.59682	10.8191		2.59682	10.1379			2.59682	9.49041			2.59682	9.17204			2.59682	7.98536			2.59682	7.70995			2.59682	7.25484
				2.60069	11.3102		2.60069	10.8465		2.60069	10.3884			2.60069	9.81819			2.60069	9.53829			2.60069	7.66095			2.60069	7.55112			2.60069	6.92017
				2.60457	11.2977		2.60457	10.8122		2.60457	10.3826			2.60457	9.88746			2.60457	9.57747			2.60457	7.63421			2.60457	7.60108			2.60457	6.95637
				2.60845	11.254		2.60845	10.7415		2.60845	10.3623			2.60845	9.88172			2.60845	9.52563			2.60845	7.65282			2.60845	7.54267			2.60845	6.91523
				2.61233	11.1841		2.61233	10.6172		2.61233	10.0043			2.61233	9.45505			2.61233	9.09615			2.61233	7.90551			2.61233	7.66331			2.61233	7.27416
				2.61621	11.1578		2.61621	10.586		2.61621	9.99086			2.61621	9.4312			2.61621	9.04314			2.61621	7.92851			2.61621	7.71631			2.61621	7.29537
				2.62009	11.1725		2.62009	10.627		2.62009	10.0191			2.62009	9.4405			2.62009	9.06644			2.62009	7.95761			2.62009	7.74784			2.62009	7.37004
				2.62397	11.2003		2.62397	10.6703		2.62397	10.0207			2.62397	9.42868			2.62397	9.11958			2.62397	8.05839			2.62397	7.85821			2.62397	7.49729
				2.62785	11.3022		2.62785	10.7572		2.62785	10.0506			2.62785	9.47672			2.62785	9.18785			2.62785	8.09963			2.62785	7.90456			2.62785	7.52858
				2.63172	11.3126		2.63172	10.7425		2.63172	10.0754			2.63172	9.56698			2.63172	9.25422			2.63172	8.11777			2.63172	7.90815			2.63172	7.4862
				2.6356	11.2549		2.6356	10.6819		2.6356	10.0395			2.6356	9.59079			2.6356	9.22732			2.6356	8.03098			2.6356	7.81661			2.6356	7.37081
				2.63948	11.1228		2.63948	10.564		2.63948	9.95504			2.63948	9.45405			2.63948	9.1014			2.63948	7.935			2.63948	7.69884			2.63948	7.24914
				2.64336	11.0369		2.64336	10.4708		2.64336	9.88946			2.64336	9.28062			2.64336	8.98359			2.64336	7.8128			2.64336	7.59126			2.64336	7.11555
				2.64724	10.9162		2.64724	10.372		2.64724	9.79299			2.64724	9.14271			2.64724	8.92173			2.64724	7.74469			2.64724	7.51846			2.64724	7.06663
				2.65112	10.8847		2.65112	10.3309		2.65112	9.74692			2.65112	9.11755			2.65112	8.94025			2.65112	7.68291			2.65112	7.48211			2.65112	7.06289
				2.655	10.8527		2.655	10.2738		2.655	9.6823			2.655	9.1064			2.655	8.90041			2.655	7.64449			2.655	7.45526			2.655	7.07725
				2.65888	10.7931		2.65888	10.235		2.65888	9.6389			2.65888	9.11883			2.65888	8.82271			2.65888	7.58351			2.65888	7.3861			2.65888	7.03036
				2.66275	10.7173		2.66275	10.1767		2.66275	9.55681			2.66275	9.08477			2.66275	8.69733			2.66275	7.56742			2.66275	7.36547			2.66275	7.00388
				2.66663	10.6951		2.66663	10.1268		2.66663	9.50418			2.66663	9.08809			2.66663	8.70045			2.66663	7.57297			2.66663	7.35811			2.66663	6.9527
				2.67051	10.6451		2.67051	10.0609		2.67051	9.46088			2.67051	9.06617			2.67051	8.6937			2.67051	7.51746			2.67051	7.36025			2.67051	6.92133
				2.67439	10.5922		2.67439	10.0328		2.67439	9.42654			2.67439	9.0121			2.67439	8.67537			2.67439	7.463			2.67439	7.36073			2.67439	6.92805
				2.67827	10.5369		2.67827	9.94003		2.67827	9.33439			2.67827	8.91397			2.67827	8.60579			2.67827	7.4718			2.67827	7.3876			2.67827	6.98311
				2.68215	10.481		2.68215	9.89816		2.68215	9.28946			2.68215	8.82396			2.68215	8.57662			2.68215	7.49956			2.68215	7.43461			2.68215	6.9924
				2.68603	10.4027		2.68603	9.85098		2.68603	9.2729			2.68603	8.76988			2.68603	8.5184			2.68603	7.48284			2.68603	7.46007			2.68603	6.95791
				2.68991	10.4046		2.68991	9.8384		2.68991	9.25789			2.68991	8.77045			2.68991	8.48021			2.68991	7.4055			2.68991	7.41225			2.68991	6.89242
				2.69378	10.3847		2.69378	9.82286		2.69378	9.24755			2.69378	8.73943			2.69378	8.48736			2.69378	7.355			2.69378	7.34084			2.69378	6.9046
				2.69766	10.3872		2.69766	9.78926		2.69766	9.20237			2.69766	8.67596			2.69766	8.47227			2.69766	7.35478			2.69766	7.26274			2.69766	6.87376
				2.70154	10.3627		2.70154	9.76087		2.70154	9.23604			2.70154	8.70061			2.70154	8.48265			2.70154	7.40393			2.70154	7.28711			2.70154	6.87047
				2.70542	10.3485		2.70542	9.78561		2.70542	9.28054			2.70542	8.76414			2.70542	8.52618			2.70542	7.40667			2.70542	7.28526			2.70542	6.91707
				2.7093	10.3231		2.7093	9.78658		2.7093	9.25681			2.7093	8.7816			2.7093	8.50251			2.7093	7.392			2.7093	7.25168			2.7093	6.88323
				2.71318	10.2714		2.71318	9.72042		2.71318	9.19935			2.71318	8.68671			2.71318	8.40106			2.71318	7.37416			2.71318	7.23188			2.71318	6.83448
				2.71706	10.2285		2.71706	9.6951		2.71706	9.16612			2.71706	8.63657			2.71706	8.40616			2.71706	7.37942			2.71706	7.25343			2.71706	6.83404
				2.72094	10.1989		2.72094	9.68897		2.72094	9.12445			2.72094	8.63997			2.72094	8.39513			2.72094	7.38359			2.72094	7.31703			2.72094	6.89355
				2.72481	10.1556		2.72481	9.61642		2.72481	9.02751			2.72481	8.64517			2.72481	8.3715			2.72481	7.39954			2.72481	7.29593			2.72481	6.90349
				2.72869	10.1558		2.72869	9.53281		2.72869	8.9822			2.72869	8.69181			2.72869	8.34626			2.72869	7.37902			2.72869	7.2905			2.72869	6.92834
				2.73257	10.1075		2.73257	9.4705		2.73257	8.98288			2.73257	8.67654			2.73257	8.29061			2.73257	7.33794			2.73257	7.28512			2.73257	6.90246
				2.73645	10.1139		2.73645	9.52102		2.73645	8.99915			2.73645	8.66051			2.73645	8.30242			2.73645	7.32401			2.73645	7.32493			2.73645	6.92627
				2.74033	10.111		2.74033	9.59686		2.74033	9.03358			2.74033	8.62367			2.74033	8.37268			2.74033	7.31414			2.74033	7.35251			2.74033	6.91347
				2.74421	10.0709		2.74421	9.56711		2.74421	8.98465			2.74421	8.55744			2.74421	8.37457			2.74421	7.25553			2.74421	7.29545			2.74421	6.87066
				2.74809	9.99804		2.74809	9.49871		2.74809	8.97849			2.74809	8.50333			2.74809	8.32204			2.74809	7.25366			2.74809	7.29527			2.74809	6.90251
				2.75197	9.97556		2.75197	9.44391		2.75197	8.96943			2.75197	8.47332			2.75197	8.23			2.75197	7.26089			2.75197	7.30587			2.75197	6.91622
				2.75584	10.0131		2.75584	9.44512		2.75584	9.00145			2.75584	8.51103			2.75584	8.25285			2.75584	7.27646			2.75584	7.27625			2.75584	6.85517
				2.75972	9.98916		2.75972	9.42938		2.75972	8.96385			2.75972	8.543			2.75972	8.29152			2.75972	7.21332			2.75972	7.21866			2.75972	6.76773
				2.7636	9.92746		2.7636	9.42618		2.7636	8.95098			2.7636	8.56658			2.7636	8.27965			2.7636	7.14934			2.7636	7.17135			2.7636	6.71586
				2.76748	9.95496		2.76748	9.42065		2.76748	8.93884			2.76748	8.56347			2.76748	8.27741			2.76748	7.17018			2.76748	7.18871			2.76748	6.75914
				2.77136	9.97793		2.77136	9.461		2.77136	8.93577			2.77136	8.54625			2.77136	8.30943			2.77136	7.18239			2.77136	7.17523			2.77136	6.80818
				2.77524	9.91879		2.77524	9.45517		2.77524	8.91841			2.77524	8.52014			2.77524	8.29412			2.77524	7.21939			2.77524	7.14386			2.77524	6.85911
				2.77912	9.83059		2.77912	9.41389		2.77912	8.92796			2.77912	8.48493			2.77912	8.21195			2.77912	7.22808			2.77912	7.11564			2.77912	6.80861
				2.783	9.80505		2.783	9.36848		2.783	8.85287			2.783	8.45433			2.783	8.152			2.783	7.23026			2.783	7.16438			2.783	6.79002
				2.78687	9.78515		2.78687	9.36756		2.78687	8.80511			2.78687	8.46928			2.78687	8.17328			2.78687	7.14091			2.78687	7.17876			2.78687	6.74349
				2.79075	9.75046		2.79075	9.29675		2.79075	8.77162			2.79075	8.43073			2.79075	8.16303			2.79075	7.13585			2.79075	7.17355			2.79075	6.78448
				2.79463	9.77763		2.79463	9.28826		2.79463	8.85919			2.79463	8.45373			2.79463	8.20024			2.79463	7.20691			2.79463	7.19387			2.79463	6.84808
				2.79851	9.8322		2.79851	9.28677		2.79851	8.90031			2.79851	8.49589			2.79851	8.22415			2.79851	7.21206			2.79851	7.16721			2.79851	6.8657
				2.80239	9.86339		2.80239	9.32868		2.80239	8.92516			2.80239	8.51834			2.80239	8.25463			2.80239	7.1938			2.80239	7.17581			2.80239	6.87503
				2.80627	9.77789		2.80627	9.31748		2.80627	8.89485			2.80627	8.48647			2.80627	8.22933			2.80627	7.15207			2.80627	7.11662			2.80627	6.79858
				2.81015	9.70179		2.81015	9.26125		2.81015	8.81285			2.81015	8.41568			2.81015	8.16785			2.81015	7.11157			2.81015	7.11186			2.81015	6.76152
				2.81403	9.63622		2.81403	9.20062		2.81403	8.71815			2.81403	8.42365			2.81403	8.12879			2.81403	7.08061			2.81403	7.1145			2.81403	6.73982
				2.8179	9.59029		2.8179	9.15995		2.8179	8.66618			2.8179	8.42413			2.8179	8.12341			2.8179	7.07974			2.8179	7.14255			2.8179	6.76292
				2.82178	9.56761		2.82178	9.12093		2.82178	8.6643			2.82178	8.34929			2.82178	8.08865			2.82178	7.12296			2.82178	7.17279			2.82178	6.78598
				2.82566	9.59655		2.82566	9.14401		2.82566	8.67134			2.82566	8.33531			2.82566	8.07774			2.82566	7.17195			2.82566	7.23283			2.82566	6.86154
				2.82954	9.5755		2.82954	9.12334		2.82954	8.64726			2.82954	8.3119			2.82954	8.10281			2.82954	7.19576			2.82954	7.23499			2.82954	6.83086
				2.83342	9.53251		2.83342	9.12192		2.83342	8.64781			2.83342	8.34192			2.83342	8.13776			2.83342	7.19744			2.83342	7.19534			2.83342	6.79877
				2.8373	9.50037		2.8373	9.07414		2.8373	8.60876			2.8373	8.30605			2.8373	8.12031			2.8373	7.15819			2.8373	7.18861			2.8373	6.7901
				2.84118	9.50402		2.84118	9.09118		2.84118	8.6034			2.84118	8.28753			2.84118	8.12145			2.84118	7.17099			2.84118	7.21779			2.84118	6.80832
				2.84506	9.52888		2.84506	9.12179		2.84506	8.6115			2.84506	8.29634			2.84506	8.17154			2.84506	7.1781			2.84506	7.23193			2.84506	6.77896
				2.84893	9.57072		2.84893	9.14438		2.84893	8.68016			2.84893	8.33648			2.84893	8.2026			2.84893	7.21275			2.84893	7.25962			2.84893	6.78497
				2.85281	9.61484		2.85281	9.14716		2.85281	8.72603			2.85281	8.35194			2.85281	8.21249			2.85281	7.21486			2.85281	7.22025			2.85281	6.79652
				2.85669	9.5842		2.85669	9.11006		2.85669	8.75572			2.85669	8.38304			2.85669	8.21624			2.85669	7.22719			2.85669	7.1976			2.85669	6.80211
				2.86057	9.58028		2.86057	9.14648		2.86057	8.77554			2.86057	8.42267			2.86057	8.25959			2.86057	7.22204			2.86057	7.20211			2.86057	6.82867
				2.86445	9.59545		2.86445	9.20223		2.86445	8.77377			2.86445	8.42784			2.86445	8.24955			2.86445	7.24037			2.86445	7.33961			2.86445	6.90448
				2.86833	9.60711		2.86833	9.23073		2.86833	8.77094			2.86833	8.43705			2.86833	8.23118			2.86833	7.24316			2.86833	7.41071			2.86833	6.94717
				2.87221	9.56427		2.87221	9.18197		2.87221	8.75103			2.87221	8.39095			2.87221	8.20816			2.87221	7.21392			2.87221	7.3893			2.87221	6.92011
				2.87609	9.56464		2.87609	9.15591		2.87609	8.75588			2.87609	8.36521			2.87609	8.23487			2.87609	7.20869			2.87609	7.34468			2.87609	6.86425
				2.87996	9.5479		2.87996	9.18955		2.87996	8.78151			2.87996	8.37985			2.87996	8.27548			2.87996	7.22756			2.87996	7.3495			2.87996	6.8674
				2.88384	9.54041		2.88384	9.20523		2.88384	8.78056			2.88384	8.40295			2.88384	8.27824			2.88384	7.29308			2.88384	7.43878			2.88384	6.91263
				2.88772	9.44592		2.88772	9.16072		2.88772	8.70767			2.88772	8.38326			2.88772	8.25785			2.88772	7.31247			2.88772	7.53037			2.88772	7.00231
				2.8916	9.4288		2.8916	9.12371		2.8916	8.66124			2.8916	8.3847			2.8916	8.27118			2.8916	7.28779			2.8916	7.48964			2.8916	7.0101
				2.89548	9.41467		2.89548	9.06474		2.89548	8.66624			2.89548	8.40667			2.89548	8.22542			2.89548	7.31827			2.89548	7.52665			2.89548	7.02924
				2.89936	9.49122		2.89936	9.10791		2.89936	8.75177			2.89936	8.43285			2.89936	8.24712			2.89936	7.33381			2.89936	7.57701			2.89936	7.02104
				2.90324	9.53933		2.90324	9.09415		2.90324	8.78634			2.90324	8.42892			2.90324	8.2733			2.90324	7.3649			2.90324	7.62961			2.90324	7.07377
				2.90711	9.51539		2.90711	9.0722		2.90711	8.71609			2.90711	8.42201			2.90711	8.28745			2.90711	7.3704			2.90711	7.63266			2.90711	7.09761
				2.91099	9.48406		2.91099	9.05314		2.91099	8.68074			2.91099	8.39103			2.91099	8.23906			2.91099	7.38652			2.91099	7.69159			2.91099	7.10112
				2.91487	9.44426		2.91487	9.09107		2.91487	8.71936			2.91487	8.40758			2.91487	8.24713			2.91487	7.36483			2.91487	7.70328			2.91487	7.15311
				2.91875	9.44804		2.91875	9.13899		2.91875	8.74628			2.91875	8.50909			2.91875	8.31657			2.91875	7.35085			2.91875	7.71998			2.91875	7.2099
				2.92263	9.41716		2.92263	9.08285		2.92263	8.69872			2.92263	8.5043			2.92263	8.34097			2.92263	7.43463			2.92263	7.79616			2.92263	7.29429
				2.92651	9.44041		2.92651	9.03019		2.92651	8.71072			2.92651	8.49796			2.92651	8.34481			2.92651	7.51698			2.92651	7.87556			2.92651	7.4548
				2.93039	9.41176		2.93039	9.02517		2.93039	8.72069			2.93039	8.46196			2.93039	8.29134			2.93039	7.57602			2.93039	7.92317			2.93039	7.57752
				2.93427	9.42645		2.93427	9.11493		2.93427	8.77377			2.93427	8.46188			2.93427	8.28208			2.93427	7.59418			2.93427	7.9861			2.93427	7.73679
				2.93814	9.47427		2.93814	9.14679		2.93814	8.79203			2.93814	8.49568			2.93814	8.35332			2.93814	7.57679			2.93814	7.98447			2.93814	7.8015
				2.94202	9.49758		2.94202	9.11153		2.94202	8.75621			2.94202	8.51426			2.94202	8.37799			2.94202	7.57776			2.94202	7.98124			2.94202	7.79879
				2.9459	9.50006		2.9459	9.08427		2.9459	8.70982			2.9459	8.53463			2.9459	8.40197			2.9459	7.56072			2.9459	8.02859			2.9459	7.80733
				2.94978	9.48007		2.94978	9.11698		2.94978	8.73108			2.94978	8.53202			2.94978	8.42911			2.94978	7.58056			2.94978	8.11337			2.94978	7.80499
				2.95366	9.45239		2.95366	9.12048		2.95366	8.76847			2.95366	8.53365			2.95366	8.45751			2.95366	7.5659			2.95366	8.13552			2.95366	7.76634
				2.95754	9.47609		2.95754	9.1146		2.95754	8.78066			2.95754	8.49457			2.95754	8.41119			2.95754	7.56841			2.95754	8.14696			2.95754	7.73949
				2.96142	9.48701		2.96142	9.10674		2.96142	8.78935			2.96142	8.52558			2.96142	8.39749			2.96142	7.64591			2.96142	8.15818			2.96142	7.76785
				2.9653	9.5361		2.9653	9.185		2.9653	8.88736			2.9653	8.6313			2.9653	8.49743			2.9653	7.7231			2.9653	8.17973			2.9653	7.70621
				2.96917	9.52705		2.96917	9.21252		2.96917	8.92451			2.96917	8.65884			2.96917	8.542			2.96917	7.74624			2.96917	8.13246			2.96917	7.56286
				2.97305	9.50427		2.97305	9.13982		2.97305	8.75622			2.97305	8.67182			2.97305	8.53594			2.97305	7.74024			2.97305	8.07897			2.97305	7.39533
				2.97693	9.40486		2.97693	8.93554		2.97693	8.4083			2.97693	8.59584			2.97693	8.45962			2.97693	7.79328			2.97693	8.12082			2.97693	7.32328
				2.98081	9.55662		2.98081	9.1238		2.98081	8.63447			2.98081	8.69213			2.98081	8.57378			2.98081	7.86214			2.98081	8.18581			2.98081	7.38371
				2.98469	9.75401		2.98469	9.45658		2.98469	9.11999			2.98469	8.88065			2.98469	8.7423			2.98469	7.86099			2.98469	8.16179			2.98469	7.44911
				2.98857	9.79151		2.98857	9.47858		2.98857	9.13822			2.98857	8.9126			2.98857	8.7461			2.98857	7.86557			2.98857	8.13933			2.98857	7.41551
				2.99245	9.80102		2.99245	9.44806		2.99245	9.15047			2.99245	8.87888			2.99245	8.71027			2.99245	7.77133			2.99245	8.03211			2.99245	7.29858
				2.99633	9.78115		2.99633	9.38993		2.99633	9.15378			2.99633	8.83143			2.99633	8.69965			2.99633	7.68386			2.99633	7.94092			2.99633	7.23518
				3.0002	9.67092		3.0002	9.25591		3.0002	9.06325			3.0002	8.7301			3.0002	8.65201			3.0002	7.6112			3.0002	7.88964			3.0002	7.18576
				3.00408	9.59819		3.00408	9.24147		3.00408	8.94186			3.00408	8.68866			3.00408	8.57015			3.00408	7.57462			3.00408	7.86859			3.00408	7.14451
				3.00796	9.6545		3.00796	9.3291		3.00796	8.9739			3.00796	8.76403			3.00796	8.587			3.00796	7.60042			3.00796	7.83182			3.00796	7.10964
				3.01184	9.65635		3.01184	9.3413		3.01184	9.02537			3.01184	8.76498			3.01184	8.57992			3.01184	7.58902			3.01184	7.73723			3.01184	7.04567
				3.01572	9.63236		3.01572	9.28638		3.01572	9.0342			3.01572	8.71434			3.01572	8.56468			3.01572	7.5753			3.01572	7.68899			3.01572	7.02466
				3.0196	9.52295		3.0196	9.15192		3.0196	8.90283			3.0196	8.58185			3.0196	8.44296			3.0196	7.48508			3.0196	7.62661			3.0196	7.02119
				3.02348	9.5191		3.02348	9.13362		3.02348	8.83752			3.02348	8.51923			3.02348	8.3884			3.02348	7.42608			3.02348	7.57868			3.02348	6.98889
				3.02736	9.49392		3.02736	9.17524		3.02736	8.80012			3.02736	8.49723			3.02736	8.3564			3.02736	7.34979			3.02736	7.54715			3.02736	6.92785
				3.03123	9.48449		3.03123	9.18221		3.03123	8.79625			3.03123	8.49944			3.03123	8.33782			3.03123	7.33187			3.03123	7.49136			3.03123	6.88486
				3.03511	9.46324		3.03511	9.15433		3.03511	8.75505			3.03511	8.47837			3.03511	8.29237			3.03511	7.32741			3.03511	7.42584			3.03511	6.90054
				3.03899	9.45442		3.03899	9.1012		3.03899	8.7425			3.03899	8.43272			3.03899	8.29996			3.03899	7.32901			3.03899	7.38676			3.03899	6.90403
				3.04287	9.41815		3.04287	9.08974		3.04287	8.7496			3.04287	8.43097			3.04287	8.30757			3.04287	7.36526			3.04287	7.38681			3.04287	6.88046
				3.04675	9.41218		3.04675	9.08461		3.04675	8.72836			3.04675	8.44201			3.04675	8.28104			3.04675	7.32507			3.04675	7.39166			3.04675	6.84946
				3.05063	9.37977		3.05063	9.07759		3.05063	8.68793			3.05063	8.43698			3.05063	8.22025			3.05063	7.27309			3.05063	7.37719			3.05063	6.8391
				3.05451	9.37819		3.05451	9.06085		3.05451	8.64336			3.05451	8.38761			3.05451	8.22442			3.05451	7.25317			3.05451	7.32322			3.05451	6.87622
				3.05839	9.39117		3.05839	9.044		3.05839	8.6348			3.05839	8.40767			3.05839	8.25661			3.05839	7.24377			3.05839	7.27831			3.05839	6.92995
				3.06226	9.42657		3.06226	9.07783		3.06226	8.69078			3.06226	8.40957			3.06226	8.24002			3.06226	7.17691			3.06226	7.21943			3.06226	6.85928
				3.06614	9.39537		3.06614	9.04623		3.06614	8.67524			3.06614	8.39146			3.06614	8.1842			3.06614	7.12859			3.06614	7.19855			3.06614	6.8112
				3.07002	9.29777		3.07002	8.92029		3.07002	8.63429			3.07002	8.33642			3.07002	8.12682			3.07002	7.14744			3.07002	7.24805			3.07002	6.83781
				3.0739	9.24646		3.0739	8.84753		3.0739	8.58532			3.0739	8.32793			3.0739	8.14288			3.0739	7.20538			3.0739	7.34598			3.0739	6.93041
				3.07778	9.26004		3.07778	8.86526		3.07778	8.60987			3.07778	8.32362			3.07778	8.14337			3.07778	7.26185			3.07778	7.39516			3.07778	6.95015
				3.08166	9.23927		3.08166	8.82161		3.08166	8.53586			3.08166	8.25519			3.08166	8.05299			3.08166	7.24159			3.08166	7.35638			3.08166	6.93268
				3.08554	9.23184		3.08554	8.84842		3.08554	8.5008			3.08554	8.22673			3.08554	8.04209			3.08554	7.23118			3.08554	7.2945			3.08554	6.87765
				3.08942	9.20881		3.08942	8.90712		3.08942	8.5532			3.08942	8.22971			3.08942	8.10024			3.08942	7.20237			3.08942	7.24565			3.08942	6.8634
				3.09329	9.26406		3.09329	8.96762		3.09329	8.65899			3.09329	8.30275			3.09329	8.18754			3.09329	7.1444			3.09329	7.16829			3.09329	6.83975
				3.09717	9.2802		3.09717	8.97465		3.09717	8.66527			3.09717	8.34347			3.09717	8.18021			3.09717	7.15128			3.09717	7.16057			3.09717	6.83913
				3.10105	9.31159		3.10105	8.96817		3.10105	8.64291			3.10105	8.36194			3.10105	8.14632			3.10105	7.12579			3.10105	7.08465			3.10105	6.81624
				3.10493	9.28619		3.10493	8.90733		3.10493	8.55123			3.10493	8.2943			3.10493	8.08046			3.10493	7.14251			3.10493	7.07717			3.10493	6.85501
				3.10881	9.24241		3.10881	8.85611		3.10881	8.50799			3.10881	8.2309			3.10881	8.03139			3.10881	7.11572			3.10881	7.01531			3.10881	6.89144
				3.11269	9.19444		3.11269	8.83137		3.11269	8.48572			3.11269	8.22829			3.11269	7.98651			3.11269	7.03493			3.11269	6.9709			3.11269	6.89934
				3.11657	9.19006		3.11657	8.81431		3.11657	8.52566			3.11657	8.27046			3.11657	8.0168			3.11657	6.98774			3.11657	6.93239			3.11657	6.84778
				3.12045	9.14258		3.12045	8.77059		3.12045	8.50083			3.12045	8.21276			3.12045	7.99526			3.12045	6.96601			3.12045	6.92878			3.12045	6.83134
				3.12432	9.06702		3.12432	8.75853		3.12432	8.49117			3.12432	8.16243			3.12432	7.97472			3.12432	6.98086			3.12432	6.91664			3.12432	6.88705
				3.1282	8.98371		3.1282	8.74701		3.1282	8.42035			3.1282	8.14695			3.1282	7.91918			3.1282	6.95777			3.1282	6.9142			3.1282	6.93781
				3.13208	8.97031		3.13208	8.73872		3.13208	8.40346			3.13208	8.13473			3.13208	7.87901			3.13208	6.90783			3.13208	6.87756			3.13208	6.9929
				3.13596	8.9809		3.13596	8.70488		3.13596	8.33804			3.13596	8.05879			3.13596	7.86123			3.13596	6.85776			3.13596	6.82173			3.13596	7.03251
				3.13984	8.96453		3.13984	8.63362		3.13984	8.29984			3.13984	7.9868			3.13984	7.82202			3.13984	6.84021			3.13984	6.76602			3.13984	7.13257
				3.14372	8.94298		3.14372	8.5633		3.14372	8.23521			3.14372	7.95078			3.14372	7.7733			3.14372	6.85581			3.14372	6.76898			3.14372	7.30137
				3.1476	8.91402		3.1476	8.5269		3.1476	8.20884			3.1476	7.95061			3.1476	7.7582			3.1476	6.8733			3.1476	6.84028			3.1476	7.48222
				3.15148	8.88756		3.15148	8.51826		3.15148	8.20136			3.15148	7.92295			3.15148	7.76929			3.15148	6.91728			3.15148	6.90893			3.15148	7.63341
				3.15535	8.90454		3.15535	8.54057		3.15535	8.21154			3.15535	7.95443			3.15535	7.80475			3.15535	6.86632			3.15535	6.90443			3.15535	7.74174
				3.15923	8.8907		3.15923	8.58178		3.15923	8.22556			3.15923	7.94091			3.15923	7.81729			3.15923	6.82655			3.15923	6.8637			3.15923	7.88828
				3.16311	8.8272		3.16311	8.54258		3.16311	8.19143			3.16311	7.90057			3.16311	7.76861			3.16311	6.81297			3.16311	6.82128			3.16311	8.11603
				3.16699	8.82651		3.16699	8.54951		3.16699	8.2348			3.16699	7.93613			3.16699	7.76195			3.16699	6.80912			3.16699	6.80769			3.16699	8.38373
				3.17087	8.836		3.17087	8.51001		3.17087	8.23462			3.17087	7.95741			3.17087	7.72056			3.17087	6.75229			3.17087	6.76711			3.17087	8.56237
				3.17475	8.81767		3.17475	8.51201		3.17475	8.23828			3.17475	7.98024			3.17475	7.72725			3.17475	6.76227			3.17475	6.74518			3.17475	8.76332
				3.17863	8.75015		3.17863	8.45532		3.17863	8.18558			3.17863	7.93132			3.17863	7.70753			3.17863	6.78989			3.17863	6.76208			3.17863	8.94543
				3.18251	8.7317		3.18251	8.42537		3.18251	8.191			3.18251	7.88876			3.18251	7.72932			3.18251	6.8106			3.18251	6.76944			3.18251	9.11461
				3.18638	8.7345		3.18638	8.41496		3.18638	8.17531			3.18638	7.86698			3.18638	7.70277			3.18638	6.73856			3.18638	6.72981			3.18638	9.22529
				3.19026	8.77102		3.19026	8.44117		3.19026	8.17154			3.19026	7.87266			3.19026	7.72238			3.19026	6.68127			3.19026	6.64902			3.19026	9.30426
				3.19414	8.70118		3.19414	8.43144		3.19414	8.14679			3.19414	7.91769			3.19414	7.65912			3.19414	6.64195			3.19414	6.59752			3.19414	9.31962
				3.19802	8.66086		3.19802	8.36473		3.19802	8.11057			3.19802	7.89564			3.19802	7.6139			3.19802	6.64906			3.19802	6.60507			3.19802	9.33748
				3.2019	8.66199		3.2019	8.33849		3.2019	8.10265			3.2019	7.86879			3.2019	7.57981			3.2019	6.66602			3.2019	6.61463			3.2019	9.27722
				3.20578	8.71582		3.20578	8.36533		3.20578	8.10685			3.20578	7.83397			3.20578	7.59987			3.20578	6.65442			3.20578	6.65653			3.20578	9.14565
				3.20966	8.68075		3.20966	8.34557		3.20966	8.063			3.20966	7.81955			3.20966	7.52084			3.20966	6.66263			3.20966	6.63784			3.20966	8.96639
				3.21354	8.67726		3.21354	8.371		3.21354	8.05981			3.21354	7.86372			3.21354	7.53662			3.21354	6.65885			3.21354	6.606			3.21354	8.77182
				3.21741	8.66299		3.21741	8.35225		3.21741	8.04313			3.21741	7.84628			3.21741	7.57763			3.21741	6.61342			3.21741	6.54653			3.21741	8.50049
				3.22129	8.63045		3.22129	8.30704		3.22129	8.03008			3.22129	7.79815			3.22129	7.58932			3.22129	6.60488			3.22129	6.53057			3.22129	8.2541
				3.22517	8.61586		3.22517	8.2751		3.22517	8.02646			3.22517	7.76389			3.22517	7.56135			3.22517	6.64339			3.22517	6.57983			3.22517	8.08134
				3.22905	8.61246		3.22905	8.31107		3.22905	8.02936			3.22905	7.76648			3.22905	7.54107			3.22905	6.57929			3.22905	6.54925			3.22905	7.82721
				3.23293	8.6009		3.23293	8.28862		3.23293	7.9991			3.23293	7.77312			3.23293	7.50309			3.23293	6.53841			3.23293	6.49875			3.23293	7.57566
				3.23681	8.55143		3.23681	8.22131		3.23681	7.97122			3.23681	7.73353			3.23681	7.48689			3.23681	6.53074			3.23681	6.49948			3.23681	7.39039
				3.24069	8.55575		3.24069	8.19776		3.24069	7.95511			3.24069	7.7502			3.24069	7.53059			3.24069	6.50947			3.24069	6.45538			3.24069	7.18668
				3.24457	8.50912		3.24457	8.21253		3.24457	7.92094			3.24457	7.73959			3.24457	7.53097			3.24457	6.50394			3.24457	6.47511			3.24457	7.03928
				3.24844	8.52791		3.24844	8.23714		3.24844	7.93687			3.24844	7.71866			3.24844	7.51629			3.24844	6.50878			3.24844	6.46607			3.24844	6.92078
				3.25232	8.549		3.25232	8.25698		3.25232	7.9839			3.25232	7.70303			3.25232	7.49321			3.25232	6.52903			3.25232	6.48885			3.25232	6.82947
				3.2562	8.52673		3.2562	8.25516		3.2562	7.96205			3.2562	7.70539			3.2562	7.45167			3.2562	6.5268			3.2562	6.48525			3.2562	6.70573
				3.26008	8.46786		3.26008	8.2076		3.26008	7.8845			3.26008	7.6513			3.26008	7.41921			3.26008	6.49059			3.26008	6.47661			3.26008	6.58141
				3.26396	8.46688		3.26396	8.14789		3.26396	7.84679			3.26396	7.58911			3.26396	7.42358			3.26396	6.43712			3.26396	6.4268			3.26396	6.44444
				3.26784	8.44138		3.26784	8.05185		3.26784	7.79625			3.26784	7.52176			3.26784	7.39715			3.26784	6.39756			3.26784	6.38139			3.26784	6.34022
				3.27172	8.38358		3.27172	8.02066		3.27172	7.71523			3.27172	7.50646			3.27172	7.36217			3.27172	6.42689			3.27172	6.3755			3.27172	6.31942
				3.2756	8.3466		3.2756	8.02918		3.2756	7.63417			3.2756	7.5195			3.2756	7.32718			3.2756	6.45855			3.2756	6.37792			3.2756	6.27041
				3.27947	8.27242		3.27947	7.97491		3.27947	7.62981			3.27947	7.5062			3.27947	7.29359			3.27947	6.43039			3.27947	6.35194			3.27947	6.20448
				3.28335	8.2539		3.28335	7.95595		3.28335	7.69125			3.28335	7.52639			3.28335	7.2839			3.28335	6.35174			3.28335	6.29694			3.28335	6.10181
				3.28723	8.27139		3.28723	7.97349		3.28723	7.74273			3.28723	7.4856			3.28723	7.28588			3.28723	6.33112			3.28723	6.25159			3.28723	6.02052
				3.29111	8.36051		3.29111	8.04607		3.29111	7.75928			3.29111	7.47863			3.29111	7.34355			3.29111	6.29792			3.29111	6.2435			3.29111	5.99045
				3.29499	8.36642		3.29499	8.0998		3.29499	7.78766			3.29499	7.49			3.29499	7.38449			3.29499	6.28157			3.29499	6.26803			3.29499	6.00924
				3.29887	8.35813		3.29887	8.11822		3.29887	7.79312			3.29887	7.54206			3.29887	7.39821			3.29887	6.2854			3.29887	6.25471			3.29887	5.97496
				3.30275	8.30853		3.30275	8.05423		3.30275	7.73169			3.30275	7.51284			3.30275	7.34315			3.30275	6.23762			3.30275	6.19778			3.30275	5.89151
				3.30663	8.22729		3.30663	7.92792		3.30663	7.63718			3.30663	7.44095			3.30663	7.31935			3.30663	6.27706			3.30663	6.23652			3.30663	5.9083
				3.3105	8.19938		3.3105	7.88433		3.3105	7.62364			3.3105	7.44356			3.3105	7.31309			3.3105	6.30167			3.3105	6.25681			3.3105	5.94747
				3.31438	8.16565		3.31438	7.84076		3.31438	7.60564			3.31438	7.45354			3.31438	7.25058			3.31438	6.2789			3.31438	6.25912			3.31438	5.92397
				3.31826	8.18234		3.31826	7.86478		3.31826	7.60921			3.31826	7.45633			3.31826	7.22614			3.31826	6.24008			3.31826	6.2697			3.31826	5.87908
				3.32214	8.14089		3.32214	7.85525		3.32214	7.56715			3.32214	7.44557			3.32214	7.20123			3.32214	6.27378			3.32214	6.31732			3.32214	5.92843
				3.32602	8.15864		3.32602	7.89167		3.32602	7.58916			3.32602	7.44005			3.32602	7.21364			3.32602	6.25495			3.32602	6.33496			3.32602	5.90729
				3.3299	8.17462		3.3299	7.90035		3.3299	7.62503			3.3299	7.40704			3.3299	7.24377			3.3299	6.25093			3.3299	6.31408			3.3299	5.85025
				3.33378	8.15287		3.33378	7.86313		3.33378	7.63134			3.33378	7.35559			3.33378	7.20684			3.33378	6.24861			3.33378	6.26829			3.33378	5.81989
				3.33765	8.12409		3.33765	7.82524		3.33765	7.60095			3.33765	7.31895			3.33765	7.18179			3.33765	6.2735			3.33765	6.25451			3.33765	5.81306
				3.34153	8.13023		3.34153	7.81787		3.34153	7.57427			3.34153	7.27437			3.34153	7.16571			3.34153	6.31034			3.34153	6.25158			3.34153	5.80329
				3.34541	8.11936		3.34541	7.82819		3.34541	7.54087			3.34541	7.28278			3.34541	7.15997			3.34541	6.26317			3.34541	6.19246			3.34541	5.71876
				3.34929	8.09476		3.34929	7.80839		3.34929	7.54588			3.34929	7.28086			3.34929	7.14118			3.34929	6.20859			3.34929	6.14289			3.34929	5.69168
				3.35317	8.01186		3.35317	7.78472		3.35317	7.53373			3.35317	7.22624			3.35317	7.07474			3.35317	6.15442			3.35317	6.13923			3.35317	5.68044
				3.35705	8.03798		3.35705	7.80175		3.35705	7.51138			3.35705	7.23198			3.35705	7.06921			3.35705	6.14729			3.35705	6.18608			3.35705	5.66971
				3.36093	8.03778		3.36093	7.78028		3.36093	7.41883			3.36093	7.23053			3.36093	7.05673			3.36093	6.15391			3.36093	6.14063			3.36093	5.65533
				3.36481	7.96637		3.36481	7.72326		3.36481	7.37339			3.36481	7.17687			3.36481	7.02987			3.36481	6.13415			3.36481	6.05755			3.36481	5.62772
				3.36868	7.90053		3.36868	7.62856		3.36868	7.38401			3.36868	7.15404			3.36868	7.00713			3.36868	6.1336			3.36868	6.02188			3.36868	5.576
				3.37256	7.91673		3.37256	7.58022		3.37256	7.39139			3.37256	7.15203			3.37256	6.97809			3.37256	6.17572			3.37256	6.06433			3.37256	5.5702
				3.37644	7.89838		3.37644	7.57042		3.37644	7.38124			3.37644	7.1353			3.37644	6.94046			3.37644	6.23795			3.37644	6.10578			3.37644	5.6219
				3.38032	7.89052		3.38032	7.61361		3.38032	7.39621			3.38032	7.16308			3.38032	6.98686			3.38032	6.24426			3.38032	6.14442			3.38032	5.65348
				3.3842	7.88278		3.3842	7.62908		3.3842	7.35262			3.3842	7.13938			3.3842	6.99126			3.3842	6.13651			3.3842	6.10948			3.3842	5.62148
				3.38808	7.89976		3.38808	7.61366		3.38808	7.32384			3.38808	7.108			3.38808	6.98686			3.38808	6.0276			3.38808	6.0325			3.38808	5.53686
				3.39196	7.81941		3.39196	7.54326		3.39196	7.23946			3.39196	7.04435			3.39196	6.88663			3.39196	5.95309			3.39196	5.96046			3.39196	5.47793
				3.39584	7.77083		3.39584	7.50958		3.39584	7.21018			3.39584	7.04367			3.39584	6.84399			3.39584	5.95392			3.39584	5.92801			3.39584	5.42263
				3.39971	7.76967		3.39971	7.51683		3.39971	7.25244			3.39971	7.10186			3.39971	6.8859			3.39971	6.02746			3.39971	5.95457			3.39971	5.43606
				3.40359	7.80351		3.40359	7.48065		3.40359	7.25143			3.40359	7.13728			3.40359	6.87065			3.40359	6.08088			3.40359	6.01931			3.40359	5.48263
				3.40747	7.83454		3.40747	7.47621		3.40747	7.23982			3.40747	7.12173			3.40747	6.82637			3.40747	6.11943			3.40747	6.07			3.40747	5.51005
				3.41135	7.79375		3.41135	7.42195		3.41135	7.20563			3.41135	7.04534			3.41135	6.79541			3.41135	6.11227			3.41135	6.06331			3.41135	5.52735
				3.41523	7.76288		3.41523	7.44057		3.41523	7.2383			3.41523	7.06442			3.41523	6.85532			3.41523	6.06389			3.41523	5.96817			3.41523	5.45645
				3.41911	7.71953		3.41911	7.45182		3.41911	7.20568			3.41911	7.04813			3.41911	6.8538			3.41911	6.04241			3.41911	5.92989			3.41911	5.38186
				3.42299	7.70182		3.42299	7.45969		3.42299	7.17081			3.42299	6.99724			3.42299	6.82283			3.42299	6.05274			3.42299	5.97141			3.42299	5.38023
				3.42687	7.70477		3.42687	7.41875		3.42687	7.13562			3.42687	6.96079			3.42687	6.79056			3.42687	6.05115			3.42687	5.99893			3.42687	5.40557
				3.43074	7.72303		3.43074	7.43844		3.43074	7.14873			3.43074	7.02001			3.43074	6.85945			3.43074	5.99692			3.43074	5.91413			3.43074	5.36896
				3.43462	7.67913		3.43462	7.46897		3.43462	7.17997			3.43462	7.02691			3.43462	6.85705			3.43462	5.91999			3.43462	5.8722			3.43462	5.34073
				3.4385	7.67518		3.4385	7.46653		3.4385	7.18951			3.4385	7.02003			3.4385	6.8456			3.4385	5.92702			3.4385	5.88211			3.4385	5.38972
				3.44238	7.70014		3.44238	7.4124		3.44238	7.17997			3.44238	7.01902			3.44238	6.85475			3.44238	5.96965			3.44238	5.92359			3.44238	5.42704
				3.44626	7.70141		3.44626	7.38306		3.44626	7.15121			3.44626	7.00992			3.44626	6.86233			3.44626	5.96682			3.44626	5.9092			3.44626	5.41112
				3.45014	7.71126		3.45014	7.36719		3.45014	7.15829			3.45014	7.0366			3.45014	6.84942			3.45014	5.96223			3.45014	5.84607			3.45014	5.37397
				3.45402	7.7105		3.45402	7.36211		3.45402	7.12694			3.45402	7.03147			3.45402	6.81895			3.45402	5.93451			3.45402	5.80865			3.45402	5.30752
				3.4579	7.69033		3.4579	7.34019		3.4579	7.1006			3.4579	7.01243			3.4579	6.786			3.4579	5.95438			3.4579	5.8376			3.4579	5.3361
				3.46177	7.68373		3.46177	7.352		3.46177	7.11987			3.46177	6.98677			3.46177	6.76807			3.46177	5.93287			3.46177	5.8597			3.46177	5.30017
				3.46565	7.68518		3.46565	7.36333		3.46565	7.14644			3.46565	6.98649			3.46565	6.80737			3.46565	5.93144			3.46565	5.84342			3.46565	5.26171
				3.46953	7.61432		3.46953	7.31038		3.46953	7.12802			3.46953	6.9265			3.46953	6.81324			3.46953	5.92542			3.46953	5.83808			3.46953	5.2515
				3.47341	7.55399		3.47341	7.30244		3.47341	7.08008			3.47341	6.89884			3.47341	6.78557			3.47341	5.96311			3.47341	5.85855			3.47341	5.27613
				3.47729	7.52617		3.47729	7.28647		3.47729	7.05142			3.47729	6.90406			3.47729	6.7482			3.47729	5.98735			3.47729	5.89057			3.47729	5.30533
				3.48117	7.56399		3.48117	7.27153		3.48117	7.08802			3.48117	6.90504			3.48117	6.7124			3.48117	5.96838			3.48117	5.87226			3.48117	5.36153
				3.48505	7.57786		3.48505	7.28283		3.48505	7.1148			3.48505	6.90408			3.48505	6.75655			3.48505	5.95398			3.48505	5.87118			3.48505	5.35233
				3.48893	7.62669		3.48893	7.35405		3.48893	7.14275			3.48893	6.93221			3.48893	6.81325			3.48893	5.93711			3.48893	5.85952			3.48893	5.34536
				3.4928	7.67528		3.4928	7.36682		3.4928	7.07637			3.4928	6.93374			3.4928	6.79558			3.4928	5.90785			3.4928	5.85386			3.4928	5.31647
				3.49668	7.70029		3.49668	7.35069		3.49668	7.08895			3.49668	6.95918			3.49668	6.7107			3.49668	5.89019			3.49668	5.84044			3.49668	5.2756
				3.50056	7.60974		3.50056	7.31444		3.50056	7.07249			3.50056	6.91698			3.50056	6.66946			3.50056	5.91696			3.50056	5.85201			3.50056	5.30522
				3.50444	7.56862		3.50444	7.31287		3.50444	7.07895			3.50444	6.87422			3.50444	6.65358			3.50444	5.88935			3.50444	5.85481			3.50444	5.33321
				3.50832	7.56704		3.50832	7.31983		3.50832	7.08592			3.50832	6.88657			3.50832	6.67296			3.50832	5.89797			3.50832	5.845			3.50832	5.3565
				3.5122	7.61397		3.5122	7.27031		3.5122	7.15449			3.5122	6.90877			3.5122	6.70641			3.5122	5.88111			3.5122	5.78536			3.5122	5.29388
				3.51608	7.6963		3.51608	7.28717		3.51608	7.25541			3.51608	6.98265			3.51608	6.77001			3.51608	5.8623			3.51608	5.81103			3.51608	5.26117
				3.51996	7.71732		3.51996	7.30968		3.51996	7.25232			3.51996	6.94301			3.51996	6.80529			3.51996	5.89159			3.51996	5.8737			3.51996	5.30106
				3.52383	7.57046		3.52383	7.30386		3.52383	7.04808			3.52383	6.81122			3.52383	6.77278			3.52383	5.92544			3.52383	5.9124			3.52383	5.4575
				3.52771	7.48152		3.52771	7.22091		3.52771	6.99687			3.52771	6.80434			3.52771	6.72042			3.52771	5.93122			3.52771	5.86894			3.52771	5.51082
				3.53159	7.44579		3.53159	7.20715		3.53159	6.98302			3.53159	6.78731			3.53159	6.66692			3.53159	5.88724			3.53159	5.83106			3.53159	5.51463
				3.53547	7.47592		3.53547	7.20737		3.53547	6.9773			3.53547	6.78434			3.53547	6.66604			3.53547	5.8704			3.53547	5.85178			3.53547	5.49873
				3.53935	7.5498		3.53935	7.24716		3.53935	6.9994			3.53935	6.84164			3.53935	6.68213			3.53935	5.85202			3.53935	5.84676			3.53935	5.49433
				3.54323	7.57558		3.54323	7.21728		3.54323	7.02609			3.54323	6.86878			3.54323	6.65766			3.54323	5.84503			3.54323	5.83329			3.54323	5.50438
				3.54711	7.58316		3.54711	7.21789		3.54711	7.12259			3.54711	6.82801			3.54711	6.69111			3.54711	5.87857			3.54711	5.77672			3.54711	5.50479
				3.55099	7.54766		3.55099	7.2285		3.55099	7.15294			3.55099	6.8267			3.55099	6.68044			3.55099	5.86024			3.55099	5.79736			3.55099	5.53669
				3.55486	7.4267		3.55486	7.20884		3.55486	7.03055			3.55486	6.81237			3.55486	6.65676			3.55486	5.85029			3.55486	5.86101			3.55486	5.59127
				3.55874	7.42419		3.55874	7.19796		3.55874	7.02141			3.55874	6.8217			3.55874	6.65864			3.55874	5.84026			3.55874	5.87574			3.55874	5.53567
				3.56262	7.47388		3.56262	7.21354		3.56262	7.02682			3.56262	6.82537			3.56262	6.64635			3.56262	5.92453			3.56262	5.89678			3.56262	5.5368
				3.5665	7.52271		3.5665	7.25189		3.5665	7.05533			3.5665	6.85426			3.5665	6.66244			3.5665	5.9365			3.5665	5.90669			3.5665	5.49069
				3.57038	7.52495		3.57038	7.26598		3.57038	7.04126			3.57038	6.81337			3.57038	6.61613			3.57038	5.95683			3.57038	5.92621			3.57038	5.48468
				3.57426	7.52302		3.57426	7.26013		3.57426	7.01133			3.57426	6.79273			3.57426	6.61009			3.57426	5.9135			3.57426	5.89211			3.57426	5.41491
				3.57814	7.4666		3.57814	7.22953		3.57814	6.99433			3.57814	6.77162			3.57814	6.58081			3.57814	5.91568			3.57814	5.87965			3.57814	5.41234
				3.58202	7.42486		3.58202	7.24705		3.58202	7.00033			3.58202	6.77308			3.58202	6.62375			3.58202	5.896			3.58202	5.81561			3.58202	5.34883
				3.58589	7.45054		3.58589	7.27354		3.58589	7.01262			3.58589	6.78652			3.58589	6.65667			3.58589	5.88748			3.58589	5.79177			3.58589	5.29639
				3.58977	7.50388		3.58977	7.29001		3.58977	7.0023			3.58977	6.82568			3.58977	6.68403			3.58977	5.90116			3.58977	5.7963			3.58977	5.30047
				3.59365	7.49973		3.59365	7.25697		3.59365	6.96618			3.59365	6.82616			3.59365	6.66023			3.59365	5.85642			3.59365	5.78869			3.59365	5.27953
				3.59753	7.48522		3.59753	7.24162		3.59753	6.9947			3.59753	6.806			3.59753	6.64752			3.59753	5.8628			3.59753	5.81393			3.59753	5.25852
				3.60141	7.48154		3.60141	7.22605		3.60141	7.00288			3.60141	6.80245			3.60141	6.6278			3.60141	5.84342			3.60141	5.83619			3.60141	5.21736
				3.60529	7.53827		3.60529	7.27068		3.60529	7.02156			3.60529	6.84689			3.60529	6.66745			3.60529	5.83893			3.60529	5.8117			3.60529	5.19979
				3.60917	7.54149		3.60917	7.24117		3.60917	7.02028			3.60917	6.83654			3.60917	6.66848			3.60917	5.84068			3.60917	5.76815			3.60917	5.20463
				3.61305	7.51445		3.61305	7.23362		3.61305	7.02701			3.61305	6.81364			3.61305	6.64604			3.61305	5.81303			3.61305	5.77668			3.61305	5.17201
				3.61692	7.46541		3.61692	7.22237		3.61692	6.99216			3.61692	6.7744			3.61692	6.62462			3.61692	5.74531			3.61692	5.74376			3.61692	5.15506
				3.6208	7.4269		3.6208	7.21493		3.6208	6.9249			3.6208	6.71383			3.6208	6.58296			3.6208	5.76698			3.6208	5.73481			3.6208	5.21301
				3.62468	7.44056		3.62468	7.20643		3.62468	6.9183			3.62468	6.69397			3.62468	6.55796			3.62468	5.82088			3.62468	5.74874			3.62468	5.2092
				3.62856	7.51024		3.62856	7.2451		3.62856	6.94703			3.62856	6.75534			3.62856	6.54543			3.62856	5.83331			3.62856	5.73011			3.62856	5.12268
				3.63244	7.53911		3.63244	7.27756		3.63244	7.0126			3.63244	6.80253			3.63244	6.6175			3.63244	5.83679			3.63244	5.7209			3.63244	5.09403
				3.63632	7.55667		3.63632	7.28604		3.63632	7.07606			3.63632	6.86575			3.63632	6.70235			3.63632	5.82746			3.63632	5.6974			3.63632	5.09586
				3.6402	7.52539		3.6402	7.26289		3.6402	7.00371			3.6402	6.84807			3.6402	6.72507			3.6402	5.80061			3.6402	5.66239			3.6402	5.11532
				3.64408	7.48471		3.64408	7.24062		3.64408	6.95211			3.64408	6.80079			3.64408	6.6788			3.64408	5.78653			3.64408	5.67079			3.64408	5.10861
				3.64795	7.4969		3.64795	7.26265		3.64795	6.9567			3.64795	6.78492			3.64795	6.69302			3.64795	5.79274			3.64795	5.67476			3.64795	5.11342
				3.65183	7.49602		3.65183	7.25833		3.65183	6.98701			3.65183	6.79977			3.65183	6.69456			3.65183	5.79354			3.65183	5.60733			3.65183	5.10666
				3.65571	7.49569		3.65571	7.2638		3.65571	6.95859			3.65571	6.82012			3.65571	6.6952			3.65571	5.7621			3.65571	5.56677			3.65571	5.09148
				3.65959	7.50779		3.65959	7.26406		3.65959	6.94504			3.65959	6.79274			3.65959	6.66669			3.65959	5.695			3.65959	5.53696			3.65959	5.0392
				3.66347	7.53519		3.66347	7.31557		3.66347	6.99282			3.66347	6.8169			3.66347	6.70303			3.66347	5.63575			3.66347	5.57395			3.66347	5.02177
				3.66735	7.5206		3.66735	7.3613		3.66735	7.04209			3.66735	6.8664			3.66735	6.72296			3.66735	5.63822			3.66735	5.58831			3.66735	5.01046
				3.67123	7.49769		3.67123	7.32683		3.67123	7.00836			3.67123	6.85855			3.67123	6.66887			3.67123	5.683			3.67123	5.57982			3.67123	5.03542
				3.67511	7.46005		3.67511	7.26043		3.67511	6.92236			3.67511	6.77233			3.67511	6.56935			3.67511	5.73507			3.67511	5.58064			3.67511	5.0567
				3.67898	7.45826		3.67898	7.21524		3.67898	6.8872			3.67898	6.72154			3.67898	6.52586			3.67898	5.71689			3.67898	5.57648			3.67898	5.05916
				3.68286	7.46505		3.68286	7.21742		3.68286	6.94959			3.68286	6.74142			3.68286	6.59557			3.68286	5.70533			3.68286	5.58453			3.68286	5.06152
				3.68674	7.48399		3.68674	7.23596		3.68674	6.95338			3.68674	6.75445			3.68674	6.62475			3.68674	5.70875			3.68674	5.57462			3.68674	5.06357
				3.69062	7.5014		3.69062	7.25885		3.69062	6.95468			3.69062	6.75604			3.69062	6.62213			3.69062	5.70753			3.69062	5.55529			3.69062	5.04829
				3.6945	7.55583		3.6945	7.30789		3.6945	6.95978			3.6945	6.79126			3.6945	6.63505			3.6945	5.70289			3.6945	5.48896			3.6945	5.00824
				3.69838	7.51999		3.69838	7.27835		3.69838	6.95524			3.69838	6.78389			3.69838	6.61273			3.69838	5.71442			3.69838	5.50337			3.69838	5.05652
				3.70226	7.48433		3.70226	7.30233		3.70226	7.01041			3.70226	6.79205			3.70226	6.61441			3.70226	5.72107			3.70226	5.52321			3.70226	5.07912
				3.70614	7.485		3.70614	7.30107		3.70614	7.04287			3.70614	6.77565			3.70614	6.63535			3.70614	5.71861			3.70614	5.58125			3.70614	5.01471
				3.71001	7.54226		3.71001	7.29633		3.71001	7.03158			3.71001	6.72987			3.71001	6.61475			3.71001	5.72026			3.71001	5.60157			3.71001	5.00044
				3.71389	7.56487		3.71389	7.28621		3.71389	7.04491			3.71389	6.77773			3.71389	6.59358			3.71389	5.71634			3.71389	5.58007			3.71389	5.0447
				3.71777	7.52513		3.71777	7.31999		3.71777	7.06454			3.71777	6.82572			3.71777	6.61801			3.71777	5.67648			3.71777	5.53497			3.71777	5.081
				3.72165	7.47116		3.72165	7.30583		3.72165	6.99688			3.72165	6.78592			3.72165	6.63166			3.72165	5.69252			3.72165	5.55091			3.72165	5.10938
				3.72553	7.4947		3.72553	7.32653		3.72553	6.91961			3.72553	6.7659			3.72553	6.60495			3.72553	5.73303			3.72553	5.57973			3.72553	5.10553
				3.72941	7.57444		3.72941	7.40141		3.72941	6.97973			3.72941	6.80262			3.72941	6.65833			3.72941	5.75001			3.72941	5.63837			3.72941	5.12947
				3.73329	7.61793		3.73329	7.4364		3.73329	7.0947			3.73329	6.86419			3.73329	6.69896			3.73329	5.82353			3.73329	5.69814			3.73329	5.19137
				3.73717	7.67715		3.73717	7.43217		3.73717	7.17564			3.73717	6.90131			3.73717	6.72478			3.73717	5.86361			3.73717	5.74965			3.73717	5.24192
				3.74104	7.65604		3.74104	7.42408		3.74104	7.18176			3.74104	6.9256			3.74104	6.75717			3.74104	5.89436			3.74104	5.75643			3.74104	5.237
				3.74492	7.68432		3.74492	7.47588		3.74492	7.19561			3.74492	6.96099			3.74492	6.77675			3.74492	5.92538			3.74492	5.74814			3.74492	5.2144
				3.7488	7.71041		3.7488	7.49288		3.7488	7.2046			3.7488	6.9959			3.7488	6.78099			3.7488	5.93747			3.7488	5.72193			3.7488	5.22565
				3.75268	7.71162		3.75268	7.47934		3.75268	7.2238			3.75268	6.98639			3.75268	6.73166			3.75268	5.93496			3.75268	5.71076			3.75268	5.20893
				3.75656	7.68746		3.75656	7.48591		3.75656	7.21559			3.75656	6.96419			3.75656	6.72033			3.75656	5.91164			3.75656	5.66726			3.75656	5.19119
				3.76044	7.65684		3.76044	7.48435		3.76044	7.16266			3.76044	6.91982			3.76044	6.73141			3.76044	5.86728			3.76044	5.6524			3.76044	5.1793
				3.76432	7.59657		3.76432	7.45303		3.76432	7.11122			3.76432	6.89305			3.76432	6.70162			3.76432	5.78972			3.76432	5.65871			3.76432	5.16507
				3.7682	7.64052		3.7682	7.48141		3.7682	7.12176			3.7682	6.89599			3.7682	6.67247			3.7682	5.78792			3.7682	5.6694			3.7682	5.13477
				3.77207	7.69611		3.77207	7.49332		3.77207	7.13917			3.77207	6.91735			3.77207	6.69747			3.77207	5.83159			3.77207	5.64359			3.77207	5.15167
				3.77595	7.65823		3.77595	7.39448		3.77595	7.06438			3.77595	6.82708			3.77595	6.6216			3.77595	5.82786			3.77595	5.63891			3.77595	5.15283
				3.77983	7.56931		3.77983	7.28517		3.77983	7.00704			3.77983	6.74463			3.77983	6.54212			3.77983	5.81992			3.77983	5.65799			3.77983	5.12899
				3.78371	7.51583		3.78371	7.28777		3.78371	7.00654			3.78371	6.79368			3.78371	6.55642			3.78371	5.81301			3.78371	5.63325			3.78371	5.07248
				3.78759	7.55111		3.78759	7.35679		3.78759	7.10069			3.78759	6.85388			3.78759	6.63125			3.78759	5.77825			3.78759	5.58112			3.78759	5.02759
				3.79147	7.63069		3.79147	7.45896		3.79147	7.17179			3.79147	6.89558			3.79147	6.69904			3.79147	5.73381			3.79147	5.574			3.79147	4.99258
				3.79535	7.65207		3.79535	7.52149		3.79535	7.18153			3.79535	6.89629			3.79535	6.69246			3.79535	5.69665			3.79535	5.55395			3.79535	4.95218
				3.79922	7.66294		3.79922	7.49978		3.79922	7.15002			3.79922	6.89498			3.79922	6.68222			3.79922	5.68108			3.79922	5.53937			3.79922	4.95446
				3.8031	7.64007		3.8031	7.43083		3.8031	7.09323			3.8031	6.8609			3.8031	6.67077			3.8031	5.70965			3.8031	5.55575			3.8031	5.01204
				3.80698	7.57648		3.80698	7.42772		3.80698	7.03402			3.80698	6.83964			3.80698	6.65165			3.80698	5.75322			3.80698	5.58937			3.80698	5.00493
				3.81086	7.55637		3.81086	7.45546		3.81086	7.04162			3.81086	6.8136			3.81086	6.63493			3.81086	5.79569			3.81086	5.61958			3.81086	5.00644
				3.81474	7.50706		3.81474	7.45124		3.81474	7.04611			3.81474	6.78355			3.81474	6.56182			3.81474	5.8278			3.81474	5.64297			3.81474	5.02751
				3.81862	7.52328		3.81862	7.42881		3.81862	7.05755			3.81862	6.80036			3.81862	6.54639			3.81862	5.86822			3.81862	5.64545			3.81862	5.07102
				3.8225	7.54598		3.8225	7.43129		3.8225	7.10753			3.8225	6.82713			3.8225	6.58968			3.8225	5.84255			3.8225	5.63057			3.8225	5.03214
				3.82638	7.59058		3.82638	7.47542		3.82638	7.19242			3.82638	6.86808			3.82638	6.64309			3.82638	5.78999			3.82638	5.61221			3.82638	5.00919
				3.83025	7.57029		3.83025	7.49172		3.83025	7.19734			3.83025	6.87027			3.83025	6.66899			3.83025	5.77107			3.83025	5.61138			3.83025	4.98613
				3.83413	7.5776		3.83413	7.5257		3.83413	7.1921			3.83413	6.91405			3.83413	6.7219			3.83413	5.77803			3.83413	5.61923			3.83413	5.03237
				3.83801	7.58912		3.83801	7.52963		3.83801	7.21038			3.83801	6.97013			3.83801	6.7558			3.83801	5.82837			3.83801	5.63789			3.83801	5.08584
				3.84189	7.62229		3.84189	7.55945		3.84189	7.22847			3.84189	7.02548			3.84189	6.77076			3.84189	5.94213			3.84189	5.68209			3.84189	5.16724
				3.84577	7.68852		3.84577	7.61636		3.84577	7.27014			3.84577	7.06324			3.84577	6.80913			3.84577	5.98939			3.84577	5.70298			3.84577	5.19842
				3.84965	7.70585		3.84965	7.65232		3.84965	7.32482			3.84965	7.0852			3.84965	6.84925			3.84965	5.94289			3.84965	5.64948			3.84965	5.18031
				3.85353	7.66648		3.85353	7.64131		3.85353	7.35616			3.85353	7.03446			3.85353	6.81275			3.85353	5.90512			3.85353	5.59234			3.85353	5.16742
				3.85741	7.63544		3.85741	7.6342		3.85741	7.33426			3.85741	7.00037			3.85741	6.79527			3.85741	5.91079			3.85741	5.55246			3.85741	5.17334
				3.86128	7.58854		3.86128	7.61554		3.86128	7.29668			3.86128	6.98437			3.86128	6.75993			3.86128	5.90523			3.86128	5.56595			3.86128	5.11568
				3.86516	7.57012		3.86516	7.5398		3.86516	7.27068			3.86516	6.96398			3.86516	6.71099			3.86516	5.95045			3.86516	5.60021			3.86516	5.11773
				3.86904	7.60625		3.86904	7.55003		3.86904	7.29206			3.86904	6.96809			3.86904	6.70517			3.86904	5.93501			3.86904	5.59471			3.86904	5.15193
				3.87292	7.65083		3.87292	7.59923		3.87292	7.32857			3.87292	7.00261			3.87292	6.75939			3.87292	5.96453			3.87292	5.62468			3.87292	5.14313
				3.8768	7.66764		3.8768	7.66009		3.8768	7.38875			3.8768	7.0326			3.8768	6.83684			3.8768	5.97208			3.8768	5.62013			3.8768	5.05179
				3.88068	7.70505		3.88068	7.67505		3.88068	7.46377			3.88068	7.09959			3.88068	6.90576			3.88068	5.96217			3.88068	5.63795			3.88068	5.01545
				3.88456	7.69463		3.88456	7.69181		3.88456	7.51943			3.88456	7.18107			3.88456	6.96535			3.88456	5.93465			3.88456	5.65909			3.88456	5.07229
				3.88844	7.68354		3.88844	7.69331		3.88844	7.52846			3.88844	7.24625			3.88844	7.00513			3.88844	5.97565			3.88844	5.71402			3.88844	5.14373
				3.89231	7.67148		3.89231	7.71139		3.89231	7.48458			3.89231	7.27362			3.89231	6.9839			3.89231	6.02883			3.89231	5.74243			3.89231	5.1151
				3.89619	7.71173		3.89619	7.75137		3.89619	7.498			3.89619	7.30416			3.89619	7.01992			3.89619	6.11319			3.89619	5.77944			3.89619	5.14502
				3.90007	7.70835		3.90007	7.78112		3.90007	7.56791			3.90007	7.33574			3.90007	7.03527			3.90007	6.18122			3.90007	5.80231			3.90007	5.20919
				3.90395	7.73511		3.90395	7.83511		3.90395	7.64775			3.90395	7.38365			3.90395	7.09976			3.90395	6.23174			3.90395	5.84019			3.90395	5.27258
				3.90783	7.80472		3.90783	7.93415		3.90783	7.7263			3.90783	7.43748			3.90783	7.17868			3.90783	6.23903			3.90783	5.78338			3.90783	5.22285
				3.91171	7.90675		3.91171	8.03167		3.91171	7.81632			3.91171	7.53755			3.91171	7.23001			3.91171	6.22727			3.91171	5.7532			3.91171	5.15828
				3.91559	7.88745		3.91559	8.03703		3.91559	7.81695			3.91559	7.58203			3.91559	7.21004			3.91559	6.22165			3.91559	5.7591			3.91559	5.13396
				3.91947	7.88772		3.91947	8.02002		3.91947	7.7911			3.91947	7.56206			3.91947	7.23904			3.91947	6.23938			3.91947	5.76366			3.91947	5.12872
				3.92334	7.84262		3.92334	7.99626		3.92334	7.76014			3.92334	7.54609			3.92334	7.2772			3.92334	6.228			3.92334	5.76353			3.92334	5.10634
				3.92722	7.78417		3.92722	7.94204		3.92722	7.7467			3.92722	7.50428			3.92722	7.29146			3.92722	6.23002			3.92722	5.78655			3.92722	5.08365
				3.9311	7.74448		3.9311	7.93592		3.9311	7.76895			3.9311	7.53927			3.9311	7.28604			3.9311	6.25429			3.9311	5.79131			3.9311	5.08849
				3.93498	7.71794		3.93498	7.913		3.93498	7.80653			3.93498	7.56029			3.93498	7.28426			3.93498	6.30421			3.93498	5.80218			3.93498	5.15021
				3.93886	7.68945		3.93886	7.92563		3.93886	7.83216			3.93886	7.58966			3.93886	7.29774			3.93886	6.34553			3.93886	5.81756			3.93886	5.18602
				3.94274	7.73343		3.94274	7.9301		3.94274	7.85051			3.94274	7.61524			3.94274	7.32303			3.94274	6.34427			3.94274	5.82901			3.94274	5.16639
				3.94662	7.76027		3.94662	7.96778		3.94662	7.9288			3.94662	7.66804			3.94662	7.3938			3.94662	6.36231			3.94662	5.8849			3.94662	5.18607
				3.9505	7.76539		3.9505	8.02756		3.9505	7.98115			3.9505	7.75098			3.9505	7.49726			3.9505	6.44578			3.9505	5.93275			3.9505	5.23702
				3.95437	7.76285		3.95437	8.0909		3.95437	8.00924			3.95437	7.79457			3.95437	7.52916			3.95437	6.49402			3.95437	5.92252			3.95437	5.21026
				3.95825	7.79231		3.95825	8.139		3.95825	8.06567			3.95825	7.86082			3.95825	7.61684			3.95825	6.50604			3.95825	5.91199			3.95825	5.20154
				3.96213	7.82306		3.96213	8.13167		3.96213	8.12545			3.96213	7.94027			3.96213	7.69645			3.96213	6.56255			3.96213	5.94217			3.96213	5.20933
				3.96601	7.81023		3.96601	8.1105		3.96601	8.11741			3.96601	7.95919			3.96601	7.72422			3.96601	6.64457			3.96601	5.98401			3.96601	5.22889
				3.96989	7.75676		3.96989	8.11358		3.96989	8.10687			3.96989	7.97306			3.96989	7.75271			3.96989	6.70052			3.96989	5.99704			3.96989	5.2296
				3.97377	7.72118		3.97377	8.13129		3.97377	8.1394			3.97377	8.00427			3.97377	7.80027			3.97377	6.76151			3.97377	6.07718			3.97377	5.28612
				3.97765	7.78382		3.97765	8.18248		3.97765	8.25199			3.97765	8.10659			3.97765	7.8882			3.97765	6.85461			3.97765	6.11259			3.97765	5.31827
				3.98153	7.837		3.98153	8.21435		3.98153	8.33642			3.98153	8.21095			3.98153	7.97622			3.98153	6.90182			3.98153	6.10264			3.98153	5.3161
				3.9854	7.842		3.9854	8.23123		3.9854	8.38478			3.9854	8.30083			3.9854	8.04716			3.9854	6.96329			3.9854	6.13914			3.9854	5.31276
				3.98928	7.80069		3.98928	8.30368		3.98928	8.40876			3.98928	8.36803			3.98928	8.16465			3.98928	7.02653			3.98928	6.17782			3.98928	5.33826
				3.99316	7.75821		3.99316	8.36768		3.99316	8.44871			3.99316	8.40649			3.99316	8.24852			3.99316	7.11838			3.99316	6.24524			3.99316	5.38555
				3.99704	7.78853		3.99704	8.36455		3.99704	8.48434			3.99704	8.43915			3.99704	8.3015			3.99704	7.22727			3.99704	6.33523			3.99704	5.47389
				4.00092	7.79873		4.00092	8.35925		4.00092	8.55372			4.00092	8.49123			4.00092	8.34729			4.00092	7.29102			4.00092	6.39219			4.00092	5.45792
				4.0048	7.805		4.0048	8.38033		4.0048	8.63849			4.0048	8.59071			4.0048	8.45134			4.0048	7.37889			4.0048	6.4516			4.0048	5.42296
				4.00868	7.82991		4.00868	8.40522		4.00868	8.67296			4.00868	8.65053			4.00868	8.53027			4.00868	7.48033			4.00868	6.52814			4.00868	5.43744
				4.01256	7.89587		4.01256	8.48974		4.01256	8.73691			4.01256	8.73727			4.01256	8.68778			4.01256	7.61328			4.01256	6.61979			4.01256	5.5044
				4.01643	7.8712		4.01643	8.57106		4.01643	8.79657			4.01643	8.86143			4.01643	8.78473			4.01643	7.73923			4.01643	6.73298			4.01643	5.6231
				4.02031	7.8438		4.02031	8.54058		4.02031	8.84635			4.02031	8.95216			4.02031	8.86017			4.02031	7.87935			4.02031	6.82498			4.02031	5.66392
				4.02419	7.84264		4.02419	8.53373		4.02419	8.95009			4.02419	9.03512			4.02419	8.95083			4.02419	8.01915			4.02419	6.89386			4.02419	5.67755
				4.02807	7.86336		4.02807	8.57794		4.02807	9.01368			4.02807	9.11301			4.02807	9.07259			4.02807	8.10662			4.02807	6.95951			4.02807	5.68109
				4.03195	7.86147		4.03195	8.61924		4.03195	9.0466			4.03195	9.20511			4.03195	9.20189			4.03195	8.26811			4.03195	7.16256			4.03195	5.77496
				4.03583	7.84814		4.03583	8.61294		4.03583	9.06692			4.03583	9.29467			4.03583	9.26113			4.03583	8.39965			4.03583	7.26549			4.03583	5.84924
				4.03971	7.86701		4.03971	8.60857		4.03971	9.12836			4.03971	9.3765			4.03971	9.37728			4.03971	8.51206			4.03971	7.36711			4.03971	5.88951
				4.04359	7.85668		4.04359	8.65173		4.04359	9.17086			4.04359	9.40284			4.04359	9.49171			4.04359	8.64813			4.04359	7.57126			4.04359	5.98043
				4.04746	7.80378		4.04746	8.65799		4.04746	9.21704			4.04746	9.47362			4.04746	9.59536			4.04746	8.81164			4.04746	7.78992			4.04746	6.12985
				4.05134	7.84068		4.05134	8.71681		4.05134	9.2695			4.05134	9.58109			4.05134	9.70037			4.05134	9.03008			4.05134	7.98191			4.05134	6.219
				4.05522	7.89091		4.05522	8.75944		4.05522	9.33776			4.05522	9.70418			4.05522	9.82426			4.05522	9.2469			4.05522	8.16563			4.05522	6.30438
				4.0591	7.89969		4.0591	8.80895		4.0591	9.40751			4.0591	9.83852			4.0591	9.9511			4.0591	9.50745			4.0591	8.41248			4.0591	6.43978
				4.06298	7.94383		4.06298	8.87936		4.06298	9.51087			4.06298	10.0192			4.06298	10.137			4.06298	9.74384			4.06298	8.6967			4.06298	6.6214
				4.06686	8.04057		4.06686	8.95772		4.06686	9.64917			4.06686	10.1757			4.06686	10.33			4.06686	9.9534			4.06686	8.98935			4.06686	6.82413
				4.07074	8.05108		4.07074	8.97094		4.07074	9.68979			4.07074	10.2203			4.07074	10.4192			4.07074	10.2077			4.07074	9.34487			4.07074	7.03251
				4.07462	8.04016		4.07462	9.01861		4.07462	9.75366			4.07462	10.2817			4.07462	10.5341			4.07462	10.3921			4.07462	9.64729			4.07462	7.202
				4.07849	8.01384		4.07849	9.04124		4.07849	9.77905			4.07849	10.3137			4.07849	10.6353			4.07849	10.4466			4.07849	9.87116			4.07849	7.29088
				4.08237	7.96927		4.08237	9.03855		4.08237	9.82018			4.08237	10.3858			4.08237	10.7347			4.08237	10.6354			4.08237	10.2177			4.08237	7.50228
				4.08625	7.97777		4.08625	9.05868		4.08625	9.9033			4.08625	10.4985			4.08625	10.8631			4.08625	10.9387			4.08625	10.6789			4.08625	7.81246
				4.09013	7.89665		4.09013	8.9686		4.09013	9.86849			4.09013	10.513			4.09013	10.9174			4.09013	11.1553			4.09013	11.0964			4.09013	8.18579
				4.09401	7.88156		4.09401	8.94464		4.09401	9.85989			4.09401	10.5144			4.09401	11.0275			4.09401	11.3623			4.09401	11.5213			4.09401	8.62004
				4.09789	7.83356		4.09789	8.95873		4.09789	9.894			4.09789	10.601			4.09789	11.1644			4.09789	11.5794			4.09789	12.0356			4.09789	9.14209
				4.10177	7.79129		4.10177	8.99193		4.10177	9.96999			4.10177	10.7269			4.10177	11.3009			4.10177	11.8046			4.10177	12.6126			4.10177	9.82331
				4.10565	7.85253		4.10565	9.04801		4.10565	10.0318			4.10565	10.8549			4.10565	11.4802			4.10565	11.9921			4.10565	13.1364			4.10565	10.6194
				4.10952	7.91568		4.10952	9.09226		4.10952	10.0938			4.10952	10.9644			4.10952	11.6141			4.10952	12.2242			4.10952	13.7412			4.10952	11.6168
				4.1134	7.93961		4.1134	9.13174		4.1134	10.1839			4.1134	11.0649			4.1134	11.77			4.1134	12.473			4.1134	14.3679			4.1134	12.8033
				4.11728	7.90005		4.11728	9.15817		4.11728	10.2631			4.11728	11.189			4.11728	11.8769			4.11728	12.7264			4.11728	14.9801			4.11728	14.2739
				4.12116	7.90376		4.12116	9.16534		4.12116	10.2825			4.12116	11.2676			4.12116	11.9861			4.12116	12.8879			4.12116	15.5499			4.12116	16.0252
				4.12504	7.89917		4.12504	9.15991		4.12504	10.2791			4.12504	11.3292			4.12504	12.0199			4.12504	12.9957			4.12504	16.0954			4.12504	18.1006
				4.12892	7.89316		4.12892	9.13268		4.12892	10.2975			4.12892	11.358			4.12892	12.0382			4.12892	13.1735			4.12892	16.6671			4.12892	20.5484
				4.1328	7.81755		4.1328	9.10157		4.1328	10.2719			4.1328	11.3456			4.1328	12.0957			4.1328	13.3374			4.1328	17.207			4.1328	23.2709
				4.13668	7.80686		4.13668	9.14331		4.13668	10.3085			4.13668	11.4352			4.13668	12.2292			4.13668	13.4567			4.13668	17.7369			4.13668	26.2506
				4.14055	7.8129		4.14055	9.16778		4.14055	10.3748			4.14055	11.5172			4.14055	12.3313			4.14055	13.5731			4.14055	18.2754			4.14055	29.379
				4.14443	7.83932		4.14443	9.19314		4.14443	10.4295			4.14443	11.5273			4.14443	12.3577			4.14443	13.7029			4.14443	18.7406			4.14443	32.3936
				4.14831	7.85837		4.14831	9.15664		4.14831	10.4648			4.14831	11.5673			4.14831	12.4079			4.14831	13.8129			4.14831	19.1041			4.14831	35.118
				4.15219	7.88472		4.15219	9.15992		4.15219	10.5218			4.15219	11.6213			4.15219	12.4757			4.15219	13.9488			4.15219	19.4278			4.15219	37.3873
				4.15607	7.90344		4.15607	9.1841		4.15607	10.529			4.15607	11.6829			4.15607	12.5603			4.15607	14.032			4.15607	19.669			4.15607	38.9429
				4.15995	7.86124		4.15995	9.15347		4.15995	10.493			4.15995	11.6807			4.15995	12.5542			4.15995	14.079			4.15995	19.8416			4.15995	39.6746
				4.16383	7.83309		4.16383	9.16802		4.16383	10.4742			4.16383	11.7081			4.16383	12.5867			4.16383	14.0791			4.16383	19.9313			4.16383	39.4747
				4.16771	7.80823		4.16771	9.18894		4.16771	10.423			4.16771	11.6955			4.16771	12.6151			4.16771	14.0828			4.16771	19.9159			4.16771	38.3712
				4.17158	7.82237		4.17158	9.22898		4.17158	10.4462			4.17158	11.768			4.17158	12.6358			4.17158	14.0991			4.17158	19.8123			4.17158	36.5192
				4.17546	7.82947		4.17546	9.25522		4.17546	10.5029			4.17546	11.7634			4.17546	12.6234			4.17546	14.0505			4.17546	19.6463			4.17546	34.2214
				4.17934	7.83666		4.17934	9.29739		4.17934	10.5633			4.17934	11.7841			4.17934	12.6398			4.17934	14.013			4.17934	19.4219			4.17934	31.5652
				4.18322	7.80703		4.18322	9.25684		4.18322	10.5279			4.18322	11.7669			4.18322	12.6316			4.18322	13.9301			4.18322	19.1061			4.18322	28.8223
				4.1871	7.72171		4.1871	9.18074		4.1871	10.4955			4.1871	11.7758			4.1871	12.5836			4.1871	13.8375			4.1871	18.7243			4.1871	26.0031
				4.19098	7.72394		4.19098	9.15313		4.19098	10.4919			4.19098	11.7449			4.19098	12.5674			4.19098	13.7703			4.19098	18.3498			4.19098	23.3707
				4.19486	7.72622		4.19486	9.15888		4.19486	10.4978			4.19486	11.7211			4.19486	12.5141			4.19486	13.6784			4.19486	17.9444			4.19486	20.9074
				4.19874	7.69923		4.19874	9.11766		4.19874	10.4367			4.19874	11.6427			4.19874	12.4292			4.19874	13.55			4.19874	17.509			4.19874	18.7626
				4.20261	7.66356		4.20261	9.07079		4.20261	10.3617			4.20261	11.5861			4.20261	12.3492			4.20261	13.429			4.20261	17.0165			4.20261	16.8913
				4.20649	7.67516		4.20649	9.09447		4.20649	10.345			4.20649	11.5742			4.20649	12.3394			4.20649	13.2858			4.20649	16.5083			4.20649	15.2558
				4.21037	7.69697		4.21037	9.11905		4.21037	10.362			4.21037	11.5868			4.21037	12.3104			4.21037	13.1194			4.21037	15.9521			4.21037	13.8111
				4.21425	7.69554		4.21425	9.08001		4.21425	10.3365			4.21425	11.5033			4.21425	12.2136			4.21425	12.8709			4.21425	15.3375			4.21425	12.5816
				4.21813	7.67668		4.21813	9.02714		4.21813	10.2831			4.21813	11.4202			4.21813	12.1239			4.21813	12.6881			4.21813	14.7935			4.21813	11.525
				4.22201	7.6155		4.22201	8.99618		4.22201	10.2401			4.22201	11.3851			4.22201	12.0421			4.22201	12.5964			4.22201	14.3388			4.22201	10.6745
				4.22589	7.6719		4.22589	9.00756		4.22589	10.2432			4.22589	11.3447			4.22589	11.915			4.22589	12.4366			4.22589	13.8597			4.22589	9.94506
				4.22976	7.72519		4.22976	8.99857		4.22976	10.2385			4.22976	11.3022			4.22976	11.814			4.22976	12.2483			4.22976	13.3873			4.22976	9.3499
				4.23364	7.74806		4.23364	8.97897		4.23364	10.209			4.23364	11.2427			4.23364	11.7386			4.23364	11.9952			4.23364	12.8635			4.23364	8.78817
				4.23752	7.71989		4.23752	8.99428		4.23752	10.1898			4.23752	11.2107			4.23752	11.6981			4.23752	11.7746			4.23752	12.3388			4.23752	8.26714
				4.2414	7.69528		4.2414	8.98201		4.2414	10.1694			4.2414	11.1361			4.2414	11.5946			4.2414	11.5573			4.2414	11.8658			4.2414	7.85966
				4.24528	7.67255		4.24528	8.97585		4.24528	10.1249			4.24528	11.0409			4.24528	11.5011			4.24528	11.3313			4.24528	11.4029			4.24528	7.50785
				4.24916	7.61027		4.24916	8.9151		4.24916	10.0457			4.24916	10.9452			4.24916	11.3654			4.24916	11.1044			4.24916	10.9691			4.24916	7.24413
				4.25304	7.57925		4.25304	8.84559		4.25304	9.98532			4.25304	10.8688			4.25304	11.2155			4.25304	10.8863			4.25304	10.5439			4.25304	6.99575
				4.25692	7.59291		4.25692	8.83228		4.25692	9.94508			4.25692	10.8248			4.25692	11.1181			4.25692	10.6684			4.25692	10.1888			4.25692	6.79346
				4.26079	7.5812		4.26079	8.84318		4.26079	9.90013			4.26079	10.7587			4.26079	11.014			4.26079	10.482			4.26079	9.8544			4.26079	6.62858
				4.26467	7.56077		4.26467	8.81941		4.26467	9.81866			4.26467	10.655			4.26467	10.866			4.26467	10.2672			4.26467	9.51997			4.26467	6.45959
				4.26855	7.59283		4.26855	8.79111		4.26855	9.77741			4.26855	10.5175			4.26855	10.7281			4.26855	10.0541			4.26855	9.22246			4.26855	6.36607
				4.27243	7.59805		4.27243	8.74425		4.27243	9.68327			4.27243	10.3857			4.27243	10.5964			4.27243	9.81721			4.27243	8.90214			4.27243	6.27052
				4.27631	7.5654		4.27631	8.67806		4.27631	9.60189			4.27631	10.304			4.27631	10.4874			4.27631	9.64217			4.27631	8.62146			4.27631	6.18595
				4.28019	7.51853		4.28019	8.65164		4.28019	9.54792			4.28019	10.2236			4.28019	10.3834			4.28019	9.46632			4.28019	8.39693			4.28019	6.12303
				4.28407	7.47433		4.28407	8.6285		4.28407	9.47277			4.28407	10.0858			4.28407	10.2153			4.28407	9.26934			4.28407	8.24214			4.28407	6.10327
				4.28795	7.50555		4.28795	8.61934		4.28795	9.43522			4.28795	10.014			4.28795	10.0848			4.28795	9.06917			4.28795	8.0551			4.28795	6.01855
				4.29182	7.54854		4.29182	8.54241		4.29182	9.38472			4.29182	9.95233			4.29182	9.95126			4.29182	8.89161			4.29182	7.88019			4.29182	5.94229
				4.2957	7.49504		4.2957	8.51064		4.2957	9.32712			4.2957	9.87749			4.2957	9.82695			4.2957	8.7161			4.2957	7.68122			4.2957	5.89435
				4.29958	7.42844		4.29958	8.50484		4.29958	9.28501			4.29958	9.79454			4.29958	9.71808			4.29958	8.59112			4.29958	7.5281			4.29958	5.84428
				4.30346	7.41699		4.30346	8.53814		4.30346	9.26545			4.30346	9.72404			4.30346	9.65655			4.30346	8.46933			4.30346	7.37948			4.30346	5.83081
				4.30734	7.41288		4.30734	8.51139		4.30734	9.19844			4.30734	9.58841			4.30734	9.54355			4.30734	8.35362			4.30734	7.29357			4.30734	5.89161
				4.31122	7.38026		4.31122	8.44446		4.31122	9.08159			4.31122	9.44473			4.31122	9.39804			4.31122	8.25947			4.31122	7.23595			4.31122	5.95572
				4.3151	7.32515		4.3151	8.34885		4.3151	8.96932			4.3151	9.34064			4.3151	9.24305			4.3151	8.12708			4.3151	7.21341			4.3151	6.06329
				4.31898	7.37233		4.31898	8.30077		4.31898	8.9238			4.31898	9.32136			4.31898	9.15493			4.31898	8.02207			4.31898	7.1682			4.31898	6.24827
				4.32285	7.36893		4.32285	8.28261		4.32285	8.90617			4.32285	9.32411			4.32285	9.121			4.32285	8.03446			4.32285	7.23839			4.32285	6.77021
				4.32673	7.35104		4.32673	8.26418		4.32673	8.83509			4.32673	9.21694			4.32673	9.06236			4.32673	8.02091			4.32673	7.27226			4.32673	7.66163
				4.33061	7.3101		4.33061	8.23393		4.33061	8.76553			4.33061	9.13678			4.33061	8.99376			4.33061	8.02097			4.33061	7.37716			4.33061	9.14036
				4.33449	7.30101		4.33449	8.19345		4.33449	8.70874			4.33449	9.07279			4.33449	8.91154			4.33449	8.0584			4.33449	7.59319			4.33449	11.1929
				4.33837	7.30905		4.33837	8.13606		4.33837	8.63608			4.33837	9.01565			4.33837	8.92511			4.33837	8.18092			4.33837	8.11823			4.33837	13.6645
				4.34225	7.31883		4.34225	8.1433		4.34225	8.60188			4.34225	8.99524			4.34225	8.98875			4.34225	8.39849			4.34225	8.88151			4.34225	15.6708
				4.34613	7.29109		4.34613	8.1912		4.34613	8.64511			4.34613	9.05334			4.34613	9.12675			4.34613	8.58384			4.34613	9.84385			4.34613	16.4381
				4.35001	7.27694		4.35001	8.18452		4.35001	8.64453			4.35001	9.07597			4.35001	9.20593			4.35001	8.87664			4.35001	10.9241			4.35001	15.706
				4.35388	7.3151		4.35388	8.17603		4.35388	8.64542			4.35388	9.11637			4.35388	9.38477			4.35388	9.27006			4.35388	12.0173			4.35388	13.9403
				4.35776	7.34385		4.35776	8.19108		4.35776	8.64626			4.35776	9.1953			4.35776	9.61962			4.35776	9.80881			4.35776	12.8769			4.35776	12.242
				4.36164	7.39399		4.36164	8.17293		4.36164	8.68558			4.36164	9.28555			4.36164	9.89907			4.36164	10.3151			4.36164	13.2369			4.36164	11.0953
				4.36552	7.40018		4.36552	8.15498		4.36552	8.73005			4.36552	9.37758			4.36552	10.1724			4.36552	10.6906			4.36552	12.9875			4.36552	10.7849
				4.3694	7.38052		4.3694	8.19228		4.3694	8.79509			4.3694	9.54635			4.3694	10.4829			4.3694	10.9133			4.3694	12.3412			4.3694	11.0526
				4.37328	7.3827		4.37328	8.2005		4.37328	8.90937			4.37328	9.77927			4.37328	10.7874			4.37328	11.101			4.37328	11.7632			4.37328	11.5306
				4.37716	7.45499		4.37716	8.28562		4.37716	9.05224			4.37716	10.0697			4.37716	11.0882			4.37716	11.2563			4.37716	11.3949			4.37716	11.7137
				4.38104	7.56115		4.38104	8.43286		4.38104	9.27406			4.38104	10.4264			4.38104	11.4098			4.38104	11.4994			4.38104	11.3711			4.38104	11.339
				4.38491	7.70974		4.38491	8.58549		4.38491	9.6441			4.38491	10.9873			4.38491	11.8657			4.38491	11.7586			4.38491	11.6018			4.38491	10.2992
				4.38879	7.81987		4.38879	8.72945		4.38879	10.1593			4.38879	11.7346			4.38879	12.4498			4.38879	12.0547			4.38879	11.9128			4.38879	9.03529
				4.39267	7.9496		4.39267	9.04482		4.39267	10.9632			4.39267	12.8478			4.39267	13.2422			4.39267	12.375			4.39267	12.1739			4.39267	7.87056
				4.39655	8.06318		4.39655	9.46668		4.39655	12.0568			4.39655	14.0425			4.39655	13.9057			4.39655	12.4968			4.39655	12.0489			4.39655	7.14419
				4.40043	8.27003		4.40043	10.1693		4.40043	13.5557			4.40043	15.0786			4.40043	14.2177			4.40043	12.2572			4.40043	11.4605			4.40043	6.59098
				4.40431	8.57959		4.40431	11.2578		4.40431	15.0097			4.40431	15.4219			4.40431	13.8421			4.40431	11.6787			4.40431	10.5588			4.40431	6.17427
				4.40819	9.15682		4.40819	12.9196		4.40819	16.0667			4.40819	14.882			4.40819	12.8542			4.40819	11.0031			4.40819	9.492			4.40819	5.89809
				4.41207	10.0684		4.41207	14.6461		4.41207	16.0523			4.41207	13.5844			4.41207	11.5808			4.41207	10.3972			4.41207	8.46012			4.41207	5.70511
				4.41594	11.5		4.41594	15.9374		4.41594	14.8445			4.41594	11.8319			4.41594	10.2927			4.41594	9.84427			4.41594	7.53142			4.41594	5.5227
				4.41982	13.1772		4.41982	16.1707		4.41982	13.068			4.41982	10.3738			4.41982	9.48872			4.41982	9.30213			4.41982	6.9025			4.41982	5.38734
				4.4237	14.6562		4.4237	15.125		4.4237	11.1833			4.4237	9.40355			4.4237	9.16022			4.4237	8.66454			4.4237	6.45281			4.4237	5.23219
				4.42758	15.2973		4.42758	13.4623		4.42758	9.87298			4.42758	8.99151			4.42758	9.17645			4.42758	7.99928			4.42758	6.12209			4.42758	5.07345
				4.43146	14.695		4.43146	11.5322		4.43146	9.071			4.43146	8.93294			4.43146	9.21987			4.43146	7.40048			4.43146	5.85879			4.43146	4.97128
				4.43534	13.1346		4.43534	10.1387		4.43534	8.84736			4.43534	9.08267			4.43534	9.1727			4.43534	6.92363			4.43534	5.667			4.43534	4.95635
				4.43922	11.239		4.43922	9.28483		4.43922	8.87587			4.43922	9.21662			4.43922	8.94436			4.43922	6.56292			4.43922	5.59021			4.43922	4.95577
				4.4431	9.74887		4.4431	8.97672		4.4431	9.0572			4.4431	9.21859			4.4431	8.59339			4.4431	6.28921			4.4431	5.53222			4.4431	4.96149
				4.44697	8.84046		4.44697	8.99773		4.44697	9.20996			4.44697	9.04563			4.44697	8.13759			4.44697	6.05454			4.44697	5.42732			4.44697	4.92655
				4.45085	8.53714		4.45085	9.20187		4.45085	9.32462			4.45085	8.76504			4.45085	7.75453			4.45085	5.86933			4.45085	5.35058			4.45085	4.88216
				4.45473	8.52531		4.45473	9.38426		4.45473	9.18575			4.45473	8.35389			4.45473	7.39705			4.45473	5.73283			4.45473	5.27016			4.45473	4.84315
				4.45861	8.74102		4.45861	9.48841		4.45861	8.89989			4.45861	7.97441			4.45861	7.13937			4.45861	5.62218			4.45861	5.21538			4.45861	4.81657
				4.46249	8.98211		4.46249	9.37219		4.46249	8.50301			4.46249	7.65427			4.46249	6.92848			4.46249	5.51224			4.46249	5.17301			4.46249	4.80437
				4.46637	9.15977		4.46637	9.12931		4.46637	8.13406			4.46637	7.41548			4.46637	6.75601			4.46637	5.38216			4.46637	5.11674			4.46637	4.78471
				4.47025	9.11208		4.47025	8.76715		4.47025	7.78013			4.47025	7.21216			4.47025	6.59776			4.47025	5.31423			4.47025	5.09406			4.47025	4.80736
				4.47413	8.88665		4.47413	8.37089		4.47413	7.5182			4.47413	7.02154			4.47413	6.47862			4.47413	5.27002			4.47413	5.08014			4.47413	4.82346
				4.478	8.55925		4.478	8.02003		4.478	7.31232			4.478	6.88675			4.478	6.41136			4.478	5.20567			4.478	5.09175			4.478	4.79271
				4.48188	8.16011		4.48188	7.70539		4.48188	7.12724			4.48188	6.73874			4.48188	6.2947			4.48188	5.13237			4.48188	5.07661			4.48188	4.76161
				4.48576	7.78115		4.48576	7.47998		4.48576	6.95436			4.48576	6.61409			4.48576	6.19342			4.48576	5.051			4.48576	5.04428			4.48576	4.72548
				4.48964	7.48382		4.48964	7.30771		4.48964	6.81347			4.48964	6.49581			4.48964	6.08063			4.48964	5.00037			4.48964	5.00234			4.48964	4.74313
				4.49352	7.24486		4.49352	7.15965		4.49352	6.7071			4.49352	6.41137			4.49352	5.99179			4.49352	4.94036			4.49352	4.95728			4.49352	4.73488
				4.4974	7.10092		4.4974	7.03619		4.4974	6.67088			4.4974	6.37682			4.4974	5.9894			4.4974	4.9229			4.4974	4.89539			4.4974	4.70714
				4.50128	7.0353		4.50128	6.97823		4.50128	6.62792			4.50128	6.39205			4.50128	5.9768			4.50128	4.8916			4.50128	4.83763			4.50128	4.65862
				4.50516	6.89393		4.50516	6.87293		4.50516	6.53778			4.50516	6.2946			4.50516	5.8794			4.50516	4.86766			4.50516	4.83354			4.50516	4.66625
				4.50903	6.77088		4.50903	6.78586		4.50903	6.47114			4.50903	6.23792			4.50903	5.80989			4.50903	4.82535			4.50903	4.82634			4.50903	4.71851
				4.51291	6.71775		4.51291	6.75387		4.51291	6.43839			4.51291	6.19671			4.51291	5.80795			4.51291	4.86498			4.51291	4.86489			4.51291	4.77984
				4.51679	6.67426		4.51679	6.72875		4.51679	6.41037			4.51679	6.17914			4.51679	5.80128			4.51679	4.88727			4.51679	4.92442			4.51679	4.75513
				4.52067	6.64447		4.52067	6.72555		4.52067	6.37352			4.52067	6.15135			4.52067	5.79954			4.52067	4.83523			4.52067	4.9316			4.52067	4.70818
				4.52455	6.60274		4.52455	6.6578		4.52455	6.3376			4.52455	6.12976			4.52455	5.77037			4.52455	4.78089			4.52455	4.85811			4.52455	4.65812
				4.52843	6.52173		4.52843	6.58227		4.52843	6.2486			4.52843	6.05659			4.52843	5.73239			4.52843	4.77429			4.52843	4.83874			4.52843	4.67789
				4.53231	6.44236		4.53231	6.49486		4.53231	6.20482			4.53231	5.98829			4.53231	5.69882			4.53231	4.74367			4.53231	4.79172			4.53231	4.66213
				4.53619	6.36901		4.53619	6.44015		4.53619	6.15632			4.53619	5.91972			4.53619	5.64055			4.53619	4.70393			4.53619	4.78209			4.53619	4.60936
				4.54006	6.34906		4.54006	6.43585		4.54006	6.12911			4.54006	5.90505			4.54006	5.61891			4.54006	4.72869			4.54006	4.79499			4.54006	4.60984
				4.54394	6.32727		4.54394	6.40614		4.54394	6.08103			4.54394	5.8877			4.54394	5.57529			4.54394	4.76755			4.54394	4.82427			4.54394	4.63976
				4.54782	6.30774		4.54782	6.36111		4.54782	6.02907			4.54782	5.87235			4.54782	5.54996			4.54782	4.75791			4.54782	4.79706			4.54782	4.64175
				4.5517	6.29169		4.5517	6.34639		4.5517	6.01769			4.5517	5.87136			4.5517	5.54767			4.5517	4.70275			4.5517	4.77431			4.5517	4.58548
				4.55558	6.24697		4.55558	6.29173		4.55558	5.98238			4.55558	5.86681			4.55558	5.52583			4.55558	4.66718			4.55558	4.74528			4.55558	4.53894
				4.55946	6.14488		4.55946	6.20281		4.55946	5.93231			4.55946	5.78476			4.55946	5.46642			4.55946	4.65887			4.55946	4.7425			4.55946	4.52244
				4.56334	6.12657		4.56334	6.2202		4.56334	5.90539			4.56334	5.76705			4.56334	5.46708			4.56334	4.57847			4.56334	4.68709			4.56334	4.49833
				4.56722	6.17272		4.56722	6.2511		4.56722	5.94085			4.56722	5.81914			4.56722	5.49751			4.56722	4.57185			4.56722	4.72044			4.56722	4.5294
				4.57109	6.21427		4.57109	6.21454		4.57109	5.96673			4.57109	5.81415			4.57109	5.52888			4.57109	4.61682			4.57109	4.71269			4.57109	4.51798
				4.57497	6.21031		4.57497	6.19714		4.57497	5.98628			4.57497	5.76859			4.57497	5.53819			4.57497	4.64876			4.57497	4.70749			4.57497	4.48201
				4.57885	6.2027		4.57885	6.18942		4.57885	5.96485			4.57885	5.74608			4.57885	5.52593			4.57885	4.64685			4.57885	4.72848			4.57885	4.48475
				4.58273	6.15604		4.58273	6.18639		4.58273	5.91346			4.58273	5.73348			4.58273	5.48886			4.58273	4.59685			4.58273	4.70617			4.58273	4.49767
				4.58661	6.14388		4.58661	6.18373		4.58661	5.9496			4.58661	5.76434			4.58661	5.46336			4.58661	4.5836			4.58661	4.70077			4.58661	4.51748
				4.59049	6.10069		4.59049	6.15645		4.59049	5.93112			4.59049	5.7573			4.59049	5.48487			4.59049	4.63141			4.59049	4.69424			4.59049	4.53199
				4.59437	6.11193		4.59437	6.20859		4.59437	5.92749			4.59437	5.7773			4.59437	5.51037			4.59437	4.68651			4.59437	4.69078			4.59437	4.53765
				4.59825	6.13192		4.59825	6.18629		4.59825	5.91615			4.59825	5.76697			4.59825	5.53458			4.59825	4.68921			4.59825	4.67966			4.59825	4.49062
				4.60212	6.10033		4.60212	6.12605		4.60212	5.88722			4.60212	5.76467			4.60212	5.49157			4.60212	4.65002			4.60212	4.6917			4.60212	4.49668
				4.606	6.06794		4.606	6.03577		4.606	5.84039			4.606	5.72032			4.606	5.42966			4.606	4.60859			4.606	4.70194			4.606	4.48226
				4.60988	6.05127		4.60988	5.99966		4.60988	5.78786			4.60988	5.67142			4.60988	5.3648			4.60988	4.546			4.60988	4.65897			4.60988	4.41142
				4.61376	6.01637		4.61376	6.01136		4.61376	5.76119			4.61376	5.66926			4.61376	5.37821			4.61376	4.54411			4.61376	4.66439			4.61376	4.40806
				4.61764	5.91219		4.61764	5.89139		4.61764	5.67132			4.61764	5.57632			4.61764	5.28787			4.61764	4.57276			4.61764	4.66312			4.61764	4.46584
				4.62152	5.90769		4.62152	5.89225		4.62152	5.62388			4.62152	5.55871			4.62152	5.2911			4.62152	4.54639			4.62152	4.642			4.62152	4.46248
				4.6254	5.91919		4.6254	5.95218		4.6254	5.62587			4.6254	5.54498			4.6254	5.31155			4.6254	4.54084			4.6254	4.63803			4.6254	4.45901
				4.62928	5.9007		4.62928	5.96889		4.62928	5.67565			4.62928	5.53788			4.62928	5.33915			4.62928	4.57913			4.62928	4.65994			4.62928	4.46868
				4.63315	5.86059		4.63315	5.92876		4.63315	5.67771			4.63315	5.52795			4.63315	5.33877			4.63315	4.60981			4.63315	4.67249			4.63315	4.47779
				4.63703	5.8741		4.63703	5.86978		4.63703	5.65537			4.63703	5.54197			4.63703	5.37105			4.63703	4.57265			4.63703	4.62386			4.63703	4.39542
				4.64091	5.88994		4.64091	5.87016		4.64091	5.65469			4.64091	5.55956			4.64091	5.43022			4.64091	4.50614			4.64091	4.58678			4.64091	4.35447
				4.64479	5.86376		4.64479	5.84412		4.64479	5.63575			4.64479	5.54708			4.64479	5.34401			4.64479	4.46684			4.64479	4.57267			4.64479	4.3886
				4.64867	5.85827		4.64867	5.83871		4.64867	5.60687			4.64867	5.53764			4.64867	5.25709			4.64867	4.46149			4.64867	4.56173			4.64867	4.40303
				4.65255	5.82193		4.65255	5.81144		4.65255	5.59273			4.65255	5.46521			4.65255	5.20156			4.65255	4.47243			4.65255	4.55122			4.65255	4.41106
				4.65643	5.86403		4.65643	5.82304		4.65643	5.61257			4.65643	5.46733			4.65643	5.245			4.65643	4.49902			4.65643	4.60721			4.65643	4.439
				4.66031	5.80843		4.66031	5.78218		4.66031	5.59246			4.66031	5.46657			4.66031	5.27075			4.66031	4.49264			4.66031	4.63228			4.66031	4.43466
				4.66418	5.84685		4.66418	5.77292		4.66418	5.6331			4.66418	5.49789			4.66418	5.31773			4.66418	4.52098			4.66418	4.63385			4.66418	4.42619
				4.66806	5.87846		4.66806	5.77073		4.66806	5.61526			4.66806	5.50092			4.66806	5.34382			4.66806	4.50613			4.66806	4.62076			4.66806	4.40348
				4.67194	5.9226		4.67194	5.78778		4.67194	5.58826			4.67194	5.51489			4.67194	5.38006			4.67194	4.49232			4.67194	4.61754			4.67194	4.42536
				4.67582	5.81199		4.67582	5.73638		4.67582	5.4995			4.67582	5.45524			4.67582	5.29529			4.67582	4.44705			4.67582	4.58738			4.67582	4.43157
				4.6797	5.75762		4.6797	5.7123		4.6797	5.45394			4.6797	5.41612			4.6797	5.19955			4.6797	4.46261			4.6797	4.57046			4.6797	4.45807
				4.68358	5.7402		4.68358	5.71687		4.68358	5.47273			4.68358	5.40075			4.68358	5.14703			4.68358	4.46429			4.68358	4.56377			4.68358	4.49926
				4.68746	5.75118		4.68746	5.72084		4.68746	5.46532			4.68746	5.41372			4.68746	5.16643			4.68746	4.44956			4.68746	4.56367			4.68746	4.5421
				4.69133	5.77205		4.69133	5.74589		4.69133	5.49347			4.69133	5.448			4.69133	5.21035			4.69133	4.41559			4.69133	4.55593			4.69133	4.51629
				4.69521	5.75938		4.69521	5.68962		4.69521	5.4412			4.69521	5.41588			4.69521	5.19081			4.69521	4.40257			4.69521	4.52188			4.69521	4.48299
				4.69909	5.74252		4.69909	5.6631		4.69909	5.46009			4.69909	5.41898			4.69909	5.2281			4.69909	4.41271			4.69909	4.52661			4.69909	4.53518
				4.70297	5.75527		4.70297	5.70461		4.70297	5.50745			4.70297	5.45871			4.70297	5.29897			4.70297	4.43947			4.70297	4.53811			4.70297	4.62801
				4.70685	5.7643		4.70685	5.74321		4.70685	5.53984			4.70685	5.47525			4.70685	5.2618			4.70685	4.44691			4.70685	4.52802			4.70685	4.72319
				4.71073	5.7001		4.71073	5.73468		4.71073	5.51425			4.71073	5.44724			4.71073	5.22645			4.71073	4.44118			4.71073	4.52374			4.71073	4.78357
				4.71461	5.72518		4.71461	5.71822		4.71461	5.48421			4.71461	5.43898			4.71461	5.22994			4.71461	4.41279			4.71461	4.54204			4.71461	4.87315
				4.71849	5.72835		4.71849	5.71734		4.71849	5.48092			4.71849	5.45581			4.71849	5.26034			4.71849	4.39722			4.71849	4.56422			4.71849	4.9244
				4.72236	5.69611		4.72236	5.6995		4.72236	5.46982			4.72236	5.43084			4.72236	5.22179			4.72236	4.41054			4.72236	4.58519			4.72236	5.02364
				4.72624	5.64554		4.72624	5.65983		4.72624	5.42923			4.72624	5.40582			4.72624	5.19013			4.72624	4.45695			4.72624	4.58965			4.72624	5.13832
				4.73012	5.64043		4.73012	5.61903		4.73012	5.38566			4.73012	5.39297			4.73012	5.18968			4.73012	4.45561			4.73012	4.57428			4.73012	5.22672
				4.734	5.58621		4.734	5.62695		4.734	5.36314			4.734	5.36516			4.734	5.21702			4.734	4.42335			4.734	4.54874			4.734	5.3041
				4.73788	5.57901		4.73788	5.62446		4.73788	5.39428			4.73788	5.35565			4.73788	5.20553			4.73788	4.43574			4.73788	4.54801			4.73788	5.34863
				4.74176	5.63315		4.74176	5.64861		4.74176	5.49138			4.74176	5.39668			4.74176	5.23565			4.74176	4.44911			4.74176	4.57468			4.74176	5.3497
				4.74564	5.63406		4.74564	5.6194		4.74564	5.52035			4.74564	5.3933			4.74564	5.25756			4.74564	4.48059			4.74564	4.58874			4.74564	5.36465
				4.74952	5.64149		4.74952	5.61195		4.74952	5.51162			4.74952	5.40934			4.74952	5.26521			4.74952	4.5053			4.74952	4.62926			4.74952	5.34228
				4.75339	5.59548		4.75339	5.56229		4.75339	5.42666			4.75339	5.38069			4.75339	5.18515			4.75339	4.48828			4.75339	4.61476			4.75339	5.26721
				4.75727	5.54527		4.75727	5.56161		4.75727	5.40477			4.75727	5.38967			4.75727	5.13502			4.75727	4.48065			4.75727	4.59449			4.75727	5.19948
				4.76115	5.53465		4.76115	5.58171		4.76115	5.42593			4.76115	5.41835			4.76115	5.16058			4.76115	4.45492			4.76115	4.54534			4.76115	5.12606
				4.76503	5.57749		4.76503	5.57028		4.76503	5.45563			4.76503	5.4489			4.76503	5.17927			4.76503	4.44911			4.76503	4.60288			4.76503	5.04853
				4.76891	5.58464		4.76891	5.58232		4.76891	5.48215			4.76891	5.46743			4.76891	5.21584			4.76891	4.42951			4.76891	4.61401			4.76891	4.89714
				4.77279	5.59018		4.77279	5.57685		4.77279	5.44944			4.77279	5.43677			4.77279	5.20544			4.77279	4.3992			4.77279	4.56069			4.77279	4.75205
				4.77667	5.58906		4.77667	5.59273		4.77667	5.40642			4.77667	5.417			4.77667	5.19469			4.77667	4.42231			4.77667	4.54891			4.77667	4.70327
				4.78055	5.54109		4.78055	5.59853		4.78055	5.40292			4.78055	5.39637			4.78055	5.16155			4.78055	4.44452			4.78055	4.57482			4.78055	4.67414
				4.78442	5.55282		4.78442	5.60824		4.78442	5.462			4.78442	5.43343			4.78442	5.20497			4.78442	4.42901			4.78442	4.59941			4.78442	4.6197
				4.7883	5.53027		4.7883	5.57159		4.7883	5.49831			4.7883	5.43683			4.7883	5.21308			4.7883	4.42673			4.7883	4.58319			4.7883	4.57099
				4.79218	5.51263		4.79218	5.53841		4.79218	5.45493			4.79218	5.41866			4.79218	5.17855			4.79218	4.476			4.79218	4.58584			4.79218	4.55367
				4.79606	5.56639		4.79606	5.5802		4.79606	5.43772			4.79606	5.43371			4.79606	5.18373			4.79606	4.47827			4.79606	4.59839			4.79606	4.54078
				4.79994	5.6223		4.79994	5.59257		4.79994	5.4282			4.79994	5.45543			4.79994	5.2079			4.79994	4.50634			4.79994	4.63971			4.79994	4.53684
				4.80382	5.6382		4.80382	5.61685		4.80382	5.45468			4.80382	5.46492			4.80382	5.26591			4.80382	4.49075			4.80382	4.66501			4.80382	4.55371
				4.8077	5.60886		4.8077	5.60688		4.8077	5.4481			4.8077	5.43238			4.8077	5.23301			4.8077	4.48952			4.8077	4.677			4.8077	4.54437
				4.81158	5.5772		4.81158	5.56831		4.81158	5.42492			4.81158	5.41166			4.81158	5.18104			4.81158	4.48736			4.81158	4.68438			4.81158	4.52279
				4.81545	5.55327		4.81545	5.53655		4.81545	5.40498			4.81545	5.41428			4.81545	5.13804			4.81545	4.53043			4.81545	4.6826			4.81545	4.52465
				4.81933	5.53737		4.81933	5.53896		4.81933	5.40677			4.81933	5.40526			4.81933	5.16621			4.81933	4.50109			4.81933	4.65289			4.81933	4.55452
				4.82321	5.52783		4.82321	5.56436		4.82321	5.43624			4.82321	5.41045			4.82321	5.19494			4.82321	4.51153			4.82321	4.65214			4.82321	4.529
				4.82709	5.54521		4.82709	5.55425		4.82709	5.44658			4.82709	5.39497			4.82709	5.21706			4.82709	4.54043			4.82709	4.73768			4.82709	4.55582
				4.83097	5.54842		4.83097	5.53704		4.83097	5.43518			4.83097	5.38144			4.83097	5.22193			4.83097	4.51998			4.83097	4.77732			4.83097	4.55956
				4.83485	5.5526		4.83485	5.56517		4.83485	5.4431			4.83485	5.39822			4.83485	5.25307			4.83485	4.51479			4.83485	4.77013			4.83485	4.59109
				4.83873	5.52592		4.83873	5.56001		4.83873	5.43585			4.83873	5.42711			4.83873	5.25502			4.83873	4.56196			4.83873	4.83687			4.83873	4.62544
				4.84261	5.49423		4.84261	5.52412		4.84261	5.39145			4.84261	5.48457			4.84261	5.21866			4.84261	4.5941			4.84261	4.87374			4.84261	4.60843
				4.84648	5.54651		4.84648	5.53819		4.84648	5.44371			4.84648	5.51324			4.84648	5.2489			4.84648	4.65303			4.84648	4.8796			4.84648	4.58474
				4.85036	5.56865		4.85036	5.56081		4.85036	5.48307			4.85036	5.48098			4.85036	5.26498			4.85036	4.68866			4.85036	4.90562			4.85036	4.62262
				4.85424	5.55855		4.85424	5.56796		4.85424	5.48609			4.85424	5.48125			4.85424	5.25296			4.85424	4.65845			4.85424	4.85299			4.85424	4.62259
				4.85812	5.57575		4.85812	5.59909		4.85812	5.48924			4.85812	5.50867			4.85812	5.2683			4.85812	4.59867			4.85812	4.7544			4.85812	4.56998
				4.862	5.61046		4.862	5.63316		4.862	5.52534			4.862	5.52514			4.862	5.2794			4.862	4.54909			4.862	4.72762			4.862	4.52637
				4.86588	5.6282		4.86588	5.66662		4.86588	5.57215			4.86588	5.53327			4.86588	5.34097			4.86588	4.55352			4.86588	4.79416			4.86588	4.53781
				4.86976	5.58945		4.86976	5.6403		4.86976	5.53162			4.86976	5.53231			4.86976	5.33214			4.86976	4.59557			4.86976	4.84933			4.86976	4.59254
				4.87364	5.53746		4.87364	5.61103		4.87364	5.49492			4.87364	5.53399			4.87364	5.32643			4.87364	4.62545			4.87364	4.84643			4.87364	4.64059
				4.87751	5.54163		4.87751	5.59494		4.87751	5.49138			4.87751	5.54067			4.87751	5.33377			4.87751	4.60833			4.87751	4.85851			4.87751	4.63572
				4.88139	5.61268		4.88139	5.60502		4.88139	5.54011			4.88139	5.60956			4.88139	5.34607			4.88139	4.61057			4.88139	4.93857			4.88139	4.64979
				4.88527	5.61315		4.88527	5.60299		4.88527	5.5352			4.88527	5.6231			4.88527	5.37868			4.88527	4.61568			4.88527	4.95665			4.88527	4.66526
				4.88915	5.54132		4.88915	5.5676		4.88915	5.49746			4.88915	5.59297			4.88915	5.40195			4.88915	4.57467			4.88915	4.86754			4.88915	4.66079
				4.89303	5.54727		4.89303	5.59878		4.89303	5.50614			4.89303	5.61427			4.89303	5.46371			4.89303	4.56148			4.89303	4.83776			4.89303	4.63515
				4.89691	5.58428		4.89691	5.63329		4.89691	5.5462			4.89691	5.63641			4.89691	5.49513			4.89691	4.62836			4.89691	4.91708			4.89691	4.65908
				4.90079	5.56727		4.90079	5.62598		4.90079	5.55385			4.90079	5.65653			4.90079	5.50251			4.90079	4.70086			4.90079	4.97809			4.90079	4.74645
				4.90467	5.49372		4.90467	5.57616		4.90467	5.5302			4.90467	5.62352			4.90467	5.44179			4.90467	4.77552			4.90467	5.04929			4.90467	4.80586
				4.90854	5.50561		4.90854	5.58615		4.90854	5.57664			4.90854	5.64673			4.90854	5.45181			4.90854	4.78178			4.90854	5.07596			4.90854	4.7886
				4.91242	5.56469		4.91242	5.61497		4.91242	5.64846			4.91242	5.72452			4.91242	5.49083			4.91242	4.79423			4.91242	5.10652			4.91242	4.79857
				4.9163	5.60201		4.9163	5.65446		4.9163	5.67253			4.9163	5.76997			4.9163	5.5479			4.9163	4.85518			4.9163	5.18181			4.9163	4.88125
				4.92018	5.60752		4.92018	5.65269		4.92018	5.6419			4.92018	5.76776			4.92018	5.6089			4.92018	4.8804			4.92018	5.22081			4.92018	4.90231
				4.92406	5.60999		4.92406	5.69464		4.92406	5.63618			4.92406	5.78258			4.92406	5.62896			4.92406	4.89407			4.92406	5.25491			4.92406	4.89126
				4.92794	5.60596		4.92794	5.70233		4.92794	5.66655			4.92794	5.78973			4.92794	5.60505			4.92794	4.89753			4.92794	5.26693			4.92794	4.90226
				4.93182	5.59576		4.93182	5.6752		4.93182	5.66448			4.93182	5.79597			4.93182	5.61902			4.93182	4.94716			4.93182	5.30475			4.93182	4.92996
				4.9357	5.55932		4.9357	5.61037		4.9357	5.60212			4.9357	5.77156			4.9357	5.64214			4.9357	5.02837			4.9357	5.39724			4.9357	5.02179
				4.93957	5.6395		4.93957	5.64193		4.93957	5.63692			4.93957	5.82407			4.93957	5.71521			4.93957	5.08873			4.93957	5.48631			4.93957	5.10182
				4.94345	5.70023		4.94345	5.72649		4.94345	5.7069			4.94345	5.85618			4.94345	5.79328			4.94345	5.10169			4.94345	5.53281			4.94345	5.1629
				4.94733	5.71443		4.94733	5.78165		4.94733	5.77571			4.94733	5.8993			4.94733	5.86026			4.94733	5.17598			4.94733	5.58009			4.94733	5.26972
				4.95121	5.66201		4.95121	5.77553		4.95121	5.77641			4.95121	5.93989			4.95121	5.90472			4.95121	5.25992			4.95121	5.64606			4.95121	5.3731
				4.95509	5.62832		4.95509	5.76607		4.95509	5.79865			4.95509	6.0174			4.95509	5.97295			4.95509	5.3279			4.95509	5.73336			4.95509	5.49653
				4.95897	5.66261		4.95897	5.80119		4.95897	5.82285			4.95897	6.10516			4.95897	6.08798			4.95897	5.43427			4.95897	5.85767			4.95897	5.66611
				4.96285	5.72165		4.96285	5.83721		4.96285	5.8897			4.96285	6.20252			4.96285	6.18062			4.96285	5.57014			4.96285	6.00421			4.96285	5.84519
				4.96673	5.71082		4.96673	5.82967		4.96673	5.92237			4.96673	6.23592			4.96673	6.24787			4.96673	5.75012			4.96673	6.22244			4.96673	6.07516
				4.9706	5.72129		4.9706	5.84616		4.9706	5.97175			4.9706	6.33711			4.9706	6.36256			4.9706	5.91854			4.9706	6.4407			4.9706	6.39914
				4.97448	5.72593		4.97448	5.82406		4.97448	5.99716			4.97448	6.45096			4.97448	6.48902			4.97448	6.16789			4.97448	6.68923			4.97448	6.92624
				4.97836	5.80361		4.97836	5.87556		4.97836	6.08027			4.97836	6.63213			4.97836	6.68648			4.97836	6.4153			4.97836	6.97344			4.97836	7.56842
				4.98224	5.81787		4.98224	5.87292		4.98224	6.10903			4.98224	6.72406			4.98224	6.86701			4.98224	6.74111			4.98224	7.36314			4.98224	8.59159
				4.98612	5.78284		4.98612	5.87687		4.98612	6.12594			4.98612	6.82549			4.98612	7.0748			4.98612	7.07021			4.98612	7.80423			4.98612	9.99197
				4.99	5.78141		4.99	5.93983		4.99	6.20757			4.99	7.03272			4.99	7.3559			4.99	7.50291			4.99	8.38256			4.99	12.4032
				4.99388	5.84631		4.99388	6.01959		4.99388	6.30869			4.99388	7.29191			4.99388	7.71177			4.99388	8.04193			4.99388	9.10526			4.99388	16.4414
				4.99776	5.87656		4.99776	6.04738		4.99776	6.42344			4.99776	7.56472			4.99776	8.09115			4.99776	8.72558			4.99776	10.1807			4.99776	23.5722
				5.00163	5.88771		5.00163	6.07401		5.00163	6.52553			5.00163	7.86094			5.00163	8.60281			5.00163	9.53236			5.00163	11.679			5.00163	35.0501
				5.00551	5.93184		5.00551	6.10325		5.00551	6.64437			5.00551	8.2331			5.00551	9.21467			5.00551	10.5453			5.00551	13.8301			5.00551	51.3458
				5.00939	6.00099		5.00939	6.15284		5.00939	6.79454			5.00939	8.65354			5.00939	10.0389			5.00939	11.8604			5.00939	17.0714			5.00939	70.9367
				5.01327	6.04809		5.01327	6.20639		5.01327	6.97422			5.01327	9.09669			5.01327	10.9607			5.01327	13.594			5.01327	21.829			5.01327	88.5018
				5.01715	6.11632		5.01715	6.29704		5.01715	7.14751			5.01715	9.59184			5.01715	12.1417			5.01715	15.8096			5.01715	28.5324			5.01715	98.8651
				5.02103	6.18917		5.02103	6.42994		5.02103	7.35497			5.02103	10.1622			5.02103	13.5349			5.02103	18.4693			5.02103	36.6467			5.02103	97.5366
				5.02491	6.26479		5.02491	6.51656		5.02491	7.61209			5.02491	10.7894			5.02491	15.2217			5.02491	21.7248			5.02491	45.8678			5.02491	85.7356
				5.02879	6.34476		5.02879	6.56241		5.02879	7.87721			5.02879	11.4174			5.02879	17.0172			5.02879	25.3153			5.02879	54.1953			5.02879	70.1371
				5.03266	6.45846		5.03266	6.70396		5.03266	8.24289			5.03266	12.1979			5.03266	19.0379			5.03266	29.2576			5.03266	60.5085			5.03266	55.2446
				5.03654	6.59552		5.03654	6.90301		5.03654	8.64743			5.03654	13.0628			5.03654	21.0708			5.03654	32.9964			5.03654	63.0153			5.03654	45.2639
				5.04042	6.69764		5.04042	7.10798		5.04042	9.09013			5.04042	14.0047			5.04042	23.1037			5.04042	36.4964			5.04042	61.8104			5.04042	38.9707
				5.0443	6.78673		5.0443	7.3026		5.0443	9.61109			5.0443	15.0148			5.0443	24.9578			5.0443	39.3254			5.0443	58.0039			5.0443	35.4375
				5.04818	6.89469		5.04818	7.50654		5.04818	10.2822			5.04818	16.3141			5.04818	26.8528			5.04818	41.5832			5.04818	53.4873			5.04818	32.6609
				5.05206	7.07		5.05206	7.7683		5.05206	11.1713			5.05206	17.9873			5.05206	28.7671			5.05206	43.3405			5.05206	49.5991			5.05206	29.8052
				5.05594	7.21399		5.05594	8.14301		5.05594	12.4578			5.05594	20.4035			5.05594	31.3595			5.05594	45.2391			5.05594	47.4466			5.05594	26.2864
				5.05982	7.46157		5.05982	8.73038		5.05982	14.4258			5.05982	24.0022			5.05982	34.7891			5.05982	47.646			5.05982	46.4855			5.05982	22.1099
				5.06369	7.76909		5.06369	9.566		5.06369	17.5431			5.06369	29.7457			5.06369	40.3917			5.06369	51.2096			5.06369	45.9532			5.06369	17.7679
				5.06757	8.16961		5.06757	10.7841		5.06757	22.3808			5.06757	37.9817			5.06757	47.7646			5.06757	55.2973			5.06757	44.8732			5.06757	13.8339
				5.07145	8.77477		5.07145	12.951		5.07145	30.2598			5.07145	50.0592			5.07145	58.1222			5.07145	59.5789			5.07145	42.2213			5.07145	10.7698
				5.07533	9.67286		5.07533	16.6688		5.07533	41.8334			5.07533	64.6102			5.07533	69.0285			5.07533	61.6594			5.07533	37.6796			5.07533	8.67471
				5.07921	11.1639		5.07921	23.1299		5.07921	58.1332			5.07921	80.1823			5.07921	78.3667			5.07921	60.7198			5.07921	31.9861			5.07921	7.34801
				5.08309	13.5962		5.08309	33.6793		5.08309	77.3434			5.08309	91.9774			5.08309	82.5083			5.08309	55.5049			5.08309	25.3546			5.08309	6.56686
				5.08697	17.9323		5.08697	49.6992		5.08697	95.6498			5.08697	96.0773			5.08697	78.8975			5.08697	46.8984			5.08697	19.6464			5.08697	6.42576
				5.09085	25.5958		5.09085	70.595		5.09085	106.835			5.09085	90.3351			5.09085	68.3089			5.09085	36.7198			5.09085	14.8176			5.09085	6.25816
				5.09472	38.5349		5.09472	93.6661		5.09472	106.775			5.09472	76.0856			5.09472	53.5283			5.09472	27.0356			5.09472	11.5965			5.09472	5.98433
				5.0986	57.6255		5.0986	111.676		5.0986	95.0045			5.0986	58.1053			5.0986	38.6509			5.0986	19.6257			5.0986	9.4569			5.0986	5.7699
				5.10248	81.2515		5.10248	118.186		5.10248	75.1883			5.10248	40.5478			5.10248	26.3362			5.10248	14.6178			5.10248	8.13431			5.10248	5.4494
				5.10636	104.366		5.10636	110.741		5.10636	54.453			5.10636	27.2902			5.10636	18.3632			5.10636	11.5777			5.10636	7.3413			5.10636	5.28489
				5.11024	119.055		5.11024	91.2548		5.11024	36.7481			5.11024	18.4112			5.11024	13.5778			5.11024	9.76663			5.11024	6.85051			5.11024	5.13853
				5.11412	119.54		5.11412	68.1041		5.11412	24.5974			5.11412	13.6299			5.11412	11.3887			5.11412	8.60289			5.11412	6.44693			5.11412	5.01691
				5.118	105.434		5.118	46.758		5.118	17.0903			5.118	11.1764			5.118	10.292			5.118	7.7895			5.118	6.18247			5.118	4.97412
				5.12187	82.1926		5.12187	30.9618		5.12187	13.0032			5.12187	10.1765			5.12187	9.69913			5.12187	7.18242			5.12187	6.03311			5.12187	4.98358
				5.12575	58.0597		5.12575	21.1152		5.12575	11.0556			5.12575	9.79641			5.12575	9.28919			5.12575	6.76493			5.12575	5.92168			5.12575	4.95898
				5.12963	38.4274		5.12963	15.5476		5.12963	10.2343			5.12963	9.61756			5.12963	8.83476			5.12963	6.45077			5.12963	5.76622			5.12963	4.92765
				5.13351	25.4247		5.13351	12.7046		5.13351	9.89107			5.13351	9.3348			5.13351	8.2797			5.13351	6.16549			5.13351	5.61911			5.13351	4.83819
				5.13739	17.9371		5.13739	11.3641		5.13739	9.70488			5.13739	8.93076			5.13739	7.74621			5.13739	5.91374			5.13739	5.49238			5.13739	4.77375
				5.14127	14.0374		5.14127	10.7426		5.14127	9.51708			5.14127	8.47868			5.14127	7.3191			5.14127	5.72447			5.14127	5.41935			5.14127	4.71335
				5.14515	12.1425		5.14515	10.4642		5.14515	9.24202			5.14515	8.02881			5.14515	6.99871			5.14515	5.61417			5.14515	5.35684			5.14515	4.67828
				5.14903	11.2715		5.14903	10.2879		5.14903	8.81864			5.14903	7.59504			5.14903	6.73745			5.14903	5.52011			5.14903	5.29766			5.14903	4.64384
				5.1529	10.8745		5.1529	10.0233		5.1529	8.3292			5.1529	7.19542			5.1529	6.50065			5.1529	5.37707			5.1529	5.22773			5.1529	4.59865
				5.15678	10.6423		5.15678	9.59918		5.15678	7.86825			5.15678	6.91472			5.15678	6.3283			5.15678	5.24785			5.15678	5.12516			5.15678	4.5771
				5.16066	10.3768		5.16066	9.07868		5.16066	7.4895			5.16066	6.70606			5.16066	6.22977			5.16066	5.18362			5.16066	5.08654			5.16066	4.56208
				5.16454	9.97493		5.16454	8.54243		5.16454	7.14551			5.16454	6.51789			5.16454	6.08837			5.16454	5.09994			5.16454	5.04264			5.16454	4.54199
				5.16842	9.46672		5.16842	8.05384		5.16842	6.86441			5.16842	6.38512			5.16842	5.96331			5.16842	5.01519			5.16842	4.98523			5.16842	4.51804
				5.1723	8.91543		5.1723	7.64938		5.1723	6.65289			5.1723	6.27414			5.1723	5.88784			5.1723	4.94304			5.1723	4.94186			5.1723	4.50872
				5.17618	8.34723		5.17618	7.26261		5.17618	6.51027			5.17618	6.18187			5.17618	5.8229			5.17618	4.90949			5.17618	4.97244			5.17618	4.55371
				5.18006	7.90505		5.18006	7.0385		5.18006	6.40799			5.18006	6.09171			5.18006	5.75625			5.18006	4.82688			5.18006	4.93421			5.18006	4.5182
				5.18393	7.56149		5.18393	6.87894		5.18393	6.30876			5.18393	6.01085			5.18393	5.69854			5.18393	4.8201			5.18393	4.93208			5.18393	4.51285
				5.18781	7.2583		5.18781	6.73392		5.18781	6.20913			5.18781	5.93084			5.18781	5.63687			5.18781	4.79118			5.18781	4.89704			5.18781	4.49137
				5.19169	6.99269		5.19169	6.57205		5.19169	6.10394			5.19169	5.8574			5.19169	5.55978			5.19169	4.78964			5.19169	4.88868			5.19169	4.48939
				5.19557	6.80032		5.19557	6.42605		5.19557	6.04013			5.19557	5.7912			5.19557	5.47952			5.19557	4.78161			5.19557	4.88265			5.19557	4.53413
				5.19945	6.6665		5.19945	6.34981		5.19945	6.03515			5.19945	5.78198			5.19945	5.50361			5.19945	4.77015			5.19945	4.86038			5.19945	4.52124
				5.20333	6.5494		5.20333	6.29098		5.20333	5.97899			5.20333	5.75694			5.20333	5.50948			5.20333	4.72175			5.20333	4.83878			5.20333	4.51294
				5.20721	6.41946		5.20721	6.20778		5.20721	5.88275			5.20721	5.67695			5.20721	5.44559			5.20721	4.65433			5.20721	4.81005			5.20721	4.40649
				5.21109	6.33954		5.21109	6.16443		5.21109	5.84498			5.21109	5.65044			5.21109	5.43314			5.21109	4.63726			5.21109	4.80315			5.21109	4.34641
				5.21496	6.24379		5.21496	6.10736		5.21496	5.81074			5.21496	5.66731			5.21496	5.40205			5.21496	4.57046			5.21496	4.78441			5.21496	4.328
				5.21884	6.09615		5.21884	6.03015		5.21884	5.75362			5.21884	5.63626			5.21884	5.33993			5.21884	4.52574			5.21884	4.75757			5.21884	4.35373
				5.22272	5.98341		5.22272	5.973		5.22272	5.68382			5.22272	5.54382			5.22272	5.28541			5.22272	4.58919			5.22272	4.78149			5.22272	4.39494
				5.2266	5.95194		5.2266	5.92726		5.2266	5.64725			5.2266	5.49386			5.2266	5.27261			5.2266	4.61668			5.2266	4.7936			5.2266	4.39332
				5.23048	5.91125		5.23048	5.86865		5.23048	5.63668			5.23048	5.50688			5.23048	5.30543			5.23048	4.60041			5.23048	4.7636			5.23048	4.38679
				5.23436	5.87676		5.23436	5.83936		5.23436	5.65177			5.23436	5.52054			5.23436	5.34141			5.23436	4.58203			5.23436	4.7495			5.23436	4.42714
				5.23824	5.84689		5.23824	5.83025		5.23824	5.65469			5.23824	5.54585			5.23824	5.29773			5.23824	4.60987			5.23824	4.76764			5.23824	4.45976
				5.24212	5.8245		5.24212	5.85262		5.24212	5.63221			5.24212	5.53532			5.24212	5.25899			5.24212	4.61785			5.24212	4.7895			5.24212	4.4489
				5.24599	5.81881		5.24599	5.82336		5.24599	5.61522			5.24599	5.48663			5.24599	5.24481			5.24599	4.59036			5.24599	4.80975			5.24599	4.42243
				5.24987	5.80049		5.24987	5.77684		5.24987	5.60308			5.24987	5.49121			5.24987	5.252			5.24987	4.58281			5.24987	4.80825			5.24987	4.40137
				5.25375	5.76414		5.25375	5.77198		5.25375	5.60551			5.25375	5.47429			5.25375	5.28144			5.25375	4.57173			5.25375	4.75099			5.25375	4.37016
				5.25763	5.73238		5.25763	5.79655		5.25763	5.59883			5.25763	5.46537			5.25763	5.28373			5.25763	4.57061			5.25763	4.70662			5.25763	4.35969
				5.26151	5.73359		5.26151	5.77876		5.26151	5.6351			5.26151	5.50128			5.26151	5.27873			5.26151	4.59393			5.26151	4.71635			5.26151	4.37896
				5.26539	5.74913		5.26539	5.78773		5.26539	5.68717			5.26539	5.55768			5.26539	5.31176			5.26539	4.6226			5.26539	4.75478			5.26539	4.40609
				5.26927	5.72764		5.26927	5.79467		5.26927	5.70089			5.26927	5.5551			5.26927	5.33101			5.26927	4.59095			5.26927	4.76176			5.26927	4.39209
				5.27315	5.73775		5.27315	5.79314		5.27315	5.65954			5.27315	5.51743			5.27315	5.29874			5.27315	4.56479			5.27315	4.74249			5.27315	4.39821
				5.27702	5.71536		5.27702	5.76781		5.27702	5.59003			5.27702	5.49714			5.27702	5.28047			5.27702	4.57728			5.27702	4.74993			5.27702	4.4624
				5.2809	5.69738		5.2809	5.81155		5.2809	5.61144			5.2809	5.5579			5.2809	5.32968			5.2809	4.61428			5.2809	4.79646			5.2809	4.52305
				5.28478	5.69922		5.28478	5.82355		5.28478	5.65325			5.28478	5.59682			5.28478	5.37664			5.28478	4.68213			5.28478	4.84042			5.28478	4.53785
				5.28866	5.70025		5.28866	5.83388		5.28866	5.65147			5.28866	5.58248			5.28866	5.41041			5.28866	4.77118			5.28866	4.9244			5.28866	4.58745
				5.29254	5.77419		5.29254	5.86401		5.29254	5.69435			5.29254	5.63343			5.29254	5.47162			5.29254	4.81964			5.29254	4.96591			5.29254	4.60618
				5.29642	5.81631		5.29642	5.92254		5.29642	5.79699			5.29642	5.71494			5.29642	5.51823			5.29642	4.8543			5.29642	5.01763			5.29642	4.65295
				5.3003	5.87853		5.3003	5.99077		5.3003	5.88032			5.3003	5.77444			5.3003	5.57046			5.3003	4.85489			5.3003	5.03089			5.3003	4.65304
				5.30418	5.87953		5.30418	6.01102		5.30418	5.91697			5.30418	5.81388			5.30418	5.62015			5.30418	4.87589			5.30418	5.05756			5.30418	4.65265
				5.30805	5.89946		5.30805	6.01567		5.30805	5.90872			5.30805	5.85041			5.30805	5.64912			5.30805	4.88936			5.30805	5.03922			5.30805	4.64484
				5.31193	5.8458		5.31193	5.95064		5.31193	5.84783			5.31193	5.80504			5.31193	5.57125			5.31193	4.87073			5.31193	5.00433			5.31193	4.64863
				5.31581	5.77904		5.31581	5.94294		5.31581	5.83817			5.31581	5.77882			5.31581	5.48807			5.31581	4.83549			5.31581	4.97895			5.31581	4.59998
				5.31969	5.66884		5.31969	5.8761		5.31969	5.79138			5.31969	5.69907			5.31969	5.4288			5.31969	4.83845			5.31969	4.95834			5.31969	4.55208
				5.32357	5.63134		5.32357	5.82039		5.32357	5.75217			5.32357	5.65298			5.32357	5.43564			5.32357	4.82117			5.32357	4.93204			5.32357	4.50262
				5.32745	5.62609		5.32745	5.77476		5.32745	5.69967			5.32745	5.65189			5.32745	5.45445			5.32745	4.75173			5.32745	4.85742			5.32745	4.45296
				5.33133	5.62849		5.33133	5.76674		5.33133	5.68095			5.33133	5.64322			5.33133	5.4934			5.33133	4.72123			5.33133	4.80281			5.33133	4.3983
				5.33521	5.588		5.33521	5.76081		5.33521	5.70525			5.33521	5.64297			5.33521	5.55062			5.33521	4.73908			5.33521	4.77345			5.33521	4.35175
				5.33908	5.52443		5.33908	5.68399		5.33908	5.70728			5.33908	5.58794			5.33908	5.55078			5.33908	4.80492			5.33908	4.75865			5.33908	4.323
				5.34296	5.49495		5.34296	5.67946		5.34296	5.71697			5.34296	5.63579			5.34296	5.52231			5.34296	4.92187			5.34296	4.78155			5.34296	4.3337
				5.34684	5.48683		5.34684	5.66703		5.34684	5.67046			5.34684	5.66814			5.34684	5.54249			5.34684	4.99813			5.34684	4.80034			5.34684	4.39577
				5.35072	5.45723		5.35072	5.65976		5.35072	5.65063			5.35072	5.71124			5.35072	5.54355			5.35072	5.00828			5.35072	4.79372			5.35072	4.42728
				5.3546	5.4225		5.3546	5.60312		5.3546	5.60558			5.3546	5.66421			5.3546	5.50307			5.3546	4.98927			5.3546	4.78495			5.3546	4.42124
				5.35848	5.40974		5.35848	5.62677		5.35848	5.61267			5.35848	5.68924			5.35848	5.53376			5.35848	4.84843			5.35848	4.80829			5.35848	4.40535
				5.36236	5.41826		5.36236	5.68876		5.36236	5.63391			5.36236	5.65522			5.36236	5.49292			5.36236	4.83065			5.36236	4.85252			5.36236	4.41307
				5.36624	5.3963		5.36624	5.68086		5.36624	5.64048			5.36624	5.59453			5.36624	5.46792			5.36624	4.8182			5.36624	4.90611			5.36624	4.46878
				5.37011	5.40001		5.37011	5.64416		5.37011	5.6066			5.37011	5.58294			5.37011	5.45881			5.37011	4.78358			5.37011	4.87986			5.37011	4.48514
				5.37399	5.38505		5.37399	5.59516		5.37399	5.57635			5.37399	5.59907			5.37399	5.43672			5.37399	4.83994			5.37399	4.91204			5.37399	4.52136
				5.37787	5.39257		5.37787	5.58299		5.37787	5.56238			5.37787	5.63692			5.37787	5.44774			5.37787	4.84885			5.37787	4.97195			5.37787	4.51902
				5.38175	5.36302		5.38175	5.55862		5.38175	5.54662			5.38175	5.60852			5.38175	5.44227			5.38175	4.90313			5.38175	5.04951			5.38175	4.55034
				5.38563	5.34169		5.38563	5.57907		5.38563	5.54967			5.38563	5.61123			5.38563	5.44239			5.38563	4.92086			5.38563	5.10806			5.38563	4.54919
				5.38951	5.31938		5.38951	5.60414		5.38951	5.58487			5.38951	5.60874			5.38951	5.42885			5.38951	4.96078			5.38951	5.11406			5.38951	4.5748
				5.39339	5.30365		5.39339	5.57648		5.39339	5.57936			5.39339	5.61056			5.39339	5.42638			5.39339	4.98501			5.39339	5.12598			5.39339	4.59823
				5.39727	5.26148		5.39727	5.52386		5.39727	5.52665			5.39727	5.58745			5.39727	5.45494			5.39727	4.99752			5.39727	5.15227			5.39727	4.63732
				5.40114	5.26785		5.40114	5.51962		5.40114	5.51268			5.40114	5.63346			5.40114	5.47373			5.40114	5.04672			5.40114	5.2704			5.40114	4.72991
				5.40502	5.25753		5.40502	5.52027		5.40502	5.5616			5.40502	5.67276			5.40502	5.50411			5.40502	5.08932			5.40502	5.39313			5.40502	4.8469
				5.4089	5.27374		5.4089	5.53192		5.4089	5.58587			5.4089	5.67693			5.4089	5.56679			5.4089	5.13898			5.4089	5.46602			5.4089	4.94074
				5.41278	5.28055		5.41278	5.54161		5.41278	5.6106			5.41278	5.65672			5.41278	5.61936			5.41278	5.16564			5.41278	5.53563			5.41278	5.03287
				5.41666	5.26568		5.41666	5.53384		5.41666	5.58261			5.41666	5.65799			5.41666	5.59935			5.41666	5.12049			5.41666	5.57599			5.41666	5.20825
				5.42054	5.26323		5.42054	5.5261		5.42054	5.5581			5.42054	5.68954			5.42054	5.60953			5.42054	5.1424			5.42054	5.68117			5.42054	5.4213
				5.42442	5.25302		5.42442	5.51809		5.42442	5.56893			5.42442	5.73516			5.42442	5.64115			5.42442	5.25355			5.42442	5.83077			5.42442	5.66348
				5.4283	5.24853		5.4283	5.51913		5.4283	5.57589			5.4283	5.74092			5.4283	5.6548			5.4283	5.35461			5.4283	5.92892			5.4283	5.95399
				5.43217	5.29701		5.43217	5.56097		5.43217	5.61606			5.43217	5.75551			5.43217	5.67169			5.43217	5.38124			5.43217	6.02925			5.43217	6.28682
				5.43605	5.29759		5.43605	5.57472		5.43605	5.65089			5.43605	5.76259			5.43605	5.72819			5.43605	5.40298			5.43605	6.13696			5.43605	6.64144
				5.43993	5.27116		5.43993	5.57762		5.43993	5.65549			5.43993	5.79707			5.43993	5.76069			5.43993	5.41404			5.43993	6.25132			5.43993	7.0775
				5.44381	5.30437		5.44381	5.5793		5.44381	5.63453			5.44381	5.78684			5.44381	5.75125			5.44381	5.40755			5.44381	6.34417			5.44381	7.5676
				5.44769	5.26938		5.44769	5.53641		5.44769	5.60897			5.44769	5.75794			5.44769	5.72044			5.44769	5.39981			5.44769	6.42519			5.44769	8.06929
				5.45157	5.2336		5.45157	5.51534		5.45157	5.58731			5.45157	5.74632			5.45157	5.69468			5.45157	5.42505			5.45157	6.52114			5.45157	8.57228
				5.45545	5.17822		5.45545	5.48121		5.45545	5.54095			5.45545	5.73531			5.45545	5.68077			5.45545	5.44959			5.45545	6.6006			5.45545	9.05869
				5.45933	5.20232		5.45933	5.47055		5.45933	5.55432			5.45933	5.75408			5.45933	5.70748			5.45933	5.44075			5.45933	6.65142			5.45933	9.4404
				5.4632	5.217		5.4632	5.50081		5.4632	5.60926			5.4632	5.78543			5.4632	5.76361			5.4632	5.49676			5.4632	6.74129			5.4632	9.77343
				5.46708	5.21845		5.46708	5.5161		5.46708	5.63529			5.46708	5.80489			5.46708	5.816			5.46708	5.5469			5.46708	6.84086			5.46708	9.94533
				5.47096	5.18375		5.47096	5.49349		5.47096	5.63085			5.47096	5.77425			5.47096	5.77812			5.47096	5.57773			5.47096	6.96426			5.47096	9.97604
				5.47484	5.22783		5.47484	5.49863		5.47484	5.63785			5.47484	5.78836			5.47484	5.78148			5.47484	5.59617			5.47484	7.04479			5.47484	9.85628
				5.47872	5.20341		5.47872	5.53079		5.47872	5.63683			5.47872	5.79978			5.47872	5.77388			5.47872	5.64689			5.47872	7.07118			5.47872	9.61637
				5.4826	5.15313		5.4826	5.52795		5.4826	5.58957			5.4826	5.79206			5.4826	5.76057			5.4826	5.65493			5.4826	7.06956			5.4826	9.25575
				5.48648	5.1216		5.48648	5.49431		5.48648	5.577			5.48648	5.78131			5.48648	5.727			5.48648	5.64409			5.48648	7.07287			5.48648	8.89461
				5.49036	5.1661		5.49036	5.49629		5.49036	5.59028			5.49036	5.8236			5.49036	5.79485			5.49036	5.65369			5.49036	7.0604			5.49036	8.50496
				5.49423	5.18996		5.49423	5.52641		5.49423	5.62347			5.49423	5.85212			5.49423	5.85201			5.49423	5.62684			5.49423	7.00266			5.49423	8.00448
				5.49811	5.2		5.49811	5.55713		5.49811	5.63233			5.49811	5.84258			5.49811	5.89047			5.49811	5.6203			5.49811	6.93392			5.49811	7.54468
				5.50199	5.19889		5.50199	5.57172		5.50199	5.65862			5.50199	5.86864			5.50199	5.89674			5.50199	5.6083			5.50199	6.83555			5.50199	7.0746
				5.50587	5.16775		5.50587	5.53313		5.50587	5.62279			5.50587	5.82453			5.50587	5.83962			5.50587	5.61013			5.50587	6.7652			5.50587	6.70628
				5.50975	5.17487		5.50975	5.54105		5.50975	5.61643			5.50975	5.81277			5.50975	5.81394			5.50975	5.57351			5.50975	6.71953			5.50975	6.36726
				5.51363	5.22614		5.51363	5.5575		5.51363	5.64254			5.51363	5.79654			5.51363	5.82899			5.51363	5.53972			5.51363	6.65092			5.51363	6.09356
				5.51751	5.22328		5.51751	5.51034		5.51751	5.64555			5.51751	5.77422			5.51751	5.80393			5.51751	5.49872			5.51751	6.52381			5.51751	5.78213
				5.52139	5.15736		5.52139	5.46714		5.52139	5.63432			5.52139	5.76172			5.52139	5.76943			5.52139	5.49685			5.52139	6.42732			5.52139	5.53676
				5.52526	5.13413		5.52526	5.4771		5.52526	5.6134			5.52526	5.76654			5.52526	5.74503			5.52526	5.48021			5.52526	6.32555			5.52526	5.31035
				5.52914	5.11793		5.52914	5.45183		5.52914	5.58943			5.52914	5.74536			5.52914	5.71415			5.52914	5.42564			5.52914	6.16322			5.52914	5.11272
				5.53302	5.11475		5.53302	5.49133		5.53302	5.54873			5.53302	5.74612			5.53302	5.69975			5.53302	5.38496			5.53302	6.06099			5.53302	4.97585
				5.5369	5.07996		5.5369	5.43613		5.5369	5.49611			5.5369	5.70693			5.5369	5.69352			5.5369	5.36804			5.5369	5.97645			5.5369	4.87554
				5.54078	5.08357		5.54078	5.42294		5.54078	5.49181			5.54078	5.68388			5.54078	5.69144			5.54078	5.34115			5.54078	5.87853			5.54078	4.72775
				5.54466	5.11469		5.54466	5.43912		5.54466	5.55053			5.54466	5.68875			5.54466	5.66532			5.54466	5.30342			5.54466	5.77431			5.54466	4.62262
				5.54854	5.11669		5.54854	5.43641		5.54854	5.56088			5.54854	5.70497			5.54854	5.60355			5.54854	5.2698			5.54854	5.70207			5.54854	4.53926
				5.55241	5.099		5.55241	5.41873		5.55241	5.54586			5.55241	5.69378			5.55241	5.56478			5.55241	5.19842			5.55241	5.60861			5.55241	4.46763
				5.55629	5.01863		5.55629	5.36808		5.55629	5.49753			5.55629	5.61181			5.55629	5.50733			5.55629	5.14931			5.55629	5.52118			5.55629	4.44788
				5.56017	5.02543		5.56017	5.3866		5.56017	5.51433			5.56017	5.60434			5.56017	5.51657			5.56017	5.11562			5.56017	5.40891			5.56017	4.37181
				5.56405	5.01898		5.56405	5.39944		5.56405	5.49881			5.56405	5.60715			5.56405	5.50228			5.56405	5.11396			5.56405	5.28901			5.56405	4.2978
				5.56793	5.0045		5.56793	5.39751		5.56793	5.46191			5.56793	5.59893			5.56793	5.50391			5.56793	5.08985			5.56793	5.20185			5.56793	4.25824
				5.57181	5.01662		5.57181	5.37131		5.57181	5.46668			5.57181	5.57638			5.57181	5.47413			5.57181	5.07456			5.57181	5.19303			5.57181	4.25939
				5.57569	5.05919		5.57569	5.33787		5.57569	5.48006			5.57569	5.56551			5.57569	5.4551			5.57569	4.99705			5.57569	5.1085			5.57569	4.19611
				5.57957	5.03843		5.57957	5.31831		5.57957	5.44275			5.57957	5.53395			5.57957	5.40312			5.57957	4.9409			5.57957	5.00122			5.57957	4.08427
				5.58344	5.01561		5.58344	5.33438		5.58344	5.41788			5.58344	5.53476			5.58344	5.42031			5.58344	4.89954			5.58344	4.93823			5.58344	4.04558
				5.58732	4.9769		5.58732	5.31897		5.58732	5.3875			5.58732	5.50953			5.58732	5.39804			5.58732	4.85678			5.58732	4.88599			5.58732	4.04632
				5.5912	4.98461		5.5912	5.30247		5.5912	5.36335			5.5912	5.49091			5.5912	5.38785			5.5912	4.79776			5.5912	4.82245			5.5912	4.05997
				5.59508	4.97119		5.59508	5.28504		5.59508	5.34771			5.59508	5.46424			5.59508	5.35534			5.59508	4.73782			5.59508	4.74678			5.59508	4.06283
				5.59896	4.93463		5.59896	5.26497		5.59896	5.3415			5.59896	5.41847			5.59896	5.29209			5.59896	4.71259			5.59896	4.70822			5.59896	4.05959
				5.60284	4.93697		5.60284	5.24561		5.60284	5.335			5.60284	5.35653			5.60284	5.2378			5.60284	4.64522			5.60284	4.65214			5.60284	4.03171
				5.60672	4.98625		5.60672	5.26744		5.60672	5.38895			5.60672	5.39165			5.60672	5.27827			5.60672	4.57957			5.60672	4.59773			5.60672	3.99419
				5.6106	4.97558		5.6106	5.27124		5.6106	5.38309			5.6106	5.40777			5.6106	5.22793			5.6106	4.51028			5.6106	4.50948			5.6106	3.92829
				5.61447	4.92828		5.61447	5.27691		5.61447	5.38306			5.61447	5.39227			5.61447	5.18769			5.61447	4.49293			5.61447	4.45313			5.61447	3.91177
				5.61835	4.92745		5.61835	5.27989		5.61835	5.36244			5.61835	5.35525			5.61835	5.1423			5.61835	4.46139			5.61835	4.42002			5.61835	3.91625
				5.62223	4.94427		5.62223	5.28352		5.62223	5.3467			5.62223	5.32667			5.62223	5.1397			5.62223	4.46312			5.62223	4.42525			5.62223	3.91586
				5.62611	4.92871		5.62611	5.24966		5.62611	5.27346			5.62611	5.27982			5.62611	5.1347			5.62611	4.4562			5.62611	4.44172			5.62611	3.91386
				5.62999	4.92671		5.62999	5.21316		5.62999	5.23301			5.62999	5.25772			5.62999	5.13489			5.62999	4.41699			5.62999	4.43425			5.62999	3.92129
				5.63387	4.88935		5.63387	5.16482		5.63387	5.1968			5.63387	5.21581			5.63387	5.07272			5.63387	4.42084			5.63387	4.42903			5.63387	3.9456
				5.63775	4.91841		5.63775	5.15807		5.63775	5.18316			5.63775	5.19812			5.63775	5.02439			5.63775	4.40198			5.63775	4.39935			5.63775	3.94702
				5.64163	4.99846		5.64163	5.20618		5.64163	5.24888			5.64163	5.25155			5.64163	5.02929			5.64163	4.34154			5.64163	4.36045			5.64163	3.92077
				5.6455	5.02573		5.6455	5.25265		5.6455	5.31052			5.6455	5.26991			5.6455	5.0406			5.6455	4.3192			5.6455	4.30222			5.6455	3.89869
				5.64938	4.99169		5.64938	5.23565		5.64938	5.28353			5.64938	5.23151			5.64938	5.00332			5.64938	4.34271			5.64938	4.31252			5.64938	3.9665
				5.65326	4.93789		5.65326	5.19066		5.65326	5.21859			5.65326	5.20721			5.65326	4.96938			5.65326	4.3165			5.65326	4.31386			5.65326	3.98273
				5.65714	4.88388		5.65714	5.16305		5.65714	5.17517			5.65714	5.13804			5.65714	4.89223			5.65714	4.25406			5.65714	4.25256			5.65714	3.91228
				5.66102	4.87351		5.66102	5.15883		5.66102	5.16813			5.66102	5.08466			5.66102	4.87037			5.66102	4.22015			5.66102	4.19813			5.66102	3.83895
				5.6649	4.92317		5.6649	5.16463		5.6649	5.17154			5.6649	5.06392			5.6649	4.86441			5.6649	4.17045			5.6649	4.13624			5.6649	3.75653
				5.66878	4.95042		5.66878	5.17518		5.66878	5.14457			5.66878	5.05953			5.66878	4.85809			5.66878	4.16636			5.66878	4.1472			5.66878	3.77159
				5.67266	4.89479		5.67266	5.13194		5.67266	5.07612			5.67266	5.01123			5.67266	4.78353			5.67266	4.15355			5.67266	4.14082			5.67266	3.80782
				5.67653	4.85616		5.67653	5.12909		5.67653	5.06154			5.67653	4.98923			5.67653	4.7376			5.67653	4.16635			5.67653	4.15299			5.67653	3.8543
				5.68041	4.90964		5.68041	5.15341		5.68041	5.11049			5.68041	5.02419			5.68041	4.71156			5.68041	4.12759			5.68041	4.15419			5.68041	3.80707
				5.68429	4.93445		5.68429	5.14251		5.68429	5.09506			5.68429	5.05307			5.68429	4.69523			5.68429	4.09481			5.68429	4.18499			5.68429	3.79551
				5.68817	4.85972		5.68817	5.03373		5.68817	4.95816			5.68817	4.93865			5.68817	4.6278			5.68817	4.0629			5.68817	4.21928			5.68817	3.80136
				5.69205	4.79012		5.69205	4.97283		5.69205	4.91722			5.69205	4.86633			5.69205	4.61404			5.69205	4.0554			5.69205	4.19581			5.69205	3.80593
				5.69593	4.76925		5.69593	4.96294		5.69593	4.92317			5.69593	4.84196			5.69593	4.58932			5.69593	4.06275			5.69593	4.16594			5.69593	3.79926
				5.69981	4.80142		5.69981	4.98685		5.69981	4.92295			5.69981	4.86077			5.69981	4.60366			5.69981	3.99586			5.69981	4.12524			5.69981	3.77364
				5.70369	4.79816		5.70369	4.9762		5.70369	4.9127			5.70369	4.84909			5.70369	4.59003			5.70369	3.96451			5.70369	4.12503			5.70369	3.77401
				5.70756	4.83696		5.70756	4.99012		5.70756	4.94622			5.70756	4.86523			5.70756	4.6224			5.70756	3.99325			5.70756	4.14042			5.70756	3.78724
				5.71144	4.82863		5.71144	4.98607		5.71144	4.95388			5.71144	4.82357			5.71144	4.64727			5.71144	3.96329			5.71144	4.11397			5.71144	3.72016
				5.71532	4.81204		5.71532	4.9922		5.71532	4.94231			5.71532	4.82496			5.71532	4.6525			5.71532	3.94495			5.71532	4.12422			5.71532	3.75527
				5.7192	4.76869		5.7192	4.99098		5.7192	4.91028			5.7192	4.81274			5.7192	4.57998			5.7192	3.91485			5.7192	4.08973			5.7192	3.75134
				5.72308	4.7767		5.72308	5.02267		5.72308	4.87075			5.72308	4.82408			5.72308	4.55108			5.72308	3.92786			5.72308	4.08693			5.72308	3.73988
				5.72696	4.80769		5.72696	5.07034		5.72696	4.87215			5.72696	4.82753			5.72696	4.55167			5.72696	3.88873			5.72696	4.0555			5.72696	3.70276
				5.73084	4.80895		5.73084	5.03977		5.73084	4.89665			5.73084	4.81357			5.73084	4.55367			5.73084	3.84055			5.73084	4.01227			5.73084	3.70705
				5.73472	4.78834		5.73472	4.96683		5.73472	4.86696			5.73472	4.74737			5.73472	4.50917			5.73472	3.81078			5.73472	3.98318			5.73472	3.69892
				5.73859	4.81902		5.73859	4.9333		5.73859	4.84382			5.73859	4.71782			5.73859	4.50233			5.73859	3.81834			5.73859	3.96665			5.73859	3.66953
				5.74247	4.83889		5.74247	4.9457		5.74247	4.87631			5.74247	4.76496			5.74247	4.52493			5.74247	3.87082			5.74247	3.98002			5.74247	3.71034
				5.74635	4.84031		5.74635	4.9638		5.74635	4.89091			5.74635	4.807			5.74635	4.53824			5.74635	3.89683			5.74635	3.98889			5.74635	3.74697
				5.75023	4.83938		5.75023	4.95672		5.75023	4.87589			5.75023	4.7758			5.75023	4.47651			5.75023	3.90049			5.75023	4.00461			5.75023	3.77486
				5.75411	4.82528		5.75411	4.96842		5.75411	4.86763			5.75411	4.75086			5.75411	4.46644			5.75411	3.92443			5.75411	4.02756			5.75411	3.82029
				5.75799	4.82143		5.75799	4.98241		5.75799	4.84539			5.75799	4.69686			5.75799	4.47725			5.75799	3.90027			5.75799	4.03203			5.75799	3.8155
				5.76187	4.80263		5.76187	4.96306		5.76187	4.82268			5.76187	4.70844			5.76187	4.48187			5.76187	3.84251			5.76187	4.0078			5.76187	3.78785
				5.76575	4.82671		5.76575	4.9098		5.76575	4.82097			5.76575	4.70271			5.76575	4.45911			5.76575	3.78475			5.76575	3.99171			5.76575	3.72213
				5.76962	4.81344		5.76962	4.88237		5.76962	4.75603			5.76962	4.64981			5.76962	4.41711			5.76962	3.80327			5.76962	3.9666			5.76962	3.66468
				5.7735	4.80712		5.7735	4.89247		5.7735	4.71427			5.7735	4.61248			5.7735	4.39117			5.7735	3.83875			5.7735	3.97335			5.7735	3.67126
				5.77738	4.81782		5.77738	4.9283		5.77738	4.72588			5.77738	4.62871			5.77738	4.41051			5.77738	3.85212			5.77738	3.98435			5.77738	3.69369
				5.78126	4.8164		5.78126	4.93758		5.78126	4.76163			5.78126	4.66268			5.78126	4.4557			5.78126	3.83874			5.78126	3.97107			5.78126	3.67974
				5.78514	4.80017		5.78514	4.9294		5.78514	4.80969			5.78514	4.67317			5.78514	4.46353			5.78514	3.80716			5.78514	3.9577			5.78514	3.67918
				5.78902	4.79372		5.78902	4.91975		5.78902	4.81045			5.78902	4.66028			5.78902	4.43739			5.78902	3.77794			5.78902	3.97641			5.78902	3.70005
				5.7929	4.76316		5.7929	4.86755		5.7929	4.7593			5.7929	4.61452			5.7929	4.42198			5.7929	3.78905			5.7929	3.9591			5.7929	3.73249
				5.79678	4.74954		5.79678	4.84424		5.79678	4.72039			5.79678	4.60619			5.79678	4.43158			5.79678	3.78006			5.79678	3.93149			5.79678	3.73192
				5.80065	4.73624		5.80065	4.84661		5.80065	4.71436			5.80065	4.591			5.80065	4.40981			5.80065	3.81132			5.80065	3.95986			5.80065	3.70925
				5.80453	4.73661		5.80453	4.84463		5.80453	4.70215			5.80453	4.5963			5.80453	4.38446			5.80453	3.85823			5.80453	3.99294			5.80453	3.73118
				5.80841	4.77276		5.80841	4.83713		5.80841	4.71012			5.80841	4.62143			5.80841	4.38559			5.80841	3.85518			5.80841	3.97183			5.80841	3.71336
				5.81229	4.77227		5.81229	4.82347		5.81229	4.6813			5.81229	4.61832			5.81229	4.33829			5.81229	3.77606			5.81229	3.89103			5.81229	3.64367
				5.81617	4.74832		5.81617	4.84672		5.81617	4.70406			5.81617	4.61762			5.81617	4.30826			5.81617	3.76836			5.81617	3.85834			5.81617	3.59739
				5.82005	4.77274		5.82005	4.88602		5.82005	4.73284			5.82005	4.63423			5.82005	4.35125			5.82005	3.79787			5.82005	3.89986			5.82005	3.62803
				5.82393	4.79871		5.82393	4.89668		5.82393	4.72126			5.82393	4.62288			5.82393	4.40239			5.82393	3.80665			5.82393	3.92262			5.82393	3.64345
				5.82781	4.78057		5.82781	4.85883		5.82781	4.66393			5.82781	4.58526			5.82781	4.38459			5.82781	3.8069			5.82781	3.95221			5.82781	3.67434
				5.83168	4.7247		5.83168	4.81807		5.83168	4.60621			5.83168	4.54787			5.83168	4.35827			5.83168	3.81506			5.83168	3.95695			5.83168	3.70254
				5.83556	4.70429		5.83556	4.80509		5.83556	4.60989			5.83556	4.5355			5.83556	4.34115			5.83556	3.81011			5.83556	3.96002			5.83556	3.69823
				5.83944	4.7301		5.83944	4.8321		5.83944	4.64032			5.83944	4.57802			5.83944	4.32974			5.83944	3.77545			5.83944	3.94148			5.83944	3.71214
				5.84332	4.76135		5.84332	4.86687		5.84332	4.67469			5.84332	4.60085			5.84332	4.32599			5.84332	3.72223			5.84332	3.92811			5.84332	3.72316
				5.8472	4.76353		5.8472	4.8423		5.8472	4.67241			5.8472	4.57793			5.8472	4.32501			5.8472	3.73449			5.8472	3.93575			5.8472	3.67962
				5.85108	4.75992		5.85108	4.79927		5.85108	4.64798			5.85108	4.57441			5.85108	4.35291			5.85108	3.73059			5.85108	3.95077			5.85108	3.61777
				5.85496	4.76306		5.85496	4.76938		5.85496	4.62884			5.85496	4.578			5.85496	4.32948			5.85496	3.71142			5.85496	3.91534			5.85496	3.59031
				5.85884	4.72716		5.85884	4.79392		5.85884	4.63941			5.85884	4.5755			5.85884	4.35642			5.85884	3.72522			5.85884	3.90839			5.85884	3.58281
				5.86271	4.68458		5.86271	4.77824		5.86271	4.62358			5.86271	4.51585			5.86271	4.33697			5.86271	3.74286			5.86271	3.92753			5.86271	3.58695
				5.86659	4.69985		5.86659	4.74565		5.86659	4.60231			5.86659	4.47532			5.86659	4.31205			5.86659	3.75096			5.86659	3.92895			5.86659	3.59613
				5.87047	4.71794		5.87047	4.72871		5.87047	4.59677			5.87047	4.47202			5.87047	4.30057			5.87047	3.72958			5.87047	3.9536			5.87047	3.60843
				5.87435	4.64472		5.87435	4.67106		5.87435	4.53352			5.87435	4.44932			5.87435	4.23626			5.87435	3.70279			5.87435	3.9531			5.87435	3.5873
				5.87823	4.65464		5.87823	4.70471		5.87823	4.56276			5.87823	4.47719			5.87823	4.22204			5.87823	3.64716			5.87823	3.88624			5.87823	3.5392
				5.88211	4.69057		5.88211	4.77301		5.88211	4.60726			5.88211	4.51614			5.88211	4.25903			5.88211	3.70444			5.88211	3.87378			5.88211	3.57725
				5.88599	4.70663		5.88599	4.80656		5.88599	4.65168			5.88599	4.54535			5.88599	4.30785			5.88599	3.75685			5.88599	3.90149			5.88599	3.60981
				5.88987	4.67138		5.88987	4.75569		5.88987	4.59461			5.88987	4.51829			5.88987	4.28022			5.88987	3.78141			5.88987	3.9388			5.88987	3.65749
				5.89374	4.62556		5.89374	4.68811		5.89374	4.54314			5.89374	4.50328			5.89374	4.25959			5.89374	3.75362			5.89374	3.93595			5.89374	3.65663
				5.89762	4.61207		5.89762	4.64232		5.89762	4.53			5.89762	4.48114			5.89762	4.25188			5.89762	3.72929			5.89762	3.91732			5.89762	3.64404
				5.9015	4.65128		5.9015	4.64687		5.9015	4.54283			5.9015	4.48355			5.9015	4.22478			5.9015	3.69712			5.9015	3.92914			5.9015	3.61995
				5.90538	4.6665		5.90538	4.67737		5.90538	4.54286			5.90538	4.46238			5.90538	4.21223			5.90538	3.71288			5.90538	3.94297			5.90538	3.62595
				5.90926	4.65958		5.90926	4.7335		5.90926	4.56099			5.90926	4.46196			5.90926	4.20736			5.90926	3.7215			5.90926	3.93226			5.90926	3.58995
				5.91314	4.6567		5.91314	4.73363		5.91314	4.58366			5.91314	4.47947			5.91314	4.21401			5.91314	3.72642			5.91314	3.95179			5.91314	3.62416
				5.91702	4.65929		5.91702	4.74474		5.91702	4.58192			5.91702	4.52019			5.91702	4.27023			5.91702	3.70819			5.91702	3.93034			5.91702	3.64839
				5.9209	4.66577		5.9209	4.73347		5.9209	4.55481			5.9209	4.48897			5.9209	4.32382			5.9209	3.70404			5.9209	3.91871			5.9209	3.63147
				5.92477	4.6717		5.92477	4.7453		5.92477	4.5225			5.92477	4.46655			5.92477	4.33655			5.92477	3.68843			5.92477	3.86323			5.92477	3.59169
				5.92865	4.69162		5.92865	4.75312		5.92865	4.51992			5.92865	4.46717			5.92865	4.28748			5.92865	3.68057			5.92865	3.84762			5.92865	3.57748
				5.93253	4.71776		5.93253	4.74818		5.93253	4.52818			5.93253	4.49935			5.93253	4.26306			5.93253	3.6979			5.93253	3.87462			5.93253	3.59359
				5.93641	4.69991		5.93641	4.74351		5.93641	4.53327			5.93641	4.48219			5.93641	4.22303			5.93641	3.70022			5.93641	3.88976			5.93641	3.60244
				5.94029	4.66987		5.94029	4.74866		5.94029	4.53778			5.94029	4.45888			5.94029	4.21541			5.94029	3.71843			5.94029	3.92992			5.94029	3.62621
				5.94417	4.65571		5.94417	4.75181		5.94417	4.52483			5.94417	4.46013			5.94417	4.21116			5.94417	3.74457			5.94417	3.97925			5.94417	3.64663
				5.94805	4.69497		5.94805	4.76849		5.94805	4.57017			5.94805	4.4885			5.94805	4.27201			5.94805	3.73936			5.94805	3.95031			5.94805	3.67622
				5.95193	4.72699		5.95193	4.7938		5.95193	4.62684			5.95193	4.52066			5.95193	4.29661			5.95193	3.75299			5.95193	3.92031			5.95193	3.70511
				5.9558	4.6995		5.9558	4.74469		5.9558	4.58715			5.9558	4.49986			5.9558	4.26217			5.9558	3.71668			5.9558	3.85844			5.9558	3.70831
				5.95968	4.65512		5.95968	4.71077		5.95968	4.52051			5.95968	4.43902			5.95968	4.22305			5.95968	3.66042			5.95968	3.81674			5.95968	3.68363
				5.96356	4.65706		5.96356	4.71244		5.96356	4.5226			5.96356	4.43788			5.96356	4.23111			5.96356	3.67875			5.96356	3.81537			5.96356	3.66031
				5.96744	4.67793		5.96744	4.7255		5.96744	4.54533			5.96744	4.4442			5.96744	4.24202			5.96744	3.72975			5.96744	3.83978			5.96744	3.62902
				5.97132	4.69321		5.97132	4.76751		5.97132	4.53388			5.97132	4.46125			5.97132	4.26088			5.97132	3.71762			5.97132	3.86942			5.97132	3.59876
				5.9752	4.67224		5.9752	4.75825		5.9752	4.50228			5.9752	4.45852			5.9752	4.28217			5.9752	3.67539			5.9752	3.90049			5.9752	3.60752
				5.97908	4.65166		5.97908	4.7244		5.97908	4.52722			5.97908	4.44625			5.97908	4.27447			5.97908	3.66809			5.97908	3.8709			5.97908	3.61177
				5.98296	4.67943		5.98296	4.72157		5.98296	4.59983			5.98296	4.4241			5.98296	4.26025			5.98296	3.70937			5.98296	3.88776			5.98296	3.63119
				5.98683	4.68178		5.98683	4.6911		5.98683	4.58249			5.98683	4.43874			5.98683	4.25559			5.98683	3.74198			5.98683	3.92181			5.98683	3.63664
				5.99071	4.69078		5.99071	4.69931		5.99071	4.56184			5.99071	4.50905			5.99071	4.23183			5.99071	3.75427			5.99071	3.94193			5.99071	3.64056
				5.99459	4.668		5.99459	4.68062		5.99459	4.519			5.99459	4.46281			5.99459	4.16507			5.99459	3.72802			5.99459	3.95105			5.99459	3.68085
				5.99847	4.65664		5.99847	4.6866		5.99847	4.52551			5.99847	4.45175			5.99847	4.19879			5.99847	3.71913			5.99847	3.97148			5.99847	3.70723
				6.00235	4.64982		6.00235	4.67715		6.00235	4.54024			6.00235	4.46103			6.00235	4.21348			6.00235	3.68213			6.00235	3.94629			6.00235	3.67335
				6.00623	4.69381		6.00623	4.74712		6.00623	4.60654			6.00623	4.51356			6.00623	4.26714			6.00623	3.68717			6.00623	3.93064			6.00623	3.66831
				6.01011	4.71826		6.01011	4.75775		6.01011	4.61257			6.01011	4.49557			6.01011	4.27513			6.01011	3.68506			6.01011	3.90209			6.01011	3.67756
				6.01398	4.69693		6.01398	4.73451		6.01398	4.5998			6.01398	4.50476			6.01398	4.26299			6.01398	3.67366			6.01398	3.87563			6.01398	3.67132
				6.01786	4.67421		6.01786	4.67391		6.01786	4.55192			6.01786	4.46118			6.01786	4.20241			6.01786	3.72231			6.01786	3.90686			6.01786	3.73432
				6.02174	4.69028		6.02174	4.69458		6.02174	4.55968			6.02174	4.45751			6.02174	4.22397			6.02174	3.77036			6.02174	3.9495			6.02174	3.73536
				6.02562	4.68214		6.02562	4.69994		6.02562	4.56209			6.02562	4.44625			6.02562	4.24598			6.02562	3.80051			6.02562	3.99592			6.02562	3.75317
				6.0295	4.59116		6.0295	4.67175		6.0295	4.54707			6.0295	4.41893			6.0295	4.23333			6.0295	3.80113			6.0295	3.99894			6.0295	3.74431
				6.03338	4.59886		6.03338	4.66935		6.03338	4.55818			6.03338	4.43214			6.03338	4.22941			6.03338	3.8193			6.03338	3.99247			6.03338	3.79267
				6.03726	4.69358		6.03726	4.72004		6.03726	4.61336			6.03726	4.50709			6.03726	4.29791			6.03726	3.85622			6.03726	3.9741			6.03726	3.80742
				6.04114	4.78251		6.04114	4.79653		6.04114	4.63008			6.04114	4.56852			6.04114	4.35855			6.04114	3.84468			6.04114	3.95318			6.04114	3.76497
				6.04501	4.82208		6.04501	4.82875		6.04501	4.6554			6.04501	4.58053			6.04501	4.39532			6.04501	3.79016			6.04501	3.92718			6.04501	3.71563
				6.04889	4.79741		6.04889	4.77348		6.04889	4.59597			6.04889	4.5171			6.04889	4.30518			6.04889	3.74402			6.04889	3.95162			6.04889	3.69541
				6.05277	4.8022		6.05277	4.77679		6.05277	4.59117			6.05277	4.51028			6.05277	4.30906			6.05277	3.69519			6.05277	3.97768			6.05277	3.72259
				6.05665	4.78976		6.05665	4.76699		6.05665	4.58616			6.05665	4.50756			6.05665	4.33833			6.05665	3.67369			6.05665	3.97071			6.05665	3.74183
				6.06053	4.75102		6.06053	4.72706		6.06053	4.57011			6.06053	4.45831			6.06053	4.25092			6.06053	3.75508			6.06053	3.96715			6.06053	3.79399
				6.06441	4.73936		6.06441	4.72152		6.06441	4.57545			6.06441	4.42188			6.06441	4.18272			6.06441	3.79596			6.06441	3.96648			6.06441	3.8131
				6.06829	4.71957		6.06829	4.72559		6.06829	4.58322			6.06829	4.40863			6.06829	4.18521			6.06829	3.79539			6.06829	3.98526			6.06829	3.83596
				6.07217	4.69251		6.07217	4.67512		6.07217	4.5109			6.07217	4.41531			6.07217	4.19627			6.07217	3.80515			6.07217	4.01094			6.07217	3.86011
				6.07604	4.69802		6.07604	4.65084		6.07604	4.53039			6.07604	4.45412			6.07604	4.24799			6.07604	3.79125			6.07604	3.98623			6.07604	3.90158
				6.07992	4.70365		6.07992	4.67237		6.07992	4.56385			6.07992	4.47352			6.07992	4.25475			6.07992	3.74259			6.07992	3.96601			6.07992	3.95036
				6.0838	4.72854		6.0838	4.7002		6.0838	4.57495			6.0838	4.47138			6.0838	4.26902			6.0838	3.7131			6.0838	4.00749			6.0838	4.0363
				6.08768	4.76386		6.08768	4.77343		6.08768	4.56527			6.08768	4.50951			6.08768	4.26228			6.08768	3.7733			6.08768	4.10105			6.08768	4.17241
				6.09156	4.75635		6.09156	4.82398		6.09156	4.57036			6.09156	4.54018			6.09156	4.27545			6.09156	3.8069			6.09156	4.11792			6.09156	4.24183
				6.09544	4.74764		6.09544	4.81218		6.09544	4.55583			6.09544	4.51475			6.09544	4.27228			6.09544	3.77832			6.09544	4.06726			6.09544	4.29141
				6.09932	4.79267		6.09932	4.83657		6.09932	4.57805			6.09932	4.51606			6.09932	4.29406			6.09932	3.73088			6.09932	4.0069			6.09932	4.32887
				6.1032	4.84676		6.1032	4.83405		6.1032	4.61426			6.1032	4.51342			6.1032	4.29193			6.1032	3.75459			6.1032	4.08269			6.1032	4.49856
				6.10707	4.86385		6.10707	4.82667		6.10707	4.65124			6.10707	4.55604			6.10707	4.33144			6.10707	3.8209			6.10707	4.16595			6.10707	4.6885
				6.11095	4.83205		6.11095	4.79414		6.11095	4.64631			6.11095	4.53611			6.11095	4.32679			6.11095	3.84494			6.11095	4.18626			6.11095	4.84198
				6.11483	4.7825		6.11483	4.79614		6.11483	4.613			6.11483	4.52442			6.11483	4.28793			6.11483	3.83222			6.11483	4.17184			6.11483	4.93687
				6.11871	4.77559		6.11871	4.82236		6.11871	4.59193			6.11871	4.51145			6.11871	4.26644			6.11871	3.8231			6.11871	4.18576			6.11871	5.07292
				6.12259	4.7913		6.12259	4.81771		6.12259	4.57898			6.12259	4.52419			6.12259	4.25921			6.12259	3.80064			6.12259	4.18074			6.12259	5.22654
				6.12647	4.80194		6.12647	4.81898		6.12647	4.61348			6.12647	4.52246			6.12647	4.29083			6.12647	3.81316			6.12647	4.20143			6.12647	5.42776
				6.13035	4.80806		6.13035	4.82792		6.13035	4.64367			6.13035	4.51933			6.13035	4.32416			6.13035	3.81983			6.13035	4.21279			6.13035	5.60884
				6.13423	4.83919		6.13423	4.83248		6.13423	4.65277			6.13423	4.51942			6.13423	4.34089			6.13423	3.82055			6.13423	4.21368			6.13423	5.76736
				6.1381	4.90672		6.1381	4.87778		6.1381	4.69211			6.1381	4.55883			6.1381	4.3447			6.1381	3.80997			6.1381	4.19771			6.1381	5.88669
				6.14198	4.87315		6.14198	4.8553		6.14198	4.70592			6.14198	4.55529			6.14198	4.33167			6.14198	3.81077			6.14198	4.20901			6.14198	6.02895
				6.14586	4.8085		6.14586	4.82581		6.14586	4.67002			6.14586	4.56801			6.14586	4.33572			6.14586	3.85311			6.14586	4.20036			6.14586	6.0923
				6.14974	4.79814		6.14974	4.79654		6.14974	4.65797			6.14974	4.6018			6.14974	4.34363			6.14974	3.83044			6.14974	4.18393			6.14974	6.05239
				6.15362	4.8181		6.15362	4.80183		6.15362	4.62963			6.15362	4.55969			6.15362	4.29829			6.15362	3.82359			6.15362	4.18683			6.15362	6.0125
				6.1575	4.8737		6.1575	4.84468		6.1575	4.641			6.1575	4.56281			6.1575	4.28957			6.1575	3.83944			6.1575	4.21891			6.1575	5.95441
				6.16138	4.83532		6.16138	4.84308		6.16138	4.61374			6.16138	4.5531			6.16138	4.28378			6.16138	3.86343			6.16138	4.19956			6.16138	5.85768
				6.16526	4.81019		6.16526	4.83327		6.16526	4.60779			6.16526	4.55121			6.16526	4.3108			6.16526	3.85557			6.16526	4.13907			6.16526	5.68258
				6.16913	4.8328		6.16913	4.87834		6.16913	4.63969			6.16913	4.57977			6.16913	4.34482			6.16913	3.84106			6.16913	4.12533			6.16913	5.51142
				6.17301	4.84775		6.17301	4.88314		6.17301	4.67077			6.17301	4.60531			6.17301	4.31715			6.17301	3.83638			6.17301	4.13497			6.17301	5.28191
				6.17689	4.82744		6.17689	4.86561		6.17689	4.65464			6.17689	4.5793			6.17689	4.30817			6.17689	3.85869			6.17689	4.18016			6.17689	5.13687
				6.18077	4.82127		6.18077	4.86172		6.18077	4.64321			6.18077	4.56407			6.18077	4.35258			6.18077	3.88273			6.18077	4.17307			6.18077	4.97892
				6.18465	4.82999		6.18465	4.83099		6.18465	4.65232			6.18465	4.53652			6.18465	4.3534			6.18465	3.90933			6.18465	4.23706			6.18465	4.84352
				6.18853	4.89412		6.18853	4.8504		6.18853	4.67228			6.18853	4.56329			6.18853	4.35107			6.18853	3.92365			6.18853	4.27063			6.18853	4.74987
				6.19241	4.89661		6.19241	4.88373		6.19241	4.70753			6.19241	4.57412			6.19241	4.38055			6.19241	3.91129			6.19241	4.24187			6.19241	4.65781
				6.19629	4.87821		6.19629	4.89935		6.19629	4.73878			6.19629	4.61749			6.19629	4.4128			6.19629	3.91277			6.19629	4.19573			6.19629	4.52859
				6.20016	4.89465		6.20016	4.90003		6.20016	4.76987			6.20016	4.65165			6.20016	4.42974			6.20016	3.88321			6.20016	4.18751			6.20016	4.3759
				6.20404	4.89699		6.20404	4.88266		6.20404	4.72611			6.20404	4.64386			6.20404	4.40754			6.20404	3.85279			6.20404	4.16825			6.20404	4.30406
				6.20792	4.86541		6.20792	4.88042		6.20792	4.68062			6.20792	4.59078			6.20792	4.38317			6.20792	3.8485			6.20792	4.17498			6.20792	4.2707
				6.2118	4.826		6.2118	4.85958		6.2118	4.63189			6.2118	4.57744			6.2118	4.37315			6.2118	3.86538			6.2118	4.18312			6.2118	4.24383
				6.21568	4.85773		6.21568	4.88792		6.21568	4.70437			6.21568	4.63522			6.21568	4.40069			6.21568	3.88028			6.21568	4.20199			6.21568	4.19332
				6.21956	4.89932		6.21956	4.9145		6.21956	4.75793			6.21956	4.66517			6.21956	4.40824			6.21956	3.93115			6.21956	4.19985			6.21956	4.15551
				6.22344	4.9538		6.22344	4.96249		6.22344	4.77462			6.22344	4.6757			6.22344	4.43661			6.22344	3.91967			6.22344	4.16137			6.22344	4.08277
				6.22732	4.95443		6.22732	4.9798		6.22732	4.8092			6.22732	4.69827			6.22732	4.46275			6.22732	3.89605			6.22732	4.13833			6.22732	4.07522
				6.23119	4.93756		6.23119	4.94628		6.23119	4.83657			6.23119	4.65568			6.23119	4.38833			6.23119	3.88439			6.23119	4.16232			6.23119	3.99458
				6.23507	4.92033		6.23507	4.91852		6.23507	4.80327			6.23507	4.62251			6.23507	4.34899			6.23507	3.88604			6.23507	4.18292			6.23507	3.96195
				6.23895	4.91113		6.23895	4.92014		6.23895	4.75138			6.23895	4.62632			6.23895	4.43738			6.23895	3.91443			6.23895	4.20348			6.23895	3.97464
				6.24283	4.9693		6.24283	4.98		6.24283	4.79842			6.24283	4.69976			6.24283	4.53187			6.24283	3.97067			6.24283	4.20917			6.24283	4.00237
				6.24671	5.01813		6.24671	5.04874		6.24671	4.86281			6.24671	4.75281			6.24671	4.53506			6.24671	3.96877			6.24671	4.19904			6.24671	3.95969
				6.25059	5.0294		6.25059	5.08168		6.25059	4.84912			6.25059	4.75278			6.25059	4.49922			6.25059	3.92931			6.25059	4.16831			6.25059	3.89432
				6.25447	5.0143		6.25447	5.06346		6.25447	4.84679			6.25447	4.72802			6.25447	4.50231			6.25447	3.93667			6.25447	4.15121			6.25447	3.85185
				6.25835	4.9881		6.25835	5.01648		6.25835	4.87936			6.25835	4.70702			6.25835	4.46826			6.25835	3.93341			6.25835	4.14146			6.25835	3.82406
				6.26222	4.98419		6.26222	5.03067		6.26222	4.91055			6.26222	4.73426			6.26222	4.4561			6.26222	3.94434			6.26222	4.18472			6.26222	3.85008
				6.2661	5.00965		6.2661	5.07354		6.2661	4.89947			6.2661	4.77811			6.2661	4.45307			6.2661	3.9314			6.2661	4.18052			6.2661	3.83378
				6.26998	5.08505		6.26998	5.1335		6.26998	4.91356			6.26998	4.82889			6.26998	4.51696			6.26998	3.94655			6.26998	4.20625			6.26998	3.85274
				6.27386	5.09208		6.27386	5.13816		6.27386	4.89955			6.27386	4.83557			6.27386	4.55275			6.27386	3.96032			6.27386	4.18018			6.27386	3.86321
				6.27774	5.05619		6.27774	5.13392		6.27774	4.90061			6.27774	4.80519			6.27774	4.54896			6.27774	4.00909			6.27774	4.15689			6.27774	3.87074
				6.28162	5.07346		6.28162	5.18768		6.28162	4.93188			6.28162	4.81464			6.28162	4.56874			6.28162	4.00744			6.28162	4.11662			6.28162	3.84162
				6.2855	5.08653		6.2855	5.164		6.2855	4.94884			6.2855	4.80509			6.2855	4.55662			6.2855	3.97234			6.2855	4.11435			6.2855	3.8373
				6.28938	5.08637		6.28938	5.15416		6.28938	4.95605			6.28938	4.85306			6.28938	4.58572			6.28938	3.96692			6.28938	4.15266			6.28938	3.82685
				6.29325	5.07288		6.29325	5.1687		6.29325	4.97843			6.29325	4.89283			6.29325	4.60396			6.29325	3.98374			6.29325	4.20103			6.29325	3.83558
				6.29713	5.05794		6.29713	5.18783		6.29713	4.9784			6.29713	4.91865			6.29713	4.60111			6.29713	3.9852			6.29713	4.23082			6.29713	3.85656
				6.30101	5.08185		6.30101	5.22164		6.30101	5.0161			6.30101	4.91442			6.30101	4.5997			6.30101	4.00646			6.30101	4.21718			6.30101	3.88161
				6.30489	5.12278		6.30489	5.27706		6.30489	5.04381			6.30489	4.97355			6.30489	4.67036			6.30489	4.05313			6.30489	4.20504			6.30489	3.85196
				6.30877	5.12091		6.30877	5.24902		6.30877	5.05659			6.30877	4.97995			6.30877	4.67352			6.30877	4.0652			6.30877	4.16427			6.30877	3.851
				6.31265	5.10862		6.31265	5.27145		6.31265	5.07366			6.31265	4.99841			6.31265	4.67458			6.31265	4.0807			6.31265	4.18893			6.31265	3.8753
				6.31653	5.06452		6.31653	5.26636		6.31653	5.07363			6.31653	4.99535			6.31653	4.65614			6.31653	4.08632			6.31653	4.21928			6.31653	3.90584
				6.32041	5.1051		6.32041	5.34305		6.32041	5.12285			6.32041	5.05953			6.32041	4.71696			6.32041	4.10435			6.32041	4.23265			6.32041	3.94917
				6.32428	5.12039		6.32428	5.34228		6.32428	5.13809			6.32428	5.06583			6.32428	4.71408			6.32428	4.11141			6.32428	4.2525			6.32428	3.98377
				6.32816	5.10696		6.32816	5.28358		6.32816	5.1235			6.32816	5.02388			6.32816	4.69705			6.32816	4.09946			6.32816	4.27288			6.32816	4.01419
				6.33204	5.04992		6.33204	5.18117		6.33204	4.97198			6.33204	4.90261			6.33204	4.65327			6.33204	4.11582			6.33204	4.21935			6.33204	4.04263
				6.33592	5.04101		6.33592	5.17855		6.33592	4.96492			6.33592	4.89814			6.33592	4.66842			6.33592	4.21369			6.33592	4.25926			6.33592	4.08837
				6.3398	5.06023		6.3398	5.20461		6.3398	5.02182			6.3398	4.97659			6.3398	4.70796			6.3398	4.27263			6.3398	4.34546			6.3398	4.1299
				6.34368	5.10128		6.34368	5.2648		6.34368	5.14349			6.34368	5.1076			6.34368	4.77689			6.34368	4.27687			6.34368	4.41029			6.34368	4.1342
				6.34756	5.16444		6.34756	5.33203		6.34756	5.21916			6.34756	5.17717			6.34756	4.86462			6.34756	4.30686			6.34756	4.387			6.34756	4.14296
				6.35144	5.21175		6.35144	5.38145		6.35144	5.26328			6.35144	5.21806			6.35144	4.93436			6.35144	4.3533			6.35144	4.38074			6.35144	4.20917
				6.35531	5.21802		6.35531	5.40681		6.35531	5.31951			6.35531	5.25662			6.35531	4.95596			6.35531	4.38337			6.35531	4.39931			6.35531	4.26555
				6.35919	5.19015		6.35919	5.38215		6.35919	5.33725			6.35919	5.25236			6.35919	4.95512			6.35919	4.40235			6.35919	4.44292			6.35919	4.30599
				6.36307	5.21759		6.36307	5.42916		6.36307	5.39181			6.36307	5.32479			6.36307	5.00915			6.36307	4.40429			6.36307	4.42111			6.36307	4.34202
				6.36695	5.22825		6.36695	5.44978		6.36695	5.37843			6.36695	5.34285			6.36695	5.06772			6.36695	4.44646			6.36695	4.45357			6.36695	4.39326
				6.37083	5.21152		6.37083	5.48107		6.37083	5.37412			6.37083	5.35995			6.37083	5.06523			6.37083	4.47049			6.37083	4.46978			6.37083	4.42426
				6.37471	5.19728		6.37471	5.50009		6.37471	5.38829			6.37471	5.37769			6.37471	5.09798			6.37471	4.46854			6.37471	4.50961			6.37471	4.47488
				6.37859	5.22753		6.37859	5.48607		6.37859	5.42425			6.37859	5.39037			6.37859	5.12343			6.37859	4.50806			6.37859	4.54722			6.37859	4.55803
				6.38247	5.25348		6.38247	5.45723		6.38247	5.41745			6.38247	5.40062			6.38247	5.14978			6.38247	4.58216			6.38247	4.60742			6.38247	4.61134
				6.38634	5.26056		6.38634	5.49342		6.38634	5.46649			6.38634	5.43305			6.38634	5.18984			6.38634	4.67182			6.38634	4.66441			6.38634	4.63393
				6.39022	5.28363		6.39022	5.52729		6.39022	5.54259			6.39022	5.47049			6.39022	5.25312			6.39022	4.73335			6.39022	4.72403			6.39022	4.63624
				6.3941	5.276		6.3941	5.52692		6.3941	5.54136			6.3941	5.44998			6.3941	5.28107			6.3941	4.81044			6.3941	4.75215			6.3941	4.66114
				6.39798	5.27047		6.39798	5.54614		6.39798	5.56776			6.39798	5.50922			6.39798	5.32823			6.39798	4.83504			6.39798	4.7373			6.39798	4.64689
				6.40186	5.27355		6.40186	5.59581		6.40186	5.58127			6.40186	5.56794			6.40186	5.36091			6.40186	4.82987			6.40186	4.76243			6.40186	4.61357
				6.40574	5.31124		6.40574	5.64426		6.40574	5.63282			6.40574	5.65885			6.40574	5.43315			6.40574	4.90981			6.40574	4.84105			6.40574	4.66587
				6.40962	5.32412		6.40962	5.65743		6.40962	5.60818			6.40962	5.68872			6.40962	5.44917			6.40962	4.9818			6.40962	4.91594			6.40962	4.68162
				6.4135	5.36913		6.4135	5.71899		6.4135	5.65273			6.4135	5.73988			6.4135	5.49535			6.4135	5.09086			6.4135	4.98538			6.4135	4.68357
				6.41737	5.38107		6.41737	5.75101		6.41737	5.70019			6.41737	5.7471			6.41737	5.58545			6.41737	5.14593			6.41737	5.04241			6.41737	4.66934
				6.42125	5.38442		6.42125	5.74421		6.42125	5.75569			6.42125	5.805			6.42125	5.69678			6.42125	5.19587			6.42125	5.14639			6.42125	4.66154
				6.42513	5.35811		6.42513	5.71456		6.42513	5.76341			6.42513	5.86216			6.42513	5.71243			6.42513	5.25501			6.42513	5.25139			6.42513	4.69531
				6.42901	5.3571		6.42901	5.70998		6.42901	5.78558			6.42901	5.87062			6.42901	5.74325			6.42901	5.34196			6.42901	5.33987			6.42901	4.75279
				6.43289	5.36775		6.43289	5.72056		6.43289	5.78727			6.43289	5.84371			6.43289	5.76811			6.43289	5.41449			6.43289	5.39999			6.43289	4.77635
				6.43677	5.35894		6.43677	5.72371		6.43677	5.81001			6.43677	5.89049			6.43677	5.78889			6.43677	5.50633			6.43677	5.53441			6.43677	4.84145
				6.44065	5.35749		6.44065	5.74449		6.44065	5.87181			6.44065	6.00901			6.44065	5.83881			6.44065	5.62471			6.44065	5.64436			6.44065	4.93657
				6.44452	5.41884		6.44452	5.82621		6.44452	5.93591			6.44452	6.10894			6.44452	5.95808			6.44452	5.72848			6.44452	5.7755			6.44452	5.04743
				6.4484	5.41854		6.4484	5.83391		6.4484	5.92592			6.4484	6.13021			6.4484	6.03413			6.4484	5.79315			6.4484	5.89138			6.4484	5.15004
				6.45228	5.45305		6.45228	5.81764		6.45228	5.94114			6.45228	6.20709			6.45228	6.09336			6.45228	5.89259			6.45228	6.07618			6.45228	5.33796
				6.45616	5.46488		6.45616	5.8313		6.45616	6.01194			6.45616	6.27719			6.45616	6.1549			6.45616	5.97396			6.45616	6.25293			6.45616	5.53928
				6.46004	5.44485		6.46004	5.83758		6.46004	6.03014			6.46004	6.27518			6.46004	6.20571			6.46004	6.04472			6.46004	6.40011			6.46004	5.76059
				6.46392	5.38361		6.46392	5.81925		6.46392	6.00559			6.46392	6.25661			6.46392	6.23902			6.46392	6.14291			6.46392	6.60123			6.46392	6.10451
				6.4678	5.36467		6.4678	5.80861		6.4678	6.03109			6.4678	6.31062			6.4678	6.27797			6.4678	6.24815			6.4678	6.82214			6.4678	6.53049
				6.47168	5.42461		6.47168	5.8353		6.47168	6.06894			6.47168	6.36681			6.47168	6.3614			6.47168	6.34835			6.47168	7.04819			6.47168	7.00496
				6.47555	5.50002		6.47555	5.89147		6.47555	6.12427			6.47555	6.44913			6.47555	6.45762			6.47555	6.43811			6.47555	7.24809			6.47555	7.53181
				6.47943	5.53475		6.47943	5.93752		6.47943	6.21306			6.47943	6.51529			6.47943	6.55573			6.47943	6.56568			6.47943	7.47949			6.47943	8.16566
				6.48331	5.5648		6.48331	5.98762		6.48331	6.28357			6.48331	6.59987			6.48331	6.66991			6.48331	6.69613			6.48331	7.74593			6.48331	8.95197
				6.48719	5.55761		6.48719	6.01451		6.48719	6.34679			6.48719	6.65641			6.48719	6.74502			6.48719	6.81583			6.48719	8.03256			6.48719	9.87077
				6.49107	5.55331		6.49107	6.03044		6.49107	6.36259			6.49107	6.66234			6.49107	6.78356			6.49107	6.90515			6.49107	8.28463			6.49107	10.8239
				6.49495	5.57175		6.49495	6.07881		6.49495	6.35393			6.49495	6.68406			6.49495	6.82718			6.49495	6.97902			6.49495	8.52682			6.49495	11.8299
				6.49883	5.60368		6.49883	6.11507		6.49883	6.33081			6.49883	6.72624			6.49883	6.87217			6.49883	7.07539			6.49883	8.77207			6.49883	12.9211
				6.50271	5.60661		6.50271	6.10666		6.50271	6.34131			6.50271	6.72938			6.50271	6.87743			6.50271	7.18061			6.50271	9.01935			6.50271	14.0034
				6.50658	5.61566		6.50658	6.11222		6.50658	6.36986			6.50658	6.7662			6.50658	6.90835			6.50658	7.22339			6.50658	9.23685			6.50658	14.9675
				6.51046	5.63121		6.51046	6.13896		6.51046	6.4463			6.51046	6.83198			6.51046	6.98029			6.51046	7.25799			6.51046	9.43881			6.51046	15.8193
				6.51434	5.59421		6.51434	6.10818		6.51434	6.44066			6.51434	6.83618			6.51434	7.02973			6.51434	7.33422			6.51434	9.61644			6.51434	16.4391
				6.51822	5.57679		6.51822	6.0709		6.51822	6.43802			6.51822	6.85623			6.51822	7.06122			6.51822	7.454			6.51822	9.80616			6.51822	16.8085
				6.5221	5.56673		6.5221	6.05912		6.5221	6.48044			6.5221	6.9351			6.5221	7.11835			6.5221	7.48961			6.5221	9.93806			6.5221	16.8666
				6.52598	5.55955		6.52598	6.10248		6.52598	6.5475			6.52598	7.04173			6.52598	7.19525			6.52598	7.52221			6.52598	10.0314			6.52598	16.67
				6.52986	5.53701		6.52986	6.12037		6.52986	6.57611			6.52986	7.04121			6.52986	7.21765			6.52986	7.55793			6.52986	10.1103			6.52986	16.2332
				6.53374	5.53331		6.53374	6.13115		6.53374	6.56872			6.53374	7.0068			6.53374	7.2211			6.53374	7.62992			6.53374	10.1846			6.53374	15.6015
				6.53761	5.56832		6.53761	6.12501		6.53761	6.57478			6.53761	6.99143			6.53761	7.24514			6.53761	7.66889			6.53761	10.2523			6.53761	14.8124
				6.54149	5.58001		6.54149	6.14137		6.54149	6.59308			6.54149	6.99539			6.54149	7.24101			6.54149	7.71892			6.54149	10.2903			6.54149	13.9502
				6.54537	5.6131		6.54537	6.18386		6.54537	6.63539			6.54537	7.06722			6.54537	7.25908			6.54537	7.74505			6.54537	10.3183			6.54537	13.0357
				6.54925	5.6044		6.54925	6.19785		6.54925	6.66122			6.54925	7.11721			6.54925	7.29013			6.54925	7.73055			6.54925	10.2273			6.54925	12.1017
				6.55313	5.64114		6.55313	6.21742		6.55313	6.67864			6.55313	7.15817			6.55313	7.34228			6.55313	7.6897			6.55313	10.1104			6.55313	11.181
				6.55701	5.60211		6.55701	6.21201		6.55701	6.67089			6.55701	7.14106			6.55701	7.34528			6.55701	7.68644			6.55701	9.99169			6.55701	10.3086
				6.56089	5.57121		6.56089	6.22448		6.56089	6.65512			6.56089	7.15585			6.56089	7.39291			6.56089	7.73286			6.56089	9.88283			6.56089	9.57466
				6.56477	5.57523		6.56477	6.24176		6.56477	6.67525			6.56477	7.18319			6.56477	7.43917			6.56477	7.72562			6.56477	9.71756			6.56477	8.92814
				6.56864	5.59476		6.56864	6.24893		6.56864	6.708			6.56864	7.20673			6.56864	7.45891			6.56864	7.69163			6.56864	9.52332			6.56864	8.32243
				6.57252	5.63099		6.57252	6.3049		6.57252	6.75915			6.57252	7.23535			6.57252	7.41633			6.57252	7.64586			6.57252	9.33159			6.57252	7.75284
				6.5764	5.60052		6.5764	6.27168		6.5764	6.71872			6.5764	7.19429			6.5764	7.29344			6.5764	7.58971			6.5764	9.17879			6.5764	7.26679
				6.58028	5.5695		6.58028	6.23082		6.58028	6.65533			6.58028	7.14614			6.58028	7.20055			6.58028	7.50219			6.58028	8.973			6.58028	6.85447
				6.58416	5.5565		6.58416	6.23699		6.58416	6.63885			6.58416	7.1078			6.58416	7.23852			6.58416	7.46435			6.58416	8.70455			6.58416	6.48134
				6.58804	5.59546		6.58804	6.28368		6.58804	6.68444			6.58804	7.11922			6.58804	7.28346			6.58804	7.3881			6.58804	8.42677			6.58804	6.12932
				6.59192	5.6052		6.59192	6.26453		6.59192	6.7117			6.59192	7.12888			6.59192	7.25274			6.59192	7.32053			6.59192	8.22849			6.59192	5.83095
				6.5958	5.61465		6.5958	6.23234		6.5958	6.67943			6.5958	7.12473			6.5958	7.21335			6.5958	7.21765			6.5958	8.00792			6.5958	5.59635
				6.59967	5.58931		6.59967	6.18652		6.59967	6.63405			6.59967	7.08724			6.59967	7.1819			6.59967	7.12622			6.59967	7.77057			6.59967	5.34646
				6.60355	5.57646		6.60355	6.18564		6.60355	6.63986			6.60355	7.08481			6.60355	7.1353			6.60355	7.03842			6.60355	7.53937			6.60355	5.13175
				6.60743	5.57273		6.60743	6.19445		6.60743	6.6738			6.60743	7.10342			6.60743	7.09502			6.60743	6.98439			6.60743	7.32524			6.60743	4.97015
				6.61131	5.57413		6.61131	6.238		6.61131	6.68277			6.61131	7.09618			6.61131	7.0747			6.61131	6.90532			6.61131	7.08438			6.61131	4.86016
				6.61519	5.59983		6.61519	6.21625		6.61519	6.6402			6.61519	7.05745			6.61519	7.05153			6.61519	6.82406			6.61519	6.87984			6.61519	4.75323
				6.61907	5.62602		6.61907	6.19316		6.61907	6.59157			6.61907	7.00911			6.61907	6.98101			6.61907	6.75473			6.61907	6.74446			6.61907	4.70611
				6.62295	5.63155		6.62295	6.15771		6.62295	6.57641			6.62295	6.9521			6.62295	6.92513			6.62295	6.70166			6.62295	6.60225			6.62295	4.61633
				6.62683	5.59827		6.62683	6.15632		6.62683	6.56771			6.62683	6.91348			6.62683	6.85511			6.62683	6.58548			6.62683	6.42791			6.62683	4.52091
				6.6307	5.59606		6.6307	6.19165		6.6307	6.58589			6.6307	6.92619			6.6307	6.8502			6.6307	6.45226			6.6307	6.22788			6.6307	4.39343
				6.63458	5.59019		6.63458	6.20687		6.63458	6.57889			6.63458	6.92613			6.63458	6.81029			6.63458	6.37875			6.63458	6.07542			6.63458	4.34157
				6.63846	5.56028		6.63846	6.19351		6.63846	6.58788			6.63846	6.87606			6.63846	6.75286			6.63846	6.30964			6.63846	5.96989			6.63846	4.28415
				6.64234	5.58745		6.64234	6.21841		6.64234	6.58913			6.64234	6.87922			6.64234	6.72932			6.64234	6.24435			6.64234	5.84604			6.64234	4.19871
				6.64622	5.60903		6.64622	6.23099		6.64622	6.57503			6.64622	6.85455			6.64622	6.6936			6.64622	6.19511			6.64622	5.75222			6.64622	4.14369
				6.6501	5.64253		6.6501	6.25463		6.6501	6.59169			6.6501	6.82395			6.6501	6.62479			6.6501	6.11255			6.6501	5.64121			6.6501	4.1204
				6.65398	5.64763		6.65398	6.22236		6.65398	6.55205			6.65398	6.75522			6.65398	6.54816			6.65398	6.01705			6.65398	5.53976			6.65398	4.1118
				6.65786	5.61606		6.65786	6.16217		6.65786	6.46835			6.65786	6.69979			6.65786	6.50803			6.65786	5.8916			6.65786	5.44056			6.65786	4.08852
				6.66173	5.59671		6.66173	6.17954		6.66173	6.44287			6.66173	6.66957			6.66173	6.46389			6.66173	5.78435			6.66173	5.32239			6.66173	4.0464
				6.66561	5.63952		6.66561	6.22069		6.66561	6.46659			6.66561	6.66006			6.66561	6.43601			6.66561	5.6871			6.66561	5.20754			6.66561	3.98991
				6.66949	5.67642		6.66949	6.20775		6.66949	6.45133			6.66949	6.59364			6.66949	6.36262			6.66949	5.59598			6.66949	5.13008			6.66949	3.95776
				6.67337	5.63243		6.67337	6.14437		6.67337	6.39951			6.67337	6.49816			6.67337	6.26225			6.67337	5.54631			6.67337	5.10791			6.67337	3.95443
				6.67725	5.59023		6.67725	6.12238		6.67725	6.34454			6.67725	6.44591			6.67725	6.16195			6.67725	5.47878			6.67725	5.05131			6.67725	3.94936
				6.68113	5.60933		6.68113	6.1337		6.68113	6.31792			6.68113	6.41032			6.68113	6.101			6.68113	5.37865			6.68113	4.94699			6.68113	3.91538
				6.68501	5.58769		6.68501	6.09795		6.68501	6.2901			6.68501	6.37907			6.68501	6.02527			6.68501	5.26221			6.68501	4.84794			6.68501	3.87524
				6.68889	5.61453		6.68889	6.11709		6.68889	6.30601			6.68889	6.35385			6.68889	5.99146			6.68889	5.16109			6.68889	4.74877			6.68889	3.84128
				6.69276	5.58786		6.69276	6.09783		6.69276	6.26968			6.69276	6.28797			6.69276	5.95002			6.69276	5.07701			6.69276	4.67483			6.69276	3.79977
				6.69664	5.59155		6.69664	6.09448		6.69664	6.22803			6.69664	6.2379			6.69664	5.87495			6.69664	5.04677			6.69664	4.66338			6.69664	3.80907
				6.70052	5.56627		6.70052	6.06665		6.70052	6.18774			6.70052	6.23471			6.70052	5.82824			6.70052	4.99713			6.70052	4.62923			6.70052	3.81003
				6.7044	5.53931		6.7044	6.0345		6.7044	6.13111			6.7044	6.17212			6.7044	5.78225			6.7044	4.91216			6.7044	4.58046			6.7044	3.79978
				6.70828	5.53131		6.70828	6.0242		6.70828	6.09045			6.70828	6.12816			6.70828	5.76049			6.70828	4.83586			6.70828	4.54635			6.70828	3.77241
				6.71216	5.56482		6.71216	6.0268		6.71216	6.06307			6.71216	6.09127			6.71216	5.72839			6.71216	4.77683			6.71216	4.51333			6.71216	3.76195
				6.71604	5.55208		6.71604	5.9955		6.71604	6.05086			6.71604	6.02509			6.71604	5.70388			6.71604	4.71155			6.71604	4.48699			6.71604	3.79029
				6.71992	5.55138		6.71992	5.96955		6.71992	6.02117			6.71992	5.96525			6.71992	5.63918			6.71992	4.69439			6.71992	4.45408			6.71992	3.80042
				6.72379	5.53516		6.72379	5.96064		6.72379	5.98541			6.72379	5.90963			6.72379	5.53756			6.72379	4.69559			6.72379	4.42483			6.72379	3.8086
				6.72767	5.53166		6.72767	5.92601		6.72767	5.90088			6.72767	5.83996			6.72767	5.45019			6.72767	4.66581			6.72767	4.41992			6.72767	3.78883
				6.73155	5.53247		6.73155	5.93028		6.73155	5.85439			6.73155	5.78571			6.73155	5.4256			6.73155	4.62241			6.73155	4.43982			6.73155	3.79584
				6.73543	5.54008		6.73543	5.91596		6.73543	5.8484			6.73543	5.74123			6.73543	5.37625			6.73543	4.58917			6.73543	4.44448			6.73543	3.79984
				6.73931	5.56087		6.73931	5.90046		6.73931	5.87837			6.73931	5.73491			6.73931	5.33101			6.73931	4.54209			6.73931	4.41458			6.73931	3.80396
				6.74319	5.51855		6.74319	5.88597		6.74319	5.8324			6.74319	5.70972			6.74319	5.25475			6.74319	4.50684			6.74319	4.39679			6.74319	3.80239
				6.74707	5.44469		6.74707	5.85681		6.74707	5.76372			6.74707	5.66131			6.74707	5.18571			6.74707	4.47296			6.74707	4.39302			6.74707	3.82449
				6.75095	5.44322		6.75095	5.81234		6.75095	5.75423			6.75095	5.64341			6.75095	5.15252			6.75095	4.43099			6.75095	4.37512			6.75095	3.81826
				6.75482	5.50093		6.75482	5.81307		6.75482	5.74363			6.75482	5.61044			6.75482	5.1175			6.75482	4.39055			6.75482	4.36791			6.75482	3.79771
				6.7587	5.49745		6.7587	5.83918		6.7587	5.69093			6.7587	5.56764			6.7587	5.10524			6.7587	4.36954			6.7587	4.35831			6.7587	3.76125
				6.76258	5.46809		6.76258	5.82421		6.76258	5.65674			6.76258	5.52294			6.76258	5.09177			6.76258	4.35922			6.76258	4.33981			6.76258	3.76384
				6.76646	5.43612		6.76646	5.73706		6.76646	5.62844			6.76646	5.44932			6.76646	5.07488			6.76646	4.35985			6.76646	4.36439			6.76646	3.79086
				6.77034	5.40097		6.77034	5.67109		6.77034	5.59512			6.77034	5.38129			6.77034	5.02285			6.77034	4.3596			6.77034	4.40009			6.77034	3.79682
				6.77422	5.38045		6.77422	5.65595		6.77422	5.56844			6.77422	5.37185			6.77422	4.97876			6.77422	4.33884			6.77422	4.40628			6.77422	3.7725
				6.7781	5.40372		6.7781	5.63777		6.7781	5.51072			6.7781	5.36342			6.7781	4.95125			6.7781	4.28482			6.7781	4.39918			6.7781	3.77586
				6.78198	5.4019		6.78198	5.60888		6.78198	5.4649			6.78198	5.31091			6.78198	4.93503			6.78198	4.28253			6.78198	4.39993			6.78198	3.80563
				6.78585	5.38478		6.78585	5.58895		6.78585	5.43797			6.78585	5.28069			6.78585	4.88322			6.78585	4.30322			6.78585	4.41744			6.78585	3.82241
				6.78973	5.39958		6.78973	5.61757		6.78973	5.43917			6.78973	5.27618			6.78973	4.86587			6.78973	4.28212			6.78973	4.36419			6.78973	3.7174
				6.79361	5.40651		6.79361	5.65094		6.79361	5.4577			6.79361	5.28844			6.79361	4.88947			6.79361	4.2423			6.79361	4.33248			6.79361	3.6644
				6.79749	5.39291		6.79749	5.64128		6.79749	5.42131			6.79749	5.23705			6.79749	4.87767			6.79749	4.25489			6.79749	4.3522			6.79749	3.70881
				6.80137	5.38208		6.80137	5.60725		6.80137	5.38561			6.80137	5.17382			6.80137	4.84308			6.80137	4.22295			6.80137	4.34661			6.80137	3.76723
				6.80525	5.42438		6.80525	5.59236		6.80525	5.38565			6.80525	5.1686			6.80525	4.81572			6.80525	4.21355			6.80525	4.32497			6.80525	3.77906
				6.80913	5.42289		6.80913	5.57001		6.80913	5.34665			6.80913	5.13962			6.80913	4.78926			6.80913	4.20394			6.80913	4.30641			6.80913	3.76184
				6.81301	5.37696		6.81301	5.53727		6.81301	5.33358			6.81301	5.10868			6.81301	4.73874			6.81301	4.20337			6.81301	4.29604			6.81301	3.73289
				6.81688	5.34941		6.81688	5.50328		6.81688	5.35041			6.81688	5.10546			6.81688	4.71341			6.81688	4.21426			6.81688	4.26997			6.81688	3.71504
				6.82076	5.29113		6.82076	5.46834		6.82076	5.28089			6.82076	5.03869			6.82076	4.64658			6.82076	4.20517			6.82076	4.25759			6.82076	3.726
				6.82464	5.31166		6.82464	5.49851		6.82464	5.26468			6.82464	5.0372			6.82464	4.67032			6.82464	4.17926			6.82464	4.1988			6.82464	3.69784
				6.82852	5.3517		6.82852	5.5291		6.82852	5.30796			6.82852	5.06949			6.82852	4.70057			6.82852	4.17203			6.82852	4.16457			6.82852	3.69331
				6.8324	5.36086		6.8324	5.53172		6.8324	5.3062			6.8324	5.08148			6.8324	4.7117			6.8324	4.19651			6.8324	4.18053			6.8324	3.72739
				6.83628	5.36007		6.83628	5.50447		6.83628	5.25882			6.83628	5.06675			6.83628	4.69328			6.83628	4.18824			6.83628	4.2129			6.83628	3.80427
				6.84016	5.40808		6.84016	5.52671		6.84016	5.28189			6.84016	5.11044			6.84016	4.72392			6.84016	4.17822			6.84016	4.24179			6.84016	3.80637
				6.84404	5.4575		6.84404	5.5605		6.84404	5.31425			6.84404	5.13132			6.84404	4.72329			6.84404	4.18369			6.84404	4.21682			6.84404	3.78786
				6.84791	5.45596		6.84791	5.5715		6.84791	5.31252			6.84791	5.10817			6.84791	4.73078			6.84791	4.17131			6.84791	4.18957			6.84791	3.75197
				6.85179	5.39051		6.85179	5.52665		6.85179	5.25259			6.85179	5.033			6.85179	4.66282			6.85179	4.18216			6.85179	4.20458			6.85179	3.80345
				6.85567	5.39694		6.85567	5.50636		6.85567	5.25434			6.85567	5.0152			6.85567	4.66297			6.85567	4.16733			6.85567	4.244			6.85567	3.83846
				6.85955	5.41778		6.85955	5.49895		6.85955	5.26467			6.85955	5.06602			6.85955	4.68523			6.85955	4.15267			6.85955	4.25869			6.85955	3.85834
				6.86343	5.39482		6.86343	5.488		6.86343	5.24974			6.86343	5.04113			6.86343	4.64578			6.86343	4.16266			6.86343	4.28509			6.86343	3.86177
				6.86731	5.36616		6.86731	5.49056		6.86731	5.20672			6.86731	4.98073			6.86731	4.60464			6.86731	4.16907			6.86731	4.30057			6.86731	3.8849
				6.87119	5.37046		6.87119	5.50368		6.87119	5.16294			6.87119	4.95026			6.87119	4.58676			6.87119	4.15404			6.87119	4.26798			6.87119	3.8846
				6.87507	5.3879		6.87507	5.51986		6.87507	5.18393			6.87507	5.00548			6.87507	4.643			6.87507	4.19558			6.87507	4.30481			6.87507	3.91499
				6.87894	5.4359		6.87894	5.53785		6.87894	5.24445			6.87894	5.0877			6.87894	4.67426			6.87894	4.24285			6.87894	4.36857			6.87894	3.95277
				6.88282	5.44529		6.88282	5.5221		6.88282	5.22481			6.88282	5.08633			6.88282	4.67025			6.88282	4.23828			6.88282	4.38722			6.88282	3.97845
				6.8867	5.43051		6.8867	5.49685		6.8867	5.16488			6.8867	5.04226			6.8867	4.66629			6.8867	4.20817			6.8867	4.36029			6.8867	4.00048
				6.89058	5.4223		6.89058	5.50571		6.89058	5.16791			6.89058	5.03216			6.89058	4.69449			6.89058	4.22621			6.89058	4.34616			6.89058	4.00978
				6.89446	5.41535		6.89446	5.48052		6.89446	5.15132			6.89446	4.9993			6.89446	4.66073			6.89446	4.24041			6.89446	4.35488			6.89446	3.99728
				6.89834	5.39797		6.89834	5.44643		6.89834	5.15022			6.89834	5.00632			6.89834	4.63837			6.89834	4.26503			6.89834	4.40264			6.89834	4.00399
				6.90222	5.38403		6.90222	5.42444		6.90222	5.16042			6.90222	5.02138			6.90222	4.65341			6.90222	4.22937			6.90222	4.40329			6.90222	3.98653
				6.90609	5.37524		6.90609	5.40596		6.90609	5.16015			6.90609	5.00171			6.90609	4.66152			6.90609	4.23609			6.90609	4.38123			6.90609	3.96911
				6.90997	5.39266		6.90997	5.40765		6.90997	5.15546			6.90997	5.01618			6.90997	4.6621			6.90997	4.21892			6.90997	4.31651			6.90997	3.92739
				6.91385	5.38542		6.91385	5.40126		6.91385	5.09815			6.91385	4.99654			6.91385	4.63961			6.91385	4.1983			6.91385	4.2653			6.91385	3.89974
				6.91773	5.32536		6.91773	5.35033		6.91773	5.0369			6.91773	4.93571			6.91773	4.57726			6.91773	4.23231			6.91773	4.2952			6.91773	3.89264
				6.92161	5.30812		6.92161	5.33102		6.92161	5.03814			6.92161	4.91519			6.92161	4.57355			6.92161	4.20018			6.92161	4.31302			6.92161	3.85693
				6.92549	5.31059		6.92549	5.34296		6.92549	4.98861			6.92549	4.90073			6.92549	4.50433			6.92549	4.06092			6.92549	4.23312			6.92549	3.81304
				6.92937	5.25813		6.92937	5.28256		6.92937	4.92893			6.92937	4.85431			6.92937	4.44657			6.92937	3.98021			6.92937	4.20265			6.92937	3.79481
				6.93325	5.23834		6.93325	5.24349		6.93325	4.94853			6.93325	4.87314			6.93325	4.44773			6.93325	3.97156			6.93325	4.21906			6.93325	3.85356
				6.93712	5.22885		6.93712	5.24385		6.93712	4.96841			6.93712	4.90659			6.93712	4.49053			6.93712	4.04429			6.93712	4.28386			6.93712	3.92381
				6.941	5.21643		6.941	5.26748		6.941	5.00227			6.941	4.90439			6.941	4.5461			6.941	4.07592			6.941	4.25971			6.941	3.91162
				6.94488	5.18664		6.94488	5.23866		6.94488	4.93485			6.94488	4.84549			6.94488	4.51797			6.94488	4.09464			6.94488	4.28408			6.94488	3.94059
				6.94876	5.19221		6.94876	5.2583		6.94876	4.93325			6.94876	4.80562			6.94876	4.49886			6.94876	4.12262			6.94876	4.39747			6.94876	4.02966
				6.95264	5.22699		6.95264	5.28898		6.95264	4.97559			6.95264	4.85012			6.95264	4.53542			6.95264	4.15716			6.95264	4.45616			6.95264	4.0606
				6.95652	5.21377		6.95652	5.21807		6.95652	4.96224			6.95652	4.88816			6.95652	4.56572			6.95652	4.15142			6.95652	4.45823			6.95652	4.04079
				6.9604	5.2297		6.9604	5.21768		6.9604	4.97797			6.9604	4.95223			6.9604	4.5879			6.9604	4.16518			6.9604	4.4578			6.9604	4.0606
				6.96428	5.24056		6.96428	5.22664		6.96428	5.01481			6.96428	4.9655			6.96428	4.56898			6.96428	4.17595			6.96428	4.4326			6.96428	4.0949
				6.96815	5.28814		6.96815	5.32366		6.96815	5.06708			6.96815	4.98825			6.96815	4.61685			6.96815	4.19775			6.96815	4.46041			6.96815	4.131
				6.97203	5.28153		6.97203	5.34236		6.97203	5.04858			6.97203	4.97162			6.97203	4.63618			6.97203	4.20787			6.97203	4.50059			6.97203	4.17533
				6.97591	5.25407		6.97591	5.29337		6.97591	5.01919			6.97591	4.95159			6.97591	4.62413			6.97591	4.18964			6.97591	4.46443			6.97591	4.18325
				6.97979	5.23146		6.97979	5.24055		6.97979	5.04314			6.97979	4.93894			6.97979	4.58744			6.97979	4.17804			6.97979	4.44045			6.97979	4.18199
				6.98367	5.20489		6.98367	5.20126		6.98367	5.05646			6.98367	4.93053			6.98367	4.58466			6.98367	4.21573			6.98367	4.48128			6.98367	4.25624
				6.98755	5.21246		6.98755	5.22864		6.98755	5.01958			6.98755	4.94864			6.98755	4.6132			6.98755	4.19469			6.98755	4.5192			6.98755	4.35996
				6.99143	5.2149		6.99143	5.21276		6.99143	4.96835			6.99143	4.96211			6.99143	4.60315			6.99143	4.17871			6.99143	4.54101			6.99143	4.45831
				6.99531	5.20346		6.99531	5.23419		6.99531	4.99208			6.99531	4.95454			6.99531	4.61686			6.99531	4.22636			6.99531	4.59838			6.99531	4.54864
				6.99918	5.18607		6.99918	5.23472		6.99918	4.99108			6.99918	4.93042			6.99918	4.6505			6.99918	4.2728			6.99918	4.67396			6.99918	4.62914
				7.00306	5.17428		7.00306	5.22627		7.00306	5.0007			7.00306	4.936			7.00306	4.6714			7.00306	4.31504			7.00306	4.66378			7.00306	4.66058
				7.00694	5.16386		7.00694	5.21518		7.00694	4.99165			7.00694	4.9626			7.00694	4.67169			7.00694	4.3532			7.00694	4.65144			7.00694	4.71018
				7.01082	5.11186		7.01082	5.13664		7.01082	4.93867			7.01082	4.9211			7.01082	4.63456			7.01082	4.41665			7.01082	4.7212			7.01082	4.83944
				7.0147	5.16781		7.0147	5.13805		7.0147	4.953			7.0147	4.94412			7.0147	4.67421			7.0147	4.44539			7.0147	4.82131			7.0147	4.90186
				7.01858	5.30072		7.01858	5.25923		7.01858	5.08041			7.01858	5.10074			7.01858	4.81157			7.01858	4.48979			7.01858	4.87667			7.01858	4.94276
				7.02246	5.2877		7.02246	5.26042		7.02246	5.1235			7.02246	5.14968			7.02246	4.84419			7.02246	4.52769			7.02246	4.94699			7.02246	4.97529
				7.02634	5.24172		7.02634	5.25028		7.02634	5.14296			7.02634	5.16152			7.02634	4.86049			7.02634	4.5625			7.02634	5.00424			7.02634	5.00495
				7.03021	5.22844		7.03021	5.27029		7.03021	5.14851			7.03021	5.14868			7.03021	4.86329			7.03021	4.66481			7.03021	5.08235			7.03021	5.02162
				7.03409	5.25538		7.03409	5.31571		7.03409	5.14368			7.03409	5.1871			7.03409	4.93707			7.03409	4.80584			7.03409	5.18036			7.03409	5.0682
				7.03797	5.25185		7.03797	5.3054		7.03797	5.12672			7.03797	5.18933			7.03797	5.02138			7.03797	4.92729			7.03797	5.27774			7.03797	5.14387
				7.04185	5.28504		7.04185	5.28642		7.04185	5.14408			7.04185	5.24228			7.04185	5.06495			7.04185	4.98311			7.04185	5.33882			7.04185	5.21185
				7.04573	5.30746		7.04573	5.31158		7.04573	5.17885			7.04573	5.31761			7.04573	5.14029			7.04573	5.06693			7.04573	5.45009			7.04573	5.29374
				7.04961	5.26963		7.04961	5.29595		7.04961	5.17846			7.04961	5.3415			7.04961	5.20963			7.04961	5.19331			7.04961	5.62945			7.04961	5.46471
				7.05349	5.23886		7.05349	5.30469		7.05349	5.17776			7.05349	5.34451			7.05349	5.27916			7.05349	5.34728			7.05349	5.81244			7.05349	5.73642
				7.05737	5.26929		7.05737	5.3209		7.05737	5.22143			7.05737	5.38556			7.05737	5.3506			7.05737	5.51422			7.05737	5.97361			7.05737	6.13686
				7.06124	5.26988		7.06124	5.31398		7.06124	5.25029			7.06124	5.46326			7.06124	5.45243			7.06124	5.67637			7.06124	6.17293			7.06124	6.69689
				7.06512	5.27451		7.06512	5.32717		7.06512	5.28898			7.06512	5.58198			7.06512	5.62103			7.06512	5.85297			7.06512	6.43627			7.06512	7.55548
				7.069	5.34318		7.069	5.34795		7.069	5.34334			7.069	5.68478			7.069	5.79204			7.069	6.04642			7.069	6.71419			7.069	8.93881
				7.07288	5.37017		7.07288	5.36625		7.07288	5.41488			7.07288	5.79134			7.07288	5.9697			7.07288	6.29692			7.07288	7.05087			7.07288	11.2574
				7.07676	5.33799		7.07676	5.38406		7.07676	5.46175			7.07676	5.87295			7.07676	6.10884			7.07676	6.52172			7.07676	7.41087			7.07676	14.8937
				7.08064	5.33183		7.08064	5.41605		7.08064	5.47634			7.08064	5.96088			7.08064	6.26142			7.08064	6.83869			7.08064	7.94249			7.08064	20.4027
				7.08452	5.32902		7.08452	5.39915		7.08452	5.47497			7.08452	6.03728			7.08452	6.44335			7.08452	7.24859			7.08452	8.69443			7.08452	27.6846
				7.0884	5.32311		7.0884	5.36769		7.0884	5.50034			7.0884	6.1377			7.0884	6.6762			7.0884	7.74542			7.0884	9.75319			7.0884	36.2273
				7.09227	5.32828		7.09227	5.39284		7.09227	5.55715			7.09227	6.28959			7.09227	6.979			7.09227	8.27807			7.09227	11.1247			7.09227	43.852
				7.09615	5.33678		7.09615	5.44652		7.09615	5.619			7.09615	6.47479			7.09615	7.30914			7.09615	8.88814			7.09615	13.0307			7.09615	48.8779
				7.10003	5.34773		7.10003	5.49965		7.10003	5.68392			7.10003	6.68104			7.10003	7.69602			7.10003	9.64304			7.10003	15.4356			7.10003	49.6917
				7.10391	5.36625		7.10391	5.51577		7.10391	5.77251			7.10391	6.89592			7.10391	8.14433			7.10391	10.5406			7.10391	18.361			7.10391	46.2561
				7.10779	5.38194		7.10779	5.51548		7.10779	5.87839			7.10779	7.15948			7.10779	8.66923			7.10779	11.5737			7.10779	21.5967			7.10779	40.1291
				7.11167	5.41863		7.11167	5.53864		7.11167	5.96671			7.11167	7.4091			7.11167	9.24769			7.11167	12.7226			7.11167	25.0275			7.11167	32.9507
				7.11555	5.44939		7.11555	5.60766		7.11555	6.05801			7.11555	7.69			7.11555	9.8664			7.11555	13.9205			7.11555	28.0014			7.11555	26.8251
				7.11943	5.49434		7.11943	5.66636		7.11943	6.16371			7.11943	8.01096			7.11943	10.5605			7.11943	15.2132			7.11943	30.1564			7.11943	22.2098
				7.1233	5.50471		7.1233	5.67474		7.1233	6.30497			7.1233	8.38756			7.1233	11.274			7.1233	16.4616			7.1233	31.0667			7.1233	19.336
				7.12718	5.52174		7.12718	5.69301		7.12718	6.44785			7.12718	8.78932			7.12718	12.0778			7.12718	17.6273			7.12718	30.6428			7.12718	17.4513
				7.13106	5.55578		7.13106	5.73273		7.13106	6.63494			7.13106	9.19761			7.13106	12.8553			7.13106	18.5963			7.13106	29.1823			7.13106	16.3323
				7.13494	5.58564		7.13494	5.77773		7.13494	6.82903			7.13494	9.62856			7.13494	13.6259			7.13494	19.3619			7.13494	27.0077			7.13494	15.5509
				7.13882	5.61466		7.13882	5.81501		7.13882	7.0076			7.13882	10.0426			7.13882	14.3077			7.13882	19.8521			7.13882	24.7242			7.13882	14.9753
				7.1427	5.63146		7.1427	5.86044		7.1427	7.22177			7.1427	10.5311			7.1427	14.9901			7.1427	20.1676			7.1427	22.6821			7.1427	14.4063
				7.14658	5.71738		7.14658	5.95843		7.14658	7.52365			7.14658	11.0919			7.14658	15.6904			7.14658	20.4026			7.14658	21.2534			7.14658	13.6851
				7.15046	5.79487		7.15046	6.06326		7.15046	7.85832			7.15046	11.7183			7.15046	16.3733			7.15046	20.6135			7.15046	20.4348			7.15046	12.6955
				7.15433	5.83269		7.15433	6.2105		7.15433	8.30408			7.15433	12.4292			7.15433	17.0713			7.15433	20.9216			7.15433	20.1996			7.15433	11.488
				7.15821	5.82874		7.15821	6.33002		7.15821	8.8557			7.15821	13.3397			7.15821	17.8253			7.15821	21.3974			7.15821	20.2547			7.15821	10.1029
				7.16209	5.9173		7.16209	6.50527		7.16209	9.61804			7.16209	14.6046			7.16209	18.8764			7.16209	22.203			7.16209	20.4907			7.16209	8.6535
				7.16597	5.99573		7.16597	6.73669		7.16597	10.626			7.16597	16.2951			7.16597	20.2236			7.16597	23.2967			7.16597	20.5221			7.16597	7.34677
				7.16985	6.09896		7.16985	7.04355		7.16985	11.9677			7.16985	18.5716			7.16985	22.0918			7.16985	24.7654			7.16985	20.2651			7.16985	6.33959
				7.17373	6.20163		7.17373	7.47292		7.17373	13.9069			7.17373	21.7296			7.17373	24.6567			7.17373	26.3589			7.17373	19.5091			7.17373	5.68436
				7.17761	6.38501		7.17761	8.13703		7.17761	16.6476			7.17761	25.9457			7.17761	28.0069			7.17761	27.7555			7.17761	18.2047			7.17761	5.20974
				7.18149	6.58698		7.18149	9.1077		7.18149	20.4893			7.18149	31.1401			7.18149	31.7789			7.18149	28.5572			7.18149	16.3599			7.18149	4.89143
				7.18536	6.83419		7.18536	10.6352		7.18536	25.5722			7.18536	36.7614			7.18536	35.3079			7.18536	28.2737			7.18536	14.3349			7.18536	4.69327
				7.18924	7.19591		7.18924	13.0256		7.18924	32.0859			7.18924	42.1524			7.18924	37.807			7.18924	26.6624			7.18924	12.152			7.18924	4.58829
				7.19312	7.81819		7.19312	16.6183		7.19312	39.4866			7.19312	45.9797			7.19312	38.3079			7.19312	23.7828			7.19312	10.2076			7.19312	4.48181
				7.197	8.73125		7.197	21.8346		7.197	46.7507			7.197	47.1558			7.197	36.3817			7.197	20.1711			7.197	8.54906			7.197	4.42186
				7.20088	10.1888		7.20088	28.9311		7.20088	52.2228			7.20088	44.9719			7.20088	32.1155			7.20088	16.4616			7.20088	7.39101			7.20088	4.39202
				7.20476	12.6379		7.20476	37.7179		7.20476	54.2413			7.20476	39.7693			7.20476	26.408			7.20476	13.0408			7.20476	6.50913			7.20476	4.31857
				7.20864	16.6583		7.20864	46.9858		7.20864	52.1132			7.20864	32.7448			7.20864	20.5592			7.20864	10.4752			7.20864	5.93228			7.20864	4.24495
				7.21252	22.788		7.21252	54.9222		7.21252	46.3647			7.21252	25.2251			7.21252	15.2881			7.21252	8.59116			7.21252	5.57523			7.21252	4.2411
				7.21639	31.1324		7.21639	59.4235		7.21639	38.3396			7.21639	18.6777			7.21639	11.4126			7.21639	7.49563			7.21639	5.35253			7.21639	4.23512
				7.22027	40.9369		7.22027	59.1278		7.22027	29.7636			7.22027	13.637			7.22027	8.82388			7.22027	6.76664			7.22027	5.17495			7.22027	4.19415
				7.22415	50.68		7.22415	54.152		7.22415	22.1787			7.22415	10.3237			7.22415	7.39509			7.22415	6.32688			7.22415	5.0417			7.22415	4.16417
				7.22803	58.0513		7.22803	45.9537		7.22803	16.2997			7.22803	8.35416			7.22803	6.69996			7.22803	5.97996			7.22803	4.93806			7.22803	4.15777
				7.23191	61.1909		7.23191	36.4288		7.23191	12.2319			7.23191	7.29635			7.23191	6.4235			7.23191	5.71943			7.23191	4.87587			7.23191	4.17419
				7.23579	58.8182		7.23579	27.3825		7.23579	9.59071			7.23579	6.72488			7.23579	6.28404			7.23579	5.48745			7.23579	4.81828			7.23579	4.17686
				7.23967	51.914		7.23967	20.0951		7.23967	8.09642			7.23967	6.49134			7.23967	6.28518			7.23967	5.26522			7.23967	4.74932			7.23967	4.1261
				7.24355	42.2282		7.24355	14.8417		7.24355	7.31707			7.24355	6.41777			7.24355	6.25715			7.24355	5.07798			7.24355	4.72712			7.24355	4.08088
				7.24742	31.9996		7.24742	11.4334		7.24742	6.90062			7.24742	6.41584			7.24742	6.16267			7.24742	4.94281			7.24742	4.6883			7.24742	4.02785
				7.2513	23.0949		7.2513	9.32018		7.2513	6.67257			7.2513	6.46347			7.2513	5.98724			7.2513	4.8064			7.2513	4.61077			7.2513	3.98229
				7.25518	16.5371		7.25518	8.20885		7.25518	6.58267			7.25518	6.46809			7.25518	5.83058			7.25518	4.69854			7.25518	4.54238			7.25518	3.9716
				7.25906	12.473		7.25906	7.67518		7.25906	6.60596			7.25906	6.47416			7.25906	5.72272			7.25906	4.61778			7.25906	4.5265			7.25906	4.00987
				7.26294	9.97374		7.26294	7.37537		7.26294	6.66671			7.26294	6.41564			7.26294	5.58115			7.26294	4.62484			7.26294	4.57056			7.26294	4.03579
				7.26682	8.60658		7.26682	7.23266		7.26682	6.75881			7.26682	6.34287			7.26682	5.4351			7.26682	4.63985			7.26682	4.60285			7.26682	4.04182
				7.2707	7.91076		7.2707	7.18021		7.2707	6.79911			7.2707	6.20705			7.2707	5.34171			7.2707	4.63003			7.2707	4.59846			7.2707	4.05426
				7.27458	7.56775		7.27458	7.18606		7.27458	6.79785			7.27458	6.09422			7.27458	5.29504			7.27458	4.61997			7.27458	4.61377			7.27458	4.06873
				7.27845	7.33085		7.27845	7.2168		7.27845	6.69793			7.27845	5.94727			7.27845	5.21573			7.27845	4.60006			7.27845	4.61869			7.27845	4.08282
				7.28233	7.21182		7.28233	7.23948		7.28233	6.53227			7.28233	5.83603			7.28233	5.15581			7.28233	4.5865			7.28233	4.60511			7.28233	4.08848
				7.28621	7.15537		7.28621	7.22341		7.28621	6.36381			7.28621	5.69108			7.28621	5.09564			7.28621	4.54391			7.28621	4.57934			7.28621	4.09347
				7.29009	7.16238		7.29009	7.11448		7.29009	6.21023			7.29009	5.58191			7.29009	5.067			7.29009	4.52703			7.29009	4.59633			7.29009	4.06429
				7.29397	7.16002		7.29397	6.96006		7.29397	6.0409			7.29397	5.51906			7.29397	5.08729			7.29397	4.52503			7.29397	4.60902			7.29397	4.07102
				7.29785	7.15138		7.29785	6.81043		7.29785	5.92846			7.29785	5.49097			7.29785	5.06835			7.29785	4.55107			7.29785	4.61391			7.29785	4.06727
				7.30173	7.0245		7.30173	6.60289		7.30173	5.7817			7.30173	5.41062			7.30173	5.00426			7.30173	4.62036			7.30173	4.64583			7.30173	4.08948
				7.30561	6.89909		7.30561	6.44056		7.30561	5.72547			7.30561	5.37589			7.30561	4.9752			7.30561	4.64325			7.30561	4.65978			7.30561	4.11135
				7.30948	6.77344		7.30948	6.30191		7.30948	5.69722			7.30948	5.38256			7.30948	4.99392			7.30948	4.63393			7.30948	4.6848			7.30948	4.1272
				7.31336	6.62024		7.31336	6.20443		7.31336	5.68313			7.31336	5.42366			7.31336	4.98976			7.31336	4.63928			7.31336	4.67256			7.31336	4.0965
				7.31724	6.35928		7.31724	6.05574		7.31724	5.60381			7.31724	5.39552			7.31724	5.00527			7.31724	4.66351			7.31724	4.69027			7.31724	4.08947
				7.32112	6.16526		7.32112	5.94751		7.32112	5.57761			7.32112	5.38406			7.32112	5.03948			7.32112	4.70161			7.32112	4.72063			7.32112	4.11188
				7.325	5.99954		7.325	5.91509		7.325	5.58712			7.325	5.37273			7.325	5.04694			7.325	4.73819			7.325	4.79246			7.325	4.14689
				7.32888	5.87385		7.32888	5.86278		7.32888	5.56411			7.32888	5.37373			7.32888	5.02483			7.32888	4.76696			7.32888	4.81079			7.32888	4.19643
				7.33276	5.77705		7.33276	5.77264		7.33276	5.53699			7.33276	5.36917			7.33276	5.02568			7.33276	4.83044			7.33276	4.87346			7.33276	4.28912
				7.33663	5.69755		7.33663	5.73002		7.33663	5.53127			7.33663	5.385			7.33663	5.07347			7.33663	4.85844			7.33663	4.94621			7.33663	4.29398
				7.34051	5.64255		7.34051	5.77036		7.34051	5.55781			7.34051	5.42226			7.34051	5.10837			7.34051	4.82409			7.34051	4.97769			7.34051	4.27278
				7.34439	5.56422		7.34439	5.76485		7.34439	5.53932			7.34439	5.45068			7.34439	5.11645			7.34439	4.87252			7.34439	5.04773			7.34439	4.34847
				7.34827	5.48331		7.34827	5.72162		7.34827	5.48893			7.34827	5.43003			7.34827	5.12125			7.34827	4.92622			7.34827	5.13643			7.34827	4.44149
				7.35215	5.48019		7.35215	5.67099		7.35215	5.49925			7.35215	5.42181			7.35215	5.16064			7.35215	5.02431			7.35215	5.24412			7.35215	4.56531
				7.35603	5.47955		7.35603	5.66636		7.35603	5.54604			7.35603	5.44352			7.35603	5.206			7.35603	5.08903			7.35603	5.33465			7.35603	4.71804
				7.35991	5.41483		7.35991	5.6316		7.35991	5.51157			7.35991	5.44706			7.35991	5.18878			7.35991	5.1498			7.35991	5.4199			7.35991	4.85415
				7.36379	5.34952		7.36379	5.5943		7.36379	5.53007			7.36379	5.44049			7.36379	5.20955			7.36379	5.18914			7.36379	5.52579			7.36379	5.01491
				7.36766	5.32047		7.36766	5.60686		7.36766	5.53923			7.36766	5.4775			7.36766	5.29029			7.36766	5.24107			7.36766	5.68485			7.36766	5.25507
				7.37154	5.30089		7.37154	5.59526		7.37154	5.56898			7.37154	5.50553			7.37154	5.31257			7.37154	5.29545			7.37154	5.85238			7.37154	5.54403
				7.37542	5.27876		7.37542	5.54143		7.37542	5.5398			7.37542	5.50101			7.37542	5.29151			7.37542	5.32103			7.37542	5.95728			7.37542	5.84633
				7.3793	5.30826		7.3793	5.54488		7.3793	5.57683			7.3793	5.51722			7.3793	5.30527			7.3793	5.37593			7.3793	6.09503			7.3793	6.20097
				7.38318	5.28705		7.38318	5.58382		7.38318	5.58366			7.38318	5.55528			7.38318	5.34692			7.38318	5.45669			7.38318	6.24426			7.38318	6.64904
				7.38706	5.26385		7.38706	5.57396		7.38706	5.56696			7.38706	5.58821			7.38706	5.35966			7.38706	5.55289			7.38706	6.41935			7.38706	7.21527
				7.39094	5.20679		7.39094	5.52074		7.39094	5.54729			7.39094	5.59801			7.39094	5.39224			7.39094	5.59535			7.39094	6.57696			7.39094	7.79021
				7.39482	5.17873		7.39482	5.4944		7.39482	5.5923			7.39482	5.63801			7.39482	5.45077			7.39482	5.59252			7.39482	6.71853			7.39482	8.40587
				7.39869	5.15291		7.39869	5.50231		7.39869	5.60619			7.39869	5.68188			7.39869	5.49437			7.39869	5.60793			7.39869	6.83894			7.39869	9.05248
				7.40257	5.10246		7.40257	5.47644		7.40257	5.57248			7.40257	5.6622			7.40257	5.48619			7.40257	5.67296			7.40257	6.99794			7.40257	9.74891
				7.40645	5.06247		7.40645	5.42216		7.40645	5.55859			7.40645	5.63311			7.40645	5.46861			7.40645	5.73838			7.40645	7.14966			7.40645	10.4587
				7.41033	5.05438		7.41033	5.4347		7.41033	5.57484			7.41033	5.65958			7.41033	5.48454			7.41033	5.83449			7.41033	7.30708			7.41033	11.127
				7.41421	5.12319		7.41421	5.48699		7.41421	5.60828			7.41421	5.72493			7.41421	5.53172			7.41421	5.88574			7.41421	7.45301			7.41421	11.6948
				7.41809	5.14603		7.41809	5.53284		7.41809	5.6164			7.41809	5.73972			7.41809	5.58915			7.41809	5.90331			7.41809	7.56177			7.41809	12.0496
				7.42197	5.09993		7.42197	5.519		7.42197	5.60589			7.42197	5.70711			7.42197	5.59481			7.42197	5.90296			7.42197	7.59251			7.42197	12.1325
				7.42585	5.03416		7.42585	5.48208		7.42585	5.55106			7.42585	5.65312			7.42585	5.55929			7.42585	5.91457			7.42585	7.65356			7.42585	12.103
				7.42972	4.99809		7.42972	5.44935		7.42972	5.53228			7.42972	5.64508			7.42972	5.56935			7.42972	5.97677			7.42972	7.76292			7.42972	12.0172
				7.4336	4.98314		7.4336	5.46605		7.4336	5.5563			7.4336	5.67584			7.4336	5.60009			7.4336	6.03437			7.4336	7.85465			7.4336	11.7669
				7.43748	5.00879		7.43748	5.47615		7.43748	5.60739			7.43748	5.75068			7.43748	5.63912			7.43748	6.05933			7.43748	7.91714			7.43748	11.3736
				7.44136	5.04398		7.44136	5.5084		7.44136	5.64639			7.44136	5.80223			7.44136	5.66694			7.44136	6.05432			7.44136	7.91619			7.44136	10.8547
				7.44524	5.06421		7.44524	5.50559		7.44524	5.64943			7.44524	5.81054			7.44524	5.69026			7.44524	6.07212			7.44524	7.88332			7.44524	10.2916
				7.44912	5.05944		7.44912	5.50506		7.44912	5.65997			7.44912	5.80469			7.44912	5.71446			7.44912	6.08563			7.44912	7.84506			7.44912	9.75525
				7.453	5.04416		7.453	5.53051		7.453	5.66308			7.453	5.82607			7.453	5.74847			7.453	6.10294			7.453	7.8456			7.453	9.23117
				7.45688	4.98005		7.45688	5.4898		7.45688	5.6277			7.45688	5.78215			7.45688	5.74602			7.45688	6.12201			7.45688	7.82655			7.45688	8.68755
				7.46075	4.98964		7.46075	5.49089		7.46075	5.66432			7.46075	5.79275			7.46075	5.78056			7.46075	6.12245			7.46075	7.743			7.46075	8.17646
				7.46463	4.99035		7.46463	5.47991		7.46463	5.69773			7.46463	5.81629			7.46463	5.78322			7.46463	6.15085			7.46463	7.68303			7.46463	7.74714
				7.46851	5.01248		7.46851	5.48535		7.46851	5.71932			7.46851	5.88918			7.46851	5.80556			7.46851	6.15046			7.46851	7.60812			7.46851	7.3664
				7.47239	4.98695		7.47239	5.47694		7.47239	5.70733			7.47239	5.91283			7.47239	5.82046			7.47239	6.15198			7.47239	7.54814			7.47239	7.02773
				7.47627	5.01877		7.47627	5.54086		7.47627	5.76408			7.47627	5.98497			7.47627	5.87415			7.47627	6.14029			7.47627	7.46229			7.47627	6.69276
				7.48015	5.08642		7.48015	5.61766		7.48015	5.7995			7.48015	6.05107			7.48015	5.90986			7.48015	6.12668			7.48015	7.34885			7.48015	6.38175
				7.48403	5.11817		7.48403	5.62992		7.48403	5.81026			7.48403	6.0301			7.48403	5.87976			7.48403	6.14496			7.48403	7.24729			7.48403	6.10552
				7.48791	5.13085		7.48791	5.62508		7.48791	5.83535			7.48791	6.02391			7.48791	5.88786			7.48791	6.17828			7.48791	7.16528			7.48791	5.87871
				7.49178	5.15574		7.49178	5.66085		7.49178	5.88045			7.49178	6.06264			7.49178	5.93896			7.49178	6.14933			7.49178	7.07005			7.49178	5.67035
				7.49566	5.16077		7.49566	5.71463		7.49566	5.89601			7.49566	6.11158			7.49566	5.95071			7.49566	6.08883			7.49566	6.93712			7.49566	5.51148
				7.49954	5.14769		7.49954	5.71726		7.49954	5.87216			7.49954	6.11554			7.49954	5.92993			7.49954	6.00681			7.49954	6.781			7.49954	5.30736
				7.50342	5.17132		7.50342	5.73366		7.50342	5.86879			7.50342	6.10932			7.50342	5.92793			7.50342	5.99914			7.50342	6.6477			7.50342	5.143
				7.5073	5.19842		7.5073	5.73555		7.5073	5.89203			7.5073	6.12215			7.5073	5.95553			7.5073	5.98676			7.5073	6.50635			7.5073	5.01104
				7.51118	5.20488		7.51118	5.73239		7.51118	5.91821			7.51118	6.11949			7.51118	5.95721			7.51118	5.9315			7.51118	6.3827			7.51118	4.88853
				7.51506	5.19936		7.51506	5.68514		7.51506	5.88206			7.51506	6.06302			7.51506	5.86191			7.51506	5.85191			7.51506	6.20811			7.51506	4.73416
				7.51894	5.17254		7.51894	5.62044		7.51894	5.84738			7.51894	5.98763			7.51894	5.76923			7.51894	5.77859			7.51894	6.0638			7.51894	4.59164
				7.52281	5.13926		7.52281	5.63423		7.52281	5.81228			7.52281	5.91476			7.52281	5.68355			7.52281	5.67991			7.52281	5.90085			7.52281	4.4204
				7.52669	5.09058		7.52669	5.6139		7.52669	5.76002			7.52669	5.8985			7.52669	5.632			7.52669	5.55196			7.52669	5.73011			7.52669	4.27126
				7.53057	4.99765		7.53057	5.50968		7.53057	5.68161			7.53057	5.81396			7.53057	5.54275			7.53057	5.40611			7.53057	5.54273			7.53057	4.14402
				7.53445	4.93686		7.53445	5.40353		7.53445	5.60071			7.53445	5.71252			7.53445	5.43603			7.53445	5.27546			7.53445	5.36355			7.53445	4.05244
				7.53833	4.9554		7.53833	5.3887		7.53833	5.601			7.53833	5.68174			7.53833	5.43848			7.53833	5.16945			7.53833	5.22133			7.53833	3.99437
				7.54221	4.93951		7.54221	5.39086		7.54221	5.57645			7.54221	5.67324			7.54221	5.39341			7.54221	5.14619			7.54221	5.15386			7.54221	3.99359
				7.54609	4.94056		7.54609	5.38877		7.54609	5.53969			7.54609	5.64417			7.54609	5.35218			7.54609	5.113			7.54609	5.0924			7.54609	3.99188
				7.54997	4.92604		7.54997	5.37809		7.54997	5.47553			7.54997	5.59837			7.54997	5.28683			7.54997	5.03942			7.54997	5.03408			7.54997	3.98325
				7.55384	4.86643		7.55384	5.38167		7.55384	5.41195			7.55384	5.52294			7.55384	5.20315			7.55384	4.98812			7.55384	4.9286			7.55384	3.97736
				7.55772	4.78665		7.55772	5.32422		7.55772	5.38656			7.55772	5.44499			7.55772	5.11774			7.55772	4.91861			7.55772	4.82999			7.55772	3.94042
				7.5616	4.76521		7.5616	5.30943		7.5616	5.39218			7.5616	5.41392			7.5616	5.10079			7.5616	4.85112			7.5616	4.71594			7.5616	3.85901
				7.56548	4.76339		7.56548	5.28269		7.56548	5.36708			7.56548	5.38488			7.56548	5.07353			7.56548	4.76395			7.56548	4.61762			7.56548	3.81222
				7.56936	4.74577		7.56936	5.23902		7.56936	5.32307			7.56936	5.31898			7.56936	4.98812			7.56936	4.71241			7.56936	4.58993			7.56936	3.84988
				7.57324	4.7423		7.57324	5.21592		7.57324	5.30833			7.57324	5.28487			7.57324	4.90845			7.57324	4.66036			7.57324	4.57257			7.57324	3.86634
				7.57712	4.77027		7.57712	5.22889		7.57712	5.29399			7.57712	5.2944			7.57712	4.89685			7.57712	4.57364			7.57712	4.46221			7.57712	3.82448
				7.581	4.78905		7.581	5.24156		7.581	5.29649			7.581	5.32033			7.581	4.89949			7.581	4.49766			7.581	4.3635			7.581	3.80829
				7.58487	4.75522		7.58487	5.18917		7.58487	5.25665			7.58487	5.24987			7.58487	4.8142			7.58487	4.44897			7.58487	4.28639			7.58487	3.84191
				7.58875	4.73743		7.58875	5.15693		7.58875	5.22418			7.58875	5.19192			7.58875	4.77891			7.58875	4.40972			7.58875	4.27871			7.58875	3.89402
				7.59263	4.75304		7.59263	5.1601		7.59263	5.20712			7.59263	5.13008			7.59263	4.75487			7.59263	4.33623			7.59263	4.25148			7.59263	3.94922
				7.59651	4.75414		7.59651	5.16087		7.59651	5.19322			7.59651	5.10224			7.59651	4.74732			7.59651	4.2426			7.59651	4.22504			7.59651	3.96482
				7.60039	4.71807		7.60039	5.10777		7.60039	5.1288			7.60039	5.05958			7.60039	4.6633			7.60039	4.16148			7.60039	4.16348			7.60039	3.94951
				7.60427	4.67446		7.60427	5.06012		7.60427	5.08899			7.60427	5.00097			7.60427	4.58768			7.60427	4.14867			7.60427	4.11485			7.60427	4.00746
				7.60815	4.63731		7.60815	5.02506		7.60815	5.04641			7.60815	4.95337			7.60815	4.52889			7.60815	4.15535			7.60815	4.09921			7.60815	4.11429
				7.61203	4.66287		7.61203	5.0819		7.61203	5.04781			7.61203	4.97327			7.61203	4.51166			7.61203	4.11245			7.61203	4.0602			7.61203	4.16051
				7.6159	4.68184		7.6159	5.08954		7.6159	5.01708			7.6159	4.9641			7.6159	4.50035			7.6159	4.0628			7.6159	4.04647			7.6159	4.19648
				7.61978	4.63928		7.61978	4.99914		7.61978	4.92528			7.61978	4.87345			7.61978	4.41496			7.61978	4.02658			7.61978	4.03995			7.61978	4.20997
				7.62366	4.55359		7.62366	4.93153		7.62366	4.85032			7.62366	4.78104			7.62366	4.32416			7.62366	4.00148			7.62366	4.03671			7.62366	4.25495
				7.62754	4.53134		7.62754	4.92817		7.62754	4.86578			7.62754	4.74566			7.62754	4.30114			7.62754	3.95642			7.62754	3.98246			7.62754	4.25307
				7.63142	4.55639		7.63142	4.90788		7.63142	4.89192			7.63142	4.7537			7.63142	4.31056			7.63142	3.90808			7.63142	3.93821			7.63142	4.23857
				7.6353	4.58242		7.6353	4.91376		7.6353	4.90835			7.6353	4.75341			7.6353	4.3212			7.6353	3.86401			7.6353	3.92028			7.6353	4.19924
				7.63918	4.58331		7.63918	4.92076		7.63918	4.88594			7.63918	4.7333			7.63918	4.31661			7.63918	3.79975			7.63918	3.85946			7.63918	4.14111
				7.64306	4.57683		7.64306	4.9429		7.64306	4.81738			7.64306	4.70558			7.64306	4.29021			7.64306	3.75932			7.64306	3.86445			7.64306	4.11312
				7.64693	4.55721		7.64693	4.92999		7.64693	4.77519			7.64693	4.68191			7.64693	4.24033			7.64693	3.74475			7.64693	3.83035			7.64693	4.08443
				7.65081	4.51229		7.65081	4.88284		7.65081	4.73234			7.65081	4.61124			7.65081	4.17111			7.65081	3.72851			7.65081	3.78837			7.65081	4.0275
				7.65469	4.49262		7.65469	4.82228		7.65469	4.68334			7.65469	4.53794			7.65469	4.11441			7.65469	3.68277			7.65469	3.74504			7.65469	3.93578
				7.65857	4.48088		7.65857	4.78431		7.65857	4.62629			7.65857	4.46614			7.65857	4.04807			7.65857	3.65104			7.65857	3.7344			7.65857	3.86212
				7.66245	4.49927		7.66245	4.76556		7.66245	4.61397			7.66245	4.478			7.66245	4.01838			7.66245	3.62412			7.66245	3.71468			7.66245	3.77359
				7.66633	4.44212		7.66633	4.72399		7.66633	4.61622			7.66633	4.40763			7.66633	3.92914			7.66633	3.58817			7.66633	3.71003			7.66633	3.77566
				7.67021	4.41435		7.67021	4.67049		7.67021	4.57758			7.67021	4.33695			7.67021	3.85371			7.67021	3.57646			7.67021	3.71128			7.67021	3.79148
				7.67409	4.37889		7.67409	4.61179		7.67409	4.50326			7.67409	4.25779			7.67409	3.78267			7.67409	3.55983			7.67409	3.67969			7.67409	3.79169
				7.67796	4.3318		7.67796	4.58418		7.67796	4.37772			7.67796	4.20337			7.67796	3.75787			7.67796	3.47474			7.67796	3.59419			7.67796	3.72956
				7.68184	4.31643		7.68184	4.61083		7.68184	4.33944			7.68184	4.17953			7.68184	3.73948			7.68184	3.42873			7.68184	3.58139			7.68184	3.723
				7.68572	4.31989		7.68572	4.62021		7.68572	4.35535			7.68572	4.19821			7.68572	3.73193			7.68572	3.39622			7.68572	3.55903			7.68572	3.6951
				7.6896	4.31886		7.6896	4.59976		7.6896	4.38415			7.6896	4.19793			7.6896	3.72104			7.6896	3.38337			7.6896	3.55007			7.6896	3.69847
				7.69348	4.24729		7.69348	4.51105		7.69348	4.31976			7.69348	4.10788			7.69348	3.6291			7.69348	3.36064			7.69348	3.55235			7.69348	3.70777
				7.69736	4.23078		7.69736	4.49929		7.69736	4.2876			7.69736	4.0873			7.69736	3.57787			7.69736	3.36731			7.69736	3.54881			7.69736	3.76558
				7.70124	4.22858		7.70124	4.5094		7.70124	4.2384			7.70124	4.07443			7.70124	3.54471			7.70124	3.372			7.70124	3.57727			7.70124	3.78639
				7.70512	4.20143		7.70512	4.48243		7.70512	4.21583			7.70512	4.04822			7.70512	3.52081			7.70512	3.36384			7.70512	3.59144			7.70512	3.78264
				7.70899	4.16582		7.70899	4.39875		7.70899	4.17261			7.70899	3.96571			7.70899	3.46841			7.70899	3.32704			7.70899	3.56975			7.70899	3.75838
				7.71287	4.15804		7.71287	4.38423		7.71287	4.17069			7.71287	3.94134			7.71287	3.43746			7.71287	3.30373			7.71287	3.53644			7.71287	3.70169
				7.71675	4.13119		7.71675	4.33976		7.71675	4.12909			7.71675	3.90521			7.71675	3.401			7.71675	3.29266			7.71675	3.52347			7.71675	3.63884
				7.72063	4.13023		7.72063	4.3051		7.72063	4.10953			7.72063	3.89512			7.72063	3.40749			7.72063	3.24898			7.72063	3.49661			7.72063	3.54336
				7.72451	4.1796		7.72451	4.3547		7.72451	4.17715			7.72451	3.94292			7.72451	3.51929			7.72451	3.24307			7.72451	3.49413			7.72451	3.55853
				7.72839	4.21331		7.72839	4.41707		7.72839	4.23696			7.72839	3.98552			7.72839	3.56533			7.72839	3.26965			7.72839	3.48638			7.72839	3.57644
				7.73227	4.19797		7.73227	4.40699		7.73227	4.21756			7.73227	4.01276			7.73227	3.55971			7.73227	3.27616			7.73227	3.51754			7.73227	3.59573
				7.73615	4.20579		7.73615	4.36257		7.73615	4.1921			7.73615	4.06284			7.73615	3.58169			7.73615	3.27424			7.73615	3.51768			7.73615	3.54301
				7.74002	4.17022		7.74002	4.30937		7.74002	4.13247			7.74002	4.05608			7.74002	3.58645			7.74002	3.25817			7.74002	3.50345			7.74002	3.49227
				7.7439	4.14355		7.7439	4.3023		7.7439	4.13971			7.7439	4.01913			7.7439	3.59387			7.7439	3.22005			7.7439	3.46513			7.7439	3.43215
				7.74778	4.13175		7.74778	4.29764		7.74778	4.16026			7.74778	3.9874			7.74778	3.58729			7.74778	3.20451			7.74778	3.48382			7.74778	3.42464
				7.75166	4.19887		7.75166	4.34305		7.75166	4.23432			7.75166	4.04655			7.75166	3.64669			7.75166	3.23443			7.75166	3.50332			7.75166	3.44427
				7.75554	4.23265		7.75554	4.36289		7.75554	4.23891			7.75554	4.06485			7.75554	3.67421			7.75554	3.20855			7.75554	3.48429			7.75554	3.42423
				7.75942	4.20749		7.75942	4.38013		7.75942	4.22992			7.75942	4.03571			7.75942	3.67099			7.75942	3.18978			7.75942	3.46997			7.75942	3.38882
				7.7633	4.176		7.7633	4.36904		7.7633	4.20173			7.7633	4.02733			7.7633	3.68138			7.7633	3.17083			7.7633	3.42751			7.7633	3.36519
				7.76718	4.19687		7.76718	4.35874		7.76718	4.18987			7.76718	4.03906			7.76718	3.70737			7.76718	3.15372			7.76718	3.41691			7.76718	3.31527
				7.77105	4.18421		7.77105	4.34941		7.77105	4.19707			7.77105	4.03369			7.77105	3.69529			7.77105	3.15103			7.77105	3.41068			7.77105	3.31989
				7.77493	4.17805		7.77493	4.37587		7.77493	4.20408			7.77493	4.04006			7.77493	3.68314			7.77493	3.1323			7.77493	3.41635			7.77493	3.29436
				7.77881	4.20832		7.77881	4.38882		7.77881	4.22048			7.77881	4.04363			7.77881	3.66803			7.77881	3.09802			7.77881	3.39873			7.77881	3.28594
				7.78269	4.19675		7.78269	4.33008		7.78269	4.21472			7.78269	4.00427			7.78269	3.6489			7.78269	3.07991			7.78269	3.38018			7.78269	3.27839
				7.78657	4.18621		7.78657	4.30444		7.78657	4.20132			7.78657	3.97951			7.78657	3.67724			7.78657	3.10615			7.78657	3.38744			7.78657	3.31564
				7.79045	4.19241		7.79045	4.28855		7.79045	4.1998			7.79045	3.99393			7.79045	3.69373			7.79045	3.12946			7.79045	3.39216			7.79045	3.32208
				7.79433	4.20485		7.79433	4.31374		7.79433	4.17127			7.79433	4.02634			7.79433	3.69978			7.79433	3.1259			7.79433	3.4275			7.79433	3.2964
				7.7982	4.18082		7.7982	4.3092		7.7982	4.16681			7.7982	4.02764			7.7982	3.68503			7.7982	3.10895			7.7982	3.41412			7.7982	3.26605
				7.80208	4.19178		7.80208	4.33116		7.80208	4.18484			7.80208	4.03106			7.80208	3.72083			7.80208	3.11743			7.80208	3.36455			7.80208	3.2692
				7.80596	4.22662		7.80596	4.39542		7.80596	4.21706			7.80596	4.06437			7.80596	3.77374			7.80596	3.1603			7.80596	3.36934			7.80596	3.28941
				7.80984	4.23622		7.80984	4.3968		7.80984	4.23812			7.80984	4.06776			7.80984	3.79655			7.80984	3.13578			7.80984	3.37897			7.80984	3.27066
				7.81372	4.24555		7.81372	4.36751		7.81372	4.24222			7.81372	4.08498			7.81372	3.77975			7.81372	3.12984			7.81372	3.39534			7.81372	3.27359
				7.8176	4.2048		7.8176	4.30198		7.8176	4.23778			7.8176	4.08086			7.8176	3.73452			7.8176	3.12404			7.8176	3.39411			7.8176	3.26942
				7.82148	4.18399		7.82148	4.31288		7.82148	4.22826			7.82148	4.08892			7.82148	3.72386			7.82148	3.15526			7.82148	3.42359			7.82148	3.29677
				7.82536	4.21567		7.82536	4.33554		7.82536	4.24552			7.82536	4.10223			7.82536	3.76052			7.82536	3.16374			7.82536	3.45883			7.82536	3.31459
				7.82923	4.23727		7.82923	4.34521		7.82923	4.22765			7.82923	4.05676			7.82923	3.78083			7.82923	3.12506			7.82923	3.44509			7.82923	3.27961
				7.83311	4.21338		7.83311	4.30419		7.83311	4.21157			7.83311	4.03218			7.83311	3.75966			7.83311	3.11517			7.83311	3.40773			7.83311	3.24118
				7.83699	4.17923		7.83699	4.24753		7.83699	4.2194			7.83699	4.03932			7.83699	3.75461			7.83699	3.14349			7.83699	3.37737			7.83699	3.22771
				7.84087	4.16744		7.84087	4.23452		7.84087	4.19347			7.84087	4.06018			7.84087	3.75682			7.84087	3.13547			7.84087	3.35009			7.84087	3.23669
				7.84475	4.13726		7.84475	4.23375		7.84475	4.14895			7.84475	4.03485			7.84475	3.72499			7.84475	3.08196			7.84475	3.33947			7.84475	3.22117
				7.84863	4.14106		7.84863	4.24143		7.84863	4.12704			7.84863	4.01383			7.84863	3.73761			7.84863	3.07451			7.84863	3.37955			7.84863	3.25595
				7.85251	4.18491		7.85251	4.23406		7.85251	4.11402			7.85251	3.99803			7.85251	3.72996			7.85251	3.07151			7.85251	3.38453			7.85251	3.24506
				7.85639	4.18137		7.85639	4.23577		7.85639	4.0966			7.85639	4.02211			7.85639	3.72788			7.85639	3.05694			7.85639	3.35054			7.85639	3.22058
				7.86026	4.18793		7.86026	4.26895		7.86026	4.09841			7.86026	4.04858			7.86026	3.7382			7.86026	3.07328			7.86026	3.35875			7.86026	3.23507
				7.86414	4.16826		7.86414	4.27262		7.86414	4.1116			7.86414	4.0431			7.86414	3.74598			7.86414	3.06213			7.86414	3.35082			7.86414	3.23827
				7.86802	4.14688		7.86802	4.25316		7.86802	4.08258			7.86802	4.00289			7.86802	3.70912			7.86802	3.07633			7.86802	3.32103			7.86802	3.25448
				7.8719	4.08966		7.8719	4.20261		7.8719	4.04658			7.8719	3.94554			7.8719	3.6604			7.8719	3.09738			7.8719	3.35223			7.8719	3.25947
				7.87578	4.11601		7.87578	4.20047		7.87578	4.06331			7.87578	3.96538			7.87578	3.70076			7.87578	3.10712			7.87578	3.35027			7.87578	3.27725
				7.87966	4.15676		7.87966	4.2425		7.87966	4.11302			7.87966	4.04073			7.87966	3.76216			7.87966	3.12875			7.87966	3.31347			7.87966	3.27168
				7.88354	4.15158		7.88354	4.24931		7.88354	4.10622			7.88354	4.06588			7.88354	3.78462			7.88354	3.14247			7.88354	3.31693			7.88354	3.28143
				7.88742	4.10771		7.88742	4.23314		7.88742	4.1014			7.88742	4.01581			7.88742	3.77379			7.88742	3.14732			7.88742	3.37111			7.88742	3.2783
				7.89129	4.05212		7.89129	4.18473		7.89129	4.06723			7.89129	3.9544			7.89129	3.73944			7.89129	3.12189			7.89129	3.36824			7.89129	3.25768
				7.89517	4.0868		7.89517	4.20666		7.89517	4.05751			7.89517	3.96372			7.89517	3.7654			7.89517	3.08073			7.89517	3.32132			7.89517	3.2315
				7.89905	4.05911		7.89905	4.20257		7.89905	4.02185			7.89905	3.98994			7.89905	3.75751			7.89905	3.08906			7.89905	3.32317			7.89905	3.26326
				7.90293	4.06706		7.90293	4.21425		7.90293	4.0413			7.90293	4.00493			7.90293	3.75204			7.90293	3.08739			7.90293	3.32824			7.90293	3.27387
				7.90681	4.07008		7.90681	4.19448		7.90681	4.03177			7.90681	3.97703			7.90681	3.73306			7.90681	3.08168			7.90681	3.36538			7.90681	3.29329
				7.91069	4.07149		7.91069	4.17562		7.91069	4.01266			7.91069	3.95698			7.91069	3.72127			7.91069	3.05655			7.91069	3.37501			7.91069	3.27757
				7.91457	4.11542		7.91457	4.21214		7.91457	4.0479			7.91457	4.0058			7.91457	3.75132			7.91457	3.06443			7.91457	3.3629			7.91457	3.25394
				7.91845	4.12431		7.91845	4.23733		7.91845	4.09123			7.91845	4.0667			7.91845	3.81237			7.91845	3.0767			7.91845	3.32827			7.91845	3.24171
				7.92232	4.11626		7.92232	4.20987		7.92232	4.10627			7.92232	4.0609			7.92232	3.812			7.92232	3.10448			7.92232	3.33385			7.92232	3.25527
				7.9262	4.09745		7.9262	4.17169		7.9262	4.09522			7.9262	4.02852			7.9262	3.78486			7.9262	3.08549			7.9262	3.34541			7.9262	3.25666
				7.93008	4.07125		7.93008	4.13031		7.93008	4.04997			7.93008	3.97842			7.93008	3.74402			7.93008	3.0881			7.93008	3.31452			7.93008	3.28129
				7.93396	4.04979		7.93396	4.16415		7.93396	4.01791			7.93396	3.97487			7.93396	3.75901			7.93396	3.10044			7.93396	3.30611			7.93396	3.34691
				7.93784	4.06002		7.93784	4.17176		7.93784	4.01881			7.93784	3.97699			7.93784	3.76005			7.93784	3.10875			7.93784	3.34728			7.93784	3.36507
				7.94172	4.09062		7.94172	4.15671		7.94172	4.03017			7.94172	3.9864			7.94172	3.77897			7.94172	3.08277			7.94172	3.33355			7.94172	3.33959
				7.9456	4.13997		7.9456	4.16517		7.9456	4.09167			7.9456	4.02961			7.9456	3.84466			7.9456	3.08178			7.9456	3.33809			7.9456	3.29588
				7.94948	4.14381		7.94948	4.19025		7.94948	4.09269			7.94948	4.02922			7.94948	3.86592			7.94948	3.03676			7.94948	3.31912			7.94948	3.27296
				7.95335	4.13327		7.95335	4.19451		7.95335	4.05349			7.95335	4.03913			7.95335	3.85127			7.95335	3.01522			7.95335	3.31583			7.95335	3.25448
				7.95723	4.10022		7.95723	4.15324		7.95723	4.03789			7.95723	4.04283			7.95723	3.83541			7.95723	3.03197			7.95723	3.31291			7.95723	3.22679
				7.96111	4.01903		7.96111	4.1273		7.96111	4.04821			7.96111	4.01849			7.96111	3.81657			7.96111	3.05763			7.96111	3.33574			7.96111	3.26186
				7.96499	3.93489		7.96499	4.12588		7.96499	4.03795			7.96499	3.97058			7.96499	3.80333			7.96499	3.08186			7.96499	3.36754			7.96499	3.27724
				7.96887	3.97948		7.96887	4.16841		7.96887	4.05136			7.96887	3.97852			7.96887	3.8343			7.96887	3.10889			7.96887	3.41374			7.96887	3.31746
				7.97275	4.07259		7.97275	4.20387		7.97275	4.08736			7.97275	4.01986			7.97275	3.87805			7.97275	3.08616			7.97275	3.38823			7.97275	3.29883
				7.97663	4.10884		7.97663	4.20884		7.97663	4.08345			7.97663	3.99931			7.97663	3.87598			7.97663	3.07989			7.97663	3.3918			7.97663	3.31116
				7.98051	4.09559		7.98051	4.20541		7.98051	4.08159			7.98051	3.99919			7.98051	3.85131			7.98051	3.11567			7.98051	3.43893			7.98051	3.35479
				7.98438	4.11925		7.98438	4.23695		7.98438	4.09057			7.98438	4.02115			7.98438	3.88116			7.98438	3.09373			7.98438	3.38223			7.98438	3.30843
				7.98826	4.09806		7.98826	4.19565		7.98826	4.07783			7.98826	4.02525			7.98826	3.87034			7.98826	3.06989			7.98826	3.30708			7.98826	3.26097
				7.99214	4.0733		7.99214	4.18066		7.99214	4.08579			7.99214	4.0012			7.99214	3.84749			7.99214	3.09029			7.99214	3.31809			7.99214	3.27884
				7.99602	4.10614		7.99602	4.20134		7.99602	4.14012			7.99602	4.0476			7.99602	3.87727			7.99602	3.12888			7.99602	3.38015			7.99602	3.3299
				7.9999	4.10598		7.9999	4.23709		7.9999	4.16835			7.9999	4.04821			7.9999	3.88351			7.9999	3.10066			7.9999	3.4008			7.9999	3.28918
				8.00378	4.03213		8.00378	4.18748		8.00378	4.12681			8.00378	4.01005			8.00378	3.85148			8.00378	3.07452			8.00378	3.38846			8.00378	3.25994
				8.00766	4.02953		8.00766	4.16358		8.00766	4.08979			8.00766	3.99132			8.00766	3.87787			8.00766	3.07252			8.00766	3.41489			8.00766	3.25172
				8.01154	4.0638		8.01154	4.17665		8.01154	4.0936			8.01154	4.01107			8.01154	3.92688			8.01154	3.10963			8.01154	3.41846			8.01154	3.25544
				8.01541	4.01765		8.01541	4.16504		8.01541	4.09714			8.01541	4.01904			8.01541	3.88228			8.01541	3.13046			8.01541	3.41472			8.01541	3.25076
				8.01929	3.97427		8.01929	4.1504		8.01929	4.08154			8.01929	4.01313			8.01929	3.82685			8.01929	3.12026			8.01929	3.38257			8.01929	3.25616
				8.02317	4.04765		8.02317	4.19501		8.02317	4.12823			8.02317	4.08567			8.02317	3.86294			8.02317	3.151			8.02317	3.38787			8.02317	3.25965
				8.02705	4.10932		8.02705	4.24877		8.02705	4.14284			8.02705	4.13049			8.02705	3.9352			8.02705	3.15358			8.02705	3.35954			8.02705	3.24828
				8.03093	4.11343		8.03093	4.24311		8.03093	4.14506			8.03093	4.15067			8.03093	3.96032			8.03093	3.13746			8.03093	3.38281			8.03093	3.25321
				8.03481	4.10287		8.03481	4.21745		8.03481	4.15068			8.03481	4.1415			8.03481	3.95248			8.03481	3.11447			8.03481	3.38307			8.03481	3.27088
				8.03869	4.08107		8.03869	4.14147		8.03869	4.1079			8.03869	4.11156			8.03869	3.93492			8.03869	3.09454			8.03869	3.37533			8.03869	3.23804
				8.04257	4.04918		8.04257	4.13788		8.04257	4.10548			8.04257	4.12663			8.04257	3.94105			8.04257	3.08541			8.04257	3.37709			8.04257	3.2018
				8.04644	4.00685		8.04644	4.13891		8.04644	4.11573			8.04644	4.12346			8.04644	3.9524			8.04644	3.08797			8.04644	3.37041			8.04644	3.21851
				8.05032	4.00729		8.05032	4.17909		8.05032	4.16648			8.05032	4.1116			8.05032	3.9665			8.05032	3.11893			8.05032	3.40846			8.05032	3.26005
				8.0542	3.99904		8.0542	4.15615		8.0542	4.16878			8.0542	4.092			8.0542	3.9392			8.0542	3.15334			8.0542	3.44888			8.0542	3.32837
				8.05808	4.06249		8.05808	4.16612		8.05808	4.20502			8.05808	4.13766			8.05808	3.97391			8.05808	3.1961			8.05808	3.50371			8.05808	3.36054
				8.06196	4.06156		8.06196	4.15168		8.06196	4.21601			8.06196	4.13034			8.06196	3.99563			8.06196	3.2163			8.06196	3.50898			8.06196	3.34291
				8.06584	4.08888		8.06584	4.16929		8.06584	4.21536			8.06584	4.13465			8.06584	4.01743			8.06584	3.21164			8.06584	3.50617			8.06584	3.33143
				8.06972	4.09234		8.06972	4.20098		8.06972	4.1936			8.06972	4.14792			8.06972	4.03382			8.06972	3.21795			8.06972	3.49817			8.06972	3.30454
				8.0736	4.10464		8.0736	4.2526		8.0736	4.20047			8.0736	4.19974			8.0736	4.0538			8.0736	3.21481			8.0736	3.49529			8.0736	3.30534
				8.07747	4.1082		8.07747	4.27755		8.07747	4.22497			8.07747	4.23247			8.07747	4.09966			8.07747	3.19013			8.07747	3.49804			8.07747	3.32785
				8.08135	4.06368		8.08135	4.2482		8.08135	4.2122			8.08135	4.20542			8.08135	4.06813			8.08135	3.18116			8.08135	3.51898			8.08135	3.36479
				8.08523	4.04728		8.08523	4.22122		8.08523	4.21167			8.08523	4.21741			8.08523	4.05401			8.08523	3.21227			8.08523	3.53662			8.08523	3.39738
				8.08911	4.0474		8.08911	4.22931		8.08911	4.20425			8.08911	4.21104			8.08911	4.0411			8.08911	3.25058			8.08911	3.56981			8.08911	3.39127
				8.09299	4.02682		8.09299	4.20692		8.09299	4.22096			8.09299	4.17484			8.09299	4.04659			8.09299	3.26921			8.09299	3.57256			8.09299	3.39618
				8.09687	3.97598		8.09687	4.18237		8.09687	4.23053			8.09687	4.14328			8.09687	4.04378			8.09687	3.25535			8.09687	3.51822			8.09687	3.37519
				8.10075	3.95151		8.10075	4.17937		8.10075	4.21663			8.10075	4.15512			8.10075	4.05864			8.10075	3.29494			8.10075	3.5356			8.10075	3.41063
				8.10463	3.95712		8.10463	4.17346		8.10463	4.18835			8.10463	4.16001			8.10463	4.06959			8.10463	3.29779			8.10463	3.54167			8.10463	3.39968
				8.1085	4.01593		8.1085	4.17343		8.1085	4.18078			8.1085	4.1815			8.1085	4.07084			8.1085	3.28109			8.1085	3.54501			8.1085	3.37612
				8.11238	4.07383		8.11238	4.17697		8.11238	4.2229			8.11238	4.23423			8.11238	4.09647			8.11238	3.28593			8.11238	3.55599			8.11238	3.36793
				8.11626	4.05715		8.11626	4.16979		8.11626	4.22403			8.11626	4.25844			8.11626	4.10096			8.11626	3.31079			8.11626	3.57792			8.11626	3.39206
				8.12014	4.05687		8.12014	4.21054		8.12014	4.25787			8.12014	4.2534			8.12014	4.13038			8.12014	3.35022			8.12014	3.59893			8.12014	3.40611
				8.12402	4.03818		8.12402	4.2586		8.12402	4.26536			8.12402	4.23952			8.12402	4.12374			8.12402	3.38466			8.12402	3.64179			8.12402	3.4262
				8.1279	3.99288		8.1279	4.24853		8.1279	4.21741			8.1279	4.20347			8.1279	4.10929			8.1279	3.36708			8.1279	3.64757			8.1279	3.4367
				8.13178	3.97697		8.13178	4.23055		8.13178	4.22069			8.13178	4.20211			8.13178	4.11711			8.13178	3.33641			8.13178	3.67184			8.13178	3.44637
				8.13566	4.00147		8.13566	4.20916		8.13566	4.25639			8.13566	4.26097			8.13566	4.18908			8.13566	3.34892			8.13566	3.70239			8.13566	3.47641
				8.13953	4.01961		8.13953	4.19844		8.13953	4.24085			8.13953	4.28414			8.13953	4.20473			8.13953	3.40937			8.13953	3.73123			8.13953	3.54958
				8.14341	3.99117		8.14341	4.18219		8.14341	4.19857			8.14341	4.27835			8.14341	4.20729			8.14341	3.48051			8.14341	3.8088			8.14341	3.6263
				8.14729	3.98202		8.14729	4.17879		8.14729	4.19411			8.14729	4.28502			8.14729	4.18225			8.14729	3.49099			8.14729	3.83588			8.14729	3.62323
				8.15117	3.98748		8.15117	4.19321		8.15117	4.24923			8.15117	4.32312			8.15117	4.2084			8.15117	3.46499			8.15117	3.82119			8.15117	3.57611
				8.15505	4.00445		8.15505	4.2483		8.15505	4.3017			8.15505	4.32252			8.15505	4.24224			8.15505	3.48171			8.15505	3.78059			8.15505	3.58141
				8.15893	4.03919		8.15893	4.29659		8.15893	4.35248			8.15893	4.35566			8.15893	4.29904			8.15893	3.52286			8.15893	3.80428			8.15893	3.65471
				8.16281	4.04048		8.16281	4.30842		8.16281	4.35237			8.16281	4.36933			8.16281	4.3025			8.16281	3.59504			8.16281	3.90927			8.16281	3.74345
				8.16669	4.05517		8.16669	4.28676		8.16669	4.33044			8.16669	4.35736			8.16669	4.29036			8.16669	3.59733			8.16669	3.96128			8.16669	3.78391
				8.17056	4.05659		8.17056	4.30797		8.17056	4.35405			8.17056	4.36678			8.17056	4.34331			8.17056	3.61399			8.17056	4.00843			8.17056	3.8635
				8.17444	4.01938		8.17444	4.27982		8.17444	4.34761			8.17444	4.39433			8.17444	4.35571			8.17444	3.61238			8.17444	4.05313			8.17444	3.96261
				8.17832	3.97628		8.17832	4.26564		8.17832	4.34548			8.17832	4.39116			8.17832	4.34749			8.17832	3.67157			8.17832	4.12664			8.17832	4.08943
				8.1822	3.9532		8.1822	4.23663		8.1822	4.31784			8.1822	4.38641			8.1822	4.339			8.1822	3.66843			8.1822	4.17294			8.1822	4.2024
				8.18608	3.97346		8.18608	4.24928		8.18608	4.33711			8.18608	4.45164			8.18608	4.3615			8.18608	3.63128			8.18608	4.23112			8.18608	4.30681
				8.18996	3.99668		8.18996	4.1826		8.18996	4.35512			8.18996	4.47287			8.18996	4.36114			8.18996	3.60865			8.18996	4.27436			8.18996	4.39484
				8.19384	4.01821		8.19384	4.18311		8.19384	4.38325			8.19384	4.48114			8.19384	4.41166			8.19384	3.6601			8.19384	4.29171			8.19384	4.55042
				8.19772	4.01849		8.19772	4.20494		8.19772	4.39477			8.19772	4.45819			8.19772	4.43089			8.19772	3.69568			8.19772	4.3298			8.19772	4.78051
				8.20159	4.07645		8.20159	4.30108		8.20159	4.42374			8.20159	4.49431			8.20159	4.4551			8.20159	3.73843			8.20159	4.37481			8.20159	5.01769
				8.20547	4.04565		8.20547	4.32362		8.20547	4.42021			8.20547	4.49798			8.20547	4.45779			8.20547	3.78289			8.20547	4.45838			8.20547	5.26818
				8.20935	4.01563		8.20935	4.28604		8.20935	4.38321			8.20935	4.46194			8.20935	4.4171			8.20935	3.81064			8.20935	4.50595			8.20935	5.5067
				8.21323	4.02932		8.21323	4.26626		8.21323	4.40824			8.21323	4.50103			8.21323	4.45825			8.21323	3.845			8.21323	4.58724			8.21323	5.73865
				8.21711	4.02109		8.21711	4.2821		8.21711	4.4186			8.21711	4.48646			8.21711	4.44486			8.21711	3.86928			8.21711	4.65315			8.21711	5.9162
				8.22099	3.94093		8.22099	4.26154		8.22099	4.41377			8.22099	4.50061			8.22099	4.47061			8.22099	3.874			8.22099	4.70503			8.22099	6.01998
				8.22487	3.95219		8.22487	4.28567		8.22487	4.38651			8.22487	4.53244			8.22487	4.52694			8.22487	3.85983			8.22487	4.71495			8.22487	6.11529
				8.22874	3.97932		8.22874	4.28446		8.22874	4.37977			8.22874	4.53583			8.22874	4.54321			8.22874	3.86359			8.22874	4.68733			8.22874	6.14541
				8.23262	3.9868		8.23262	4.28463		8.23262	4.37023			8.23262	4.54068			8.23262	4.53817			8.23262	3.91245			8.23262	4.73395			8.23262	6.17263
				8.2365	3.98689		8.2365	4.27105		8.2365	4.38001			8.2365	4.57415			8.2365	4.50604			8.2365	3.93073			8.2365	4.80825			8.2365	6.12689
				8.24038	3.97726		8.24038	4.26691		8.24038	4.36318			8.24038	4.58403			8.24038	4.52012			8.24038	3.91493			8.24038	4.85475			8.24038	5.9959
				8.24426	3.987		8.24426	4.30436		8.24426	4.38367			8.24426	4.58953			8.24426	4.53664			8.24426	3.88737			8.24426	4.81204			8.24426	5.79105
				8.24814	3.97194		8.24814	4.28578		8.24814	4.43845			8.24814	4.59527			8.24814	4.57588			8.24814	3.91375			8.24814	4.8135			8.24814	5.6372
				8.25202	3.99917		8.25202	4.28318		8.25202	4.46243			8.25202	4.61753			8.25202	4.61028			8.25202	3.96104			8.25202	4.89005			8.25202	5.51495
				8.2559	3.96319		8.2559	4.27491		8.2559	4.4486			8.2559	4.60885			8.2559	4.6469			8.2559	3.98199			8.2559	4.90796			8.2559	5.34186
				8.25977	3.9652		8.25977	4.27034		8.25977	4.4381			8.25977	4.63799			8.25977	4.68484			8.25977	3.97812			8.25977	4.86024			8.25977	5.16657
				8.26365	3.91652		8.26365	4.2184		8.26365	4.40081			8.26365	4.61355			8.26365	4.66028			8.26365	3.95472			8.26365	4.83842			8.26365	5.00921
				8.26753	3.9293		8.26753	4.21665		8.26753	4.41443			8.26753	4.63328			8.26753	4.66544			8.26753	4.0049			8.26753	4.89175			8.26753	4.96201
				8.27141	3.94496		8.27141	4.2524		8.27141	4.41335			8.27141	4.65428			8.27141	4.65964			8.27141	4.04688			8.27141	4.87872			8.27141	4.86303
				8.27529	3.95303		8.27529	4.29274		8.27529	4.44892			8.27529	4.64952			8.27529	4.67663			8.27529	4.03546			8.27529	4.8602			8.27529	4.76436
				8.27917	3.95547		8.27917	4.28751		8.27917	4.48153			8.27917	4.64632			8.27917	4.67441			8.27917	3.98047			8.27917	4.81043			8.27917	4.64065
				8.28305	3.9979		8.28305	4.29179		8.28305	4.51777			8.28305	4.67975			8.28305	4.72636			8.28305	3.97804			8.28305	4.79655			8.28305	4.61949
				8.28693	4.03081		8.28693	4.31327		8.28693	4.52169			8.28693	4.73178			8.28693	4.72321			8.28693	3.99935			8.28693	4.78982			8.28693	4.67672
				8.2908	4.03789		8.2908	4.33116		8.2908	4.50513			8.2908	4.72286			8.2908	4.73463			8.2908	4.02503			8.2908	4.76585			8.2908	4.72771
				8.29468	3.99059		8.29468	4.33406		8.29468	4.47796			8.29468	4.6862			8.29468	4.70199			8.29468	4.0774			8.29468	4.76361			8.29468	4.89316
				8.29856	3.98864		8.29856	4.33935		8.29856	4.49408			8.29856	4.71519			8.29856	4.70174			8.29856	4.13172			8.29856	4.79682			8.29856	5.21743
				8.30244	3.99571		8.30244	4.33027		8.30244	4.57255			8.30244	4.761			8.30244	4.70481			8.30244	4.12194			8.30244	4.83931			8.30244	5.65923
				8.30632	3.96397		8.30632	4.32332		8.30632	4.54675			8.30632	4.74662			8.30632	4.72096			8.30632	4.08651			8.30632	4.82216			8.30632	6.29594
				8.3102	3.90218		8.3102	4.31513		8.3102	4.47798			8.3102	4.69573			8.3102	4.73555			8.3102	4.11097			8.3102	4.85074			8.3102	7.18159
				8.31408	3.91248		8.31408	4.31985		8.31408	4.46735			8.31408	4.68535			8.31408	4.73511			8.31408	4.15943			8.31408	4.91191			8.31408	8.24099
				8.31796	3.96824		8.31796	4.32062		8.31796	4.50194			8.31796	4.68994			8.31796	4.78326			8.31796	4.21121			8.31796	5.0187			8.31796	9.23946
				8.32183	4.00979		8.32183	4.31054		8.32183	4.51435			8.32183	4.73158			8.32183	4.81833			8.32183	4.28434			8.32183	5.17745			8.32183	9.9832
				8.32571	4.0059		8.32571	4.32484		8.32571	4.53443			8.32571	4.78472			8.32571	4.85606			8.32571	4.33088			8.32571	5.36311			8.32571	10.2188
				8.32959	3.99318		8.32959	4.34814		8.32959	4.54649			8.32959	4.83185			8.32959	4.91712			8.32959	4.35962			8.32959	5.58425			8.32959	9.91238
				8.33347	4.01439		8.33347	4.36735		8.33347	4.54412			8.33347	4.83784			8.33347	5.0056			8.33347	4.4319			8.33347	5.87503			8.33347	9.16158
				8.33735	4.03137		8.33735	4.33202		8.33735	4.56416			8.33735	4.85424			8.33735	5.06882			8.33735	4.54864			8.33735	6.20651			8.33735	8.2186
				8.34123	4.02849		8.34123	4.3031		8.34123	4.57584			8.34123	4.86957			8.34123	5.15924			8.34123	4.68489			8.34123	6.59477			8.34123	7.28606
				8.34511	3.99971		8.34511	4.32313		8.34511	4.58809			8.34511	4.8767			8.34511	5.20347			8.34511	4.77619			8.34511	6.9119			8.34511	6.46663
				8.34899	4.01406		8.34899	4.32518		8.34899	4.5805			8.34899	4.86666			8.34899	5.20977			8.34899	4.86185			8.34899	7.17129			8.34899	5.90836
				8.35286	4.04462		8.35286	4.34038		8.35286	4.61993			8.35286	4.90016			8.35286	5.27174			8.35286	4.99483			8.35286	7.2921			8.35286	5.54283
				8.35674	4.09653		8.35674	4.35821		8.35674	4.64887			8.35674	4.95077			8.35674	5.35417			8.35674	5.13269			8.35674	7.31419			8.35674	5.33872
				8.36062	4.05329		8.36062	4.39		8.36062	4.6698			8.36062	4.96885			8.36062	5.41714			8.36062	5.21468			8.36062	7.15645			8.36062	5.14339
				8.3645	4.06414		8.3645	4.38538		8.3645	4.66078			8.3645	4.98761			8.3645	5.47552			8.3645	5.29808			8.3645	6.93564			8.3645	5.04527
				8.36838	4.04857		8.36838	4.36402		8.36838	4.63867			8.36838	4.9965			8.36838	5.52073			8.36838	5.37384			8.36838	6.6197			8.36838	4.97076
				8.37226	4.06607		8.37226	4.38676		8.37226	4.69434			8.37226	5.10564			8.37226	5.59093			8.37226	5.44858			8.37226	6.30604			8.37226	4.91289
				8.37614	4.06619		8.37614	4.38938		8.37614	4.73669			8.37614	5.16144			8.37614	5.6546			8.37614	5.4369			8.37614	6.00953			8.37614	4.8122
				8.38002	4.07172		8.38002	4.38936		8.38002	4.72821			8.38002	5.19478			8.38002	5.73537			8.38002	5.46194			8.38002	5.80439			8.38002	4.72824
				8.38389	4.06983		8.38389	4.41073		8.38389	4.74916			8.38389	5.20887			8.38389	5.77589			8.38389	5.45508			8.38389	5.65493			8.38389	4.66643
				8.38777	4.02386		8.38777	4.36897		8.38777	4.73413			8.38777	5.19794			8.38777	5.76302			8.38777	5.38767			8.38777	5.49575			8.38777	4.52665
				8.39165	4.01812		8.39165	4.34019		8.39165	4.74027			8.39165	5.26665			8.39165	5.77226			8.39165	5.3625			8.39165	5.4222			8.39165	4.37073
				8.39553	4.05926		8.39553	4.3654		8.39553	4.77973			8.39553	5.38906			8.39553	5.85609			8.39553	5.40484			8.39553	5.42939			8.39553	4.25124
				8.39941	4.08236		8.39941	4.38868		8.39941	4.8677			8.39941	5.5258			8.39941	5.95186			8.39941	5.50289			8.39941	5.45015			8.39941	4.12671
				8.40329	4.08086		8.40329	4.41484		8.40329	4.96792			8.40329	5.66053			8.40329	6.07306			8.40329	5.57086			8.40329	5.4358			8.40329	3.93707
				8.40717	4.09813		8.40717	4.43615		8.40717	5.08154			8.40717	5.82735			8.40717	6.19041			8.40717	5.63786			8.40717	5.38993			8.40717	3.75128
				8.41105	4.1173		8.41105	4.44537		8.41105	5.20387			8.41105	6.02458			8.41105	6.3675			8.41105	5.76113			8.41105	5.34303			8.41105	3.67332
				8.41492	4.07324		8.41492	4.45164		8.41492	5.34377			8.41492	6.27144			8.41492	6.5969			8.41492	5.88983			8.41492	5.25959			8.41492	3.61326
				8.4188	4.0524		8.4188	4.54446		8.4188	5.54171			8.4188	6.6005			8.4188	6.88584			8.4188	5.99927			8.4188	5.15552			8.4188	3.54126
				8.42268	4.02418		8.42268	4.61811		8.42268	5.81128			8.42268	7.00416			8.42268	7.21722			8.42268	6.07582			8.42268	5.0382			8.42268	3.51573
				8.42656	4.05008		8.42656	4.71237		8.42656	6.17179			8.42656	7.521			8.42656	7.5589			8.42656	6.03833			8.42656	4.8562			8.42656	3.47821
				8.43044	4.09371		8.43044	4.87128		8.43044	6.68475			8.43044	8.09701			8.43044	7.89135			8.43044	5.87163			8.43044	4.65011			8.43044	3.41506
				8.43432	4.11224		8.43432	5.07894		8.43432	7.28733			8.43432	8.51649			8.43432	8.00155			8.43432	5.55233			8.43432	4.38197			8.43432	3.32816
				8.4382	4.14898		8.4382	5.36808		8.4382	7.94496			8.4382	8.7266			8.4382	7.90593			8.4382	5.23798			8.4382	4.14026			8.4382	3.32304
				8.44208	4.19616		8.44208	5.7642		8.44208	8.50282			8.44208	8.64987			8.44208	7.56701			8.44208	4.837			8.44208	3.96365			8.44208	3.31775
				8.44595	4.28328		8.44595	6.27971		8.44595	8.87757			8.44595	8.33809			8.44595	7.08005			8.44595	4.45219			8.44595	3.79303			8.44595	3.25398
				8.44983	4.39242		8.44983	6.91659		8.44983	9.02544			8.44983	7.7531			8.44983	6.44631			8.44983	4.10645			8.44983	3.63696			8.44983	3.19301
				8.45371	4.62573		8.45371	7.68956		8.45371	8.87687			8.45371	7.08849			8.45371	5.81423			8.45371	3.83116			8.45371	3.47851			8.45371	3.16166
				8.45759	4.95715		8.45759	8.42537		8.45759	8.39951			8.45759	6.36674			8.45759	5.28152			8.45759	3.59677			8.45759	3.39209			8.45759	3.14254
				8.46147	5.51155		8.46147	8.98318		8.46147	7.74519			8.46147	5.76742			8.46147	4.90623			8.46147	3.49626			8.46147	3.40276			8.46147	3.18916
				8.46535	6.28867		8.46535	9.34368		8.46535	7.07389			8.46535	5.27332			8.46535	4.69828			8.46535	3.45468			8.46535	3.43807			8.46535	3.27273
				8.46923	7.12371		8.46923	9.27619		8.46923	6.31585			8.46923	4.84438			8.46923	4.48311			8.46923	3.4086			8.46923	3.45873			8.46923	3.32093
				8.47311	7.92784		8.47311	8.76747		8.47311	5.64249			8.47311	4.54679			8.47311	4.31317			8.47311	3.34947			8.47311	3.452			8.47311	3.28235
				8.47698	8.64481		8.47698	8.06261		8.47698	5.17674			8.47698	4.40676			8.47698	4.24222			8.47698	3.30032			8.47698	3.46329			8.47698	3.24017
				8.48086	9.05365		8.48086	7.20906		8.48086	4.78161			8.48086	4.26595			8.48086	4.25295			8.48086	3.28802			8.48086	3.45386			8.48086	3.2824
				8.48474	9.03496		8.48474	6.38204		8.48474	4.50243			8.48474	4.19099			8.48474	4.24747			8.48474	3.25346			8.48474	3.40448			8.48474	3.31425
				8.48862	8.62358		8.48862	5.66692		8.48862	4.29364			8.48862	4.14428			8.48862	4.18966			8.48862	3.23538			8.48862	3.39644			8.48862	3.33893
				8.4925	7.9962		8.4925	5.20071		8.4925	4.30428			8.4925	4.26308			8.4925	4.19981			8.4925	3.18729			8.4925	3.36601			8.4925	3.24571
				8.49638	7.1441		8.49638	4.8498		8.49638	4.27076			8.49638	4.25816			8.49638	4.19571			8.49638	3.18276			8.49638	3.36369			8.49638	3.22684
				8.50026	6.32798		8.50026	4.60914		8.50026	4.26683			8.50026	4.29056			8.50026	4.21596			8.50026	3.13769			8.50026	3.34201			8.50026	3.21978
				8.50414	5.59073		8.50414	4.46571		8.50414	4.26958			8.50414	4.32199			8.50414	4.19904			8.50414	3.09377			8.50414	3.35056			8.50414	3.23012
				8.50801	5.05336		8.50801	4.37043		8.50801	4.30251			8.50801	4.37156			8.50801	4.20866			8.50801	3.10526			8.50801	3.37473			8.50801	3.25408
				8.51189	4.65862		8.51189	4.32672		8.51189	4.33133			8.51189	4.3452			8.51189	4.18843			8.51189	3.11993			8.51189	3.39642			8.51189	3.24013
				8.51577	4.41104		8.51577	4.31021		8.51577	4.32646			8.51577	4.28871			8.51577	4.14066			8.51577	3.09864			8.51577	3.4239			8.51577	3.26481
				8.51965	4.24226		8.51965	4.29905		8.51965	4.3129			8.51965	4.27327			8.51965	4.1062			8.51965	3.08318			8.51965	3.42721			8.51965	3.28155
				8.52353	4.16993		8.52353	4.30333		8.52353	4.32479			8.52353	4.27462			8.52353	4.06813			8.52353	3.09276			8.52353	3.41107			8.52353	3.29774
				8.52741	4.13293		8.52741	4.29237		8.52741	4.35177			8.52741	4.26843			8.52741	4.05491			8.52741	3.07763			8.52741	3.36854			8.52741	3.2736
				8.53129	4.07226		8.53129	4.27433		8.53129	4.3495			8.53129	4.20317			8.53129	4.01143			8.53129	3.07367			8.53129	3.35468			8.53129	3.23871
				8.53517	4.06422		8.53517	4.26528		8.53517	4.3334			8.53517	4.17098			8.53517	3.99726			8.53517	3.05907			8.53517	3.33802			8.53517	3.20909
				8.53904	4.0645		8.53904	4.28819		8.53904	4.27679			8.53904	4.11447			8.53904	3.96369			8.53904	3.0334			8.53904	3.31636			8.53904	3.21879
				8.54292	4.11184		8.54292	4.35251		8.54292	4.24441			8.54292	4.12591			8.54292	3.95444			8.54292	3.05427			8.54292	3.36842			8.54292	3.28213
				8.5468	4.1096		8.5468	4.36826		8.5468	4.20085			8.5468	4.09411			8.5468	3.95961			8.5468	3.05855			8.5468	3.38351			8.5468	3.31978
				8.55068	4.10523		8.55068	4.3011		8.55068	4.16833			8.55068	4.06921			8.55068	3.95743			8.55068	3.08109			8.55068	3.39525			8.55068	3.38414
				8.55456	4.14291		8.55456	4.25434		8.55456	4.14822			8.55456	4.09256			8.55456	3.96984			8.55456	3.10747			8.55456	3.38565			8.55456	3.38257
				8.55844	4.15938		8.55844	4.23899		8.55844	4.09717			8.55844	4.07649			8.55844	3.94201			8.55844	3.07463			8.55844	3.40407			8.55844	3.33346
				8.56232	4.12062		8.56232	4.2101		8.56232	4.06027			8.56232	4.07648			8.56232	3.90179			8.56232	3.01977			8.56232	3.40585			8.56232	3.28603
				8.5662	4.11895		8.5662	4.18893		8.5662	4.09018			8.5662	4.09572			8.5662	3.92489			8.5662	2.99917			8.5662	3.38026			8.5662	3.28475
				8.57007	4.16034		8.57007	4.17756		8.57007	4.11971			8.57007	4.11598			8.57007	3.96577			8.57007	2.99936			8.57007	3.34864			8.57007	3.31165
				8.57395	4.16518		8.57395	4.18859		8.57395	4.10517			8.57395	4.11526			8.57395	3.97957			8.57395	2.98293			8.57395	3.33216			8.57395	3.29761
				8.57783	4.07387		8.57783	4.13345		8.57783	4.055			8.57783	4.077			8.57783	3.94884			8.57783	2.97652			8.57783	3.35131			8.57783	3.34934
				8.58171	4.03877		8.58171	4.12518		8.58171	4.05806			8.58171	4.05184			8.58171	3.96435			8.58171	2.99315			8.58171	3.38315			8.58171	3.35283
				8.58559	4.05605		8.58559	4.13219		8.58559	4.11912			8.58559	4.05996			8.58559	3.98157			8.58559	3.02599			8.58559	3.42932			8.58559	3.39252
				8.58947	4.02321		8.58947	4.13326		8.58947	4.08855			8.58947	4.05188			8.58947	3.96787			8.58947	3.04209			8.58947	3.43351			8.58947	3.39006
				8.59335	3.95476		8.59335	4.10423		8.59335	4.03308			8.59335	4.04766			8.59335	3.94768			8.59335	3.02585			8.59335	3.45766			8.59335	3.38655
				8.59723	3.92985		8.59723	4.05323		8.59723	3.9934			8.59723	4.01037			8.59723	3.9113			8.59723	3.04811			8.59723	3.47454			8.59723	3.36475
				8.6011	3.96214		8.6011	4.03772		8.6011	4.01497			8.6011	4.01188			8.6011	3.9128			8.6011	3.02091			8.6011	3.45094			8.6011	3.33486
				8.60498	3.90915		8.60498	4.00824		8.60498	4.00719			8.60498	3.99175			8.60498	3.87087			8.60498	3.04167			8.60498	3.47167			8.60498	3.34968
				8.60886	3.86539		8.60886	4.00769		8.60886	4.02725			8.60886	4.0131			8.60886	3.87889			8.60886	3.05097			8.60886	3.50443			8.60886	3.38953
				8.61274	3.83971		8.61274	4.04492		8.61274	4.03722			8.61274	4.017			8.61274	3.86272			8.61274	3.06352			8.61274	3.51314			8.61274	3.43005
				8.61662	3.87693		8.61662	4.07847		8.61662	4.07397			8.61662	4.06163			8.61662	3.93492			8.61662	3.06474			8.61662	3.47723			8.61662	3.42157
				8.6205	3.92189		8.6205	4.10821		8.6205	4.08754			8.6205	4.10733			8.6205	4.00919			8.6205	3.0476			8.6205	3.4797			8.6205	3.4095
				8.62438	3.9125		8.62438	4.09053		8.62438	4.10138			8.62438	4.11203			8.62438	4.03757			8.62438	3.01992			8.62438	3.48369			8.62438	3.37387
				8.62826	3.89711		8.62826	4.09742		8.62826	4.06021			8.62826	4.08195			8.62826	3.99685			8.62826	3.03229			8.62826	3.49292			8.62826	3.36196
				8.63213	3.83413		8.63213	4.06676		8.63213	4.01042			8.63213	4.05111			8.63213	3.95979			8.63213	3.06576			8.63213	3.50949			8.63213	3.41843
				8.63601	3.84172		8.63601	4.04776		8.63601	3.98536			8.63601	4.02491			8.63601	3.96615			8.63601	3.11351			8.63601	3.54908			8.63601	3.4989
				8.63989	3.8124		8.63989	3.96732		8.63989	3.93925			8.63989	3.97528			8.63989	3.92453			8.63989	3.11078			8.63989	3.57295			8.63989	3.56963
				8.64377	3.81653		8.64377	3.95659		8.64377	3.95219			8.64377	3.99172			8.64377	3.92043			8.64377	3.14688			8.64377	3.56722			8.64377	3.60497
				8.64765	3.84129		8.64765	4.00155		8.64765	3.99176			8.64765	4.05102			8.64765	4.01533			8.64765	3.20749			8.64765	3.59525			8.64765	3.67441
				8.65153	3.80897		8.65153	3.98604		8.65153	4.02334			8.65153	4.06141			8.65153	4.05286			8.65153	3.23975			8.65153	3.62032			8.65153	3.74583
				8.65541	3.79029		8.65541	3.97275		8.65541	4.01992			8.65541	4.04007			8.65541	4.04495			8.65541	3.23009			8.65541	3.65169			8.65541	3.81916
				8.65929	3.77364		8.65929	3.98675		8.65929	4.03711			8.65929	4.01565			8.65929	4.0112			8.65929	3.26544			8.65929	3.6885			8.65929	3.95626
				8.66316	3.77191		8.66316	4.01187		8.66316	4.0407			8.66316	4.03325			8.66316	4.0187			8.66316	3.30876			8.66316	3.76905			8.66316	4.18473
				8.66704	3.74468		8.66704	3.98324		8.66704	4.02623			8.66704	4.04912			8.66704	4.01044			8.66704	3.38635			8.66704	3.84719			8.66704	4.53388
				8.67092	3.77011		8.67092	3.99562		8.67092	4.03142			8.67092	4.01238			8.67092	4.02964			8.67092	3.40712			8.67092	3.89911			8.67092	5.02206
				8.6748	3.81204		8.6748	3.99891		8.6748	4.04244			8.6748	4.02405			8.6748	4.08418			8.6748	3.41884			8.6748	3.96553			8.6748	5.79759
				8.67868	3.8904		8.67868	4.03962		8.67868	4.0841			8.67868	4.09712			8.67868	4.16175			8.67868	3.39601			8.67868	4.06846			8.67868	6.83163
				8.68256	3.90717		8.68256	4.06444		8.68256	4.06253			8.68256	4.10939			8.68256	4.19864			8.68256	3.4073			8.68256	4.17066			8.68256	8.1417
				8.68644	3.90588		8.68644	4.08115		8.68644	4.07933			8.68644	4.13103			8.68644	4.19984			8.68644	3.47441			8.68644	4.29962			8.68644	9.54849
				8.69031	3.88925		8.69031	4.04993		8.69031	4.06606			8.69031	4.15943			8.69031	4.21217			8.69031	3.60187			8.69031	4.48348			8.69031	10.8516
				8.69419	3.91724		8.69419	4.05918		8.69419	4.11682			8.69419	4.21872			8.69419	4.30273			8.69419	3.70892			8.69419	4.78864			8.69419	11.6743
				8.69807	3.94184		8.69807	4.09187		8.69807	4.16524			8.69807	4.26495			8.69807	4.38282			8.69807	3.81143			8.69807	5.16685			8.69807	11.8605
				8.70195	3.91896		8.70195	4.09939		8.70195	4.16987			8.70195	4.30638			8.70195	4.40006			8.70195	3.88333			8.70195	5.51625			8.70195	11.3922
				8.70583	3.86618		8.70583	4.05423		8.70583	4.11155			8.70583	4.31758			8.70583	4.40394			8.70583	4.00861			8.70583	5.96052			8.70583	10.4271
				8.70971	3.84621		8.70971	4.03932		8.70971	4.12171			8.70971	4.33504			8.70971	4.49247			8.70971	4.17381			8.70971	6.49437			8.70971	9.28405
				8.71359	3.87825		8.71359	4.05098		8.71359	4.1773			8.71359	4.35862			8.71359	4.6026			8.71359	4.40698			8.71359	7.07946			8.71359	8.18244
				8.71747	3.94907		8.71747	4.08542		8.71747	4.21828			8.71747	4.38816			8.71747	4.71314			8.71747	4.59632			8.71747	7.55154			8.71747	7.24709
				8.72134	3.93437		8.72134	4.11139		8.72134	4.20649			8.72134	4.38357			8.72134	4.7909			8.72134	4.76199			8.72134	7.87959			8.72134	6.5235
				8.72522	3.84823		8.72522	4.08624		8.72522	4.14555			8.72522	4.41169			8.72522	4.87554			8.72522	4.93096			8.72522	8.06237			8.72522	6.06387
				8.7291	3.8491		8.7291	4.09498		8.7291	4.17953			8.7291	4.55452			8.7291	5.00457			8.7291	5.14386			8.7291	8.10404			8.7291	5.83592
				8.73298	3.88756		8.73298	4.07063		8.73298	4.21954			8.73298	4.64506			8.73298	5.07608			8.73298	5.32598			8.73298	7.99891			8.73298	5.68909
				8.73686	3.91054		8.73686	4.02558		8.73686	4.25523			8.73686	4.68015			8.73686	5.14966			8.73686	5.45361			8.73686	7.75296			8.73686	5.54429
				8.74074	3.93804		8.74074	4.0309		8.74074	4.29073			8.74074	4.75204			8.74074	5.31894			8.74074	5.56009			8.74074	7.37009			8.74074	5.47311
				8.74462	3.94935		8.74462	4.08248		8.74462	4.32968			8.74462	4.82805			8.74462	5.53635			8.74462	5.57532			8.74462	6.89034			8.74462	5.40351
[truncated: 324 more rows]
