# Supplementary material for: Earth-abundant Li-ion cathode materials with nanoengineered microstructures
Source: Nat Nanotechnol. 2024 Sep 19;19(12):1831–9. doi: 10.1038/s41565-024-01787-y (PMC11638071; doi:10.1038/s41565-024-01787-y)
Supplement: Supplementary file 4 — Electrochemistry data in Fig. 5. [file 41565_2024_1787_MOESM4_ESM.xlsx]

## Sheet: EC
	L07M65-DH										L12M65
	2-4.8 V				2-4.6 V						2-4.8 V				2-4.6 V
	1st charge		1st discharge		1st charge		1st discharge				1st charge		1st discharge		1st charge		1st discharge
	Specific capacity	Voltage v.s. Li+/Li	Specific capacity	Voltage v.s. Li+/Li	Specific capacity	Voltage v.s. Li+/Li	Specific capacity	Voltage v.s. Li+/Li			Specific capacity	Voltage v.s. Li+/Li	Specific capacity	Voltage v.s. Li+/Li	Specific capacity	Voltage v.s. Li+/Li	Specific capacity	Voltage v.s. Li+/Li
	mAh/g	V	mAh/g	V	mAh/g	V	mAh/g	V			mAh/g	V	mAh/g	V	mAh/g	V	mAh/g	V
	0.00449	3.17447	0.00902	4.75092	0.00386	3.6272	0.02243	4.56445			0.000315532	2.77336	0.01051	4.7064	0.00456	2.30303	0.01273	4.51986
	0.01651	3.18447	0.04437	4.74092	0.01562	3.63722	0.10736	4.55445			0.01024	2.78344	0.02877	4.69638	0.01747	2.31303	0.03381	4.50985
	0.03244	3.19451	0.09179	4.7309	0.02905	3.64723	0.21551	4.54444			0.02445	2.79345	0.04718	4.68636	0.03111	2.32305	0.05857	4.49984
	0.05185	3.20452	0.14514	4.72089	0.04399	3.65724	0.34079	4.53444			0.03873	2.80348	0.0665	4.67635	0.04471	2.3332	0.08565	4.4898
	0.07464	3.21452	0.20245	4.71088	0.06022	3.66728	0.48452	4.52443			0.05454	2.81349	0.0865	4.66632	0.05922	2.34321	0.11458	4.47975
	0.10035	3.22455	0.26395	4.70088	0.07805	3.67729	0.64446	4.51442			0.07013	2.82349	0.10731	4.65629	0.07403	2.35332	0.14806	4.46971
	0.12932	3.23457	0.32877	4.69086	0.09749	3.68729	0.82053	4.50442			0.08596	2.8335	0.12874	4.64627	0.08881	2.36333	0.18469	4.45971
	0.16094	3.24458	0.39663	4.68084	0.11941	3.69729	1.01382	4.49441			0.10276	2.84355	0.15083	4.63622	0.10365	2.37334	0.22394	4.4497
	0.19573	3.2546	0.46864	4.67084	0.14461	3.70731	1.22329	4.48441			0.11978	2.85357	0.17428	4.62618	0.11898	2.38345	0.26897	4.43961
	0.23314	3.26461	0.54311	4.66083	0.17435	3.71732	1.44965	4.47441			0.13663	2.8636	0.19745	4.61617	0.13466	2.39348	0.31903	4.4296
	0.2735	3.27463	0.62043	4.65082	0.21068	3.72732	1.69351	4.46441			0.15471	2.87361	0.2214	4.60615	0.15078	2.40348	0.37333	4.41956
	0.31683	3.28468	0.70339	4.64081	0.25681	3.73734	1.95311	4.4544			0.17297	2.88364	0.24669	4.59612	0.16739	2.41351	0.43391	4.4095
	0.36306	3.29468	0.79089	4.63081	0.31681	3.74735	2.22827	4.44438			0.19192	2.89364	0.27288	4.5861	0.1842	2.42355	0.50185	4.39947
	0.41213	3.3047	0.88248	4.62079	0.39986	3.75735	2.52285	4.43437			0.21189	2.90373	0.29963	4.5761	0.20134	2.43355	0.57877	4.38945
	0.46481	3.31471	0.97956	4.61079	0.51349	3.76735	2.82991	4.42436			0.23323	2.91374	0.32809	4.56608	0.21894	2.44358	0.6649	4.37941
	0.52086	3.32473	1.08323	4.60079	0.66402	3.77735	3.15375	4.41436			0.25423	2.92382	0.3568	4.55608	0.23715	2.45362	0.76144	4.36941
	0.57986	3.33473	1.19192	4.59079	0.85216	3.78735	3.4939	4.40436			0.277	2.93383	0.38685	4.54604	0.25566	2.46363	0.86905	4.35939
	0.64332	3.34476	1.30859	4.58078	1.07055	3.79736	3.84699	4.39435			0.30093	2.94386	0.41805	4.53603	0.27457	2.47364	0.99602	4.34935
	0.71143	3.35477	1.4299	4.57078	1.31077	3.80736	4.21407	4.38435			0.32606	2.95388	0.45072	4.52603	0.29413	2.48365	1.13382	4.33933
	0.78217	3.3648	1.56019	4.56076	1.56411	3.81737	4.59291	4.37435			0.35263	2.96395	0.48592	4.51603	0.31421	2.49365	1.28792	4.32931
	0.85796	3.37483	1.69733	4.55076	1.82703	3.82737	4.98812	4.36435			0.3805	2.97395	0.52168	4.50602	0.33503	2.50369	1.4647	4.3193
	0.93936	3.38484	1.84358	4.54075	2.09384	3.83738	5.39438	4.35434			0.41161	2.98399	0.55973	4.49598	0.35579	2.51371	1.65917	4.3093
	1.02382	3.39485	1.99813	4.53074	2.36625	3.84738	5.81222	4.34431			0.44391	2.99403	0.60103	4.48594	0.37772	2.52373	1.87569	4.29928
	1.1128	3.40486	2.16164	4.52074	2.64005	3.85739	6.24171	4.3343			0.47821	3.00405	0.64421	4.47594	0.39981	2.53376	2.11181	4.28927
	1.20711	3.41487	2.33605	4.51073	2.92148	3.86739	6.68595	4.32429			0.51468	3.01406	0.69025	4.46592	0.42253	2.54377	2.37357	4.27925
	1.30504	3.42489	2.5221	4.50073	3.21219	3.87739	7.13797	4.31429			0.55381	3.02411	0.73753	4.4559	0.4463	2.55379	2.65832	4.26925
	1.40777	3.43489	2.7164	4.49073	3.51335	3.8874	7.60452	4.30429			0.5964	3.03411	0.79086	4.4459	0.47004	2.56381	2.96924	4.25925
	1.51424	3.4449	2.93185	4.48072	3.82985	3.89741	8.08391	4.29428			0.64104	3.04411	0.8466	4.43587	0.49331	2.57385	3.30082	4.24913
	1.62435	3.45491	3.15833	4.47072	4.16321	3.90743	8.5764	4.28428			0.6891	3.05413	0.90613	4.42587	0.51902	2.58396	3.66635	4.23909
	1.73706	3.46493	3.39976	4.4607	4.51773	3.91744	9.08149	4.27426			0.74071	3.06415	0.97223	4.41586	0.54437	2.59397	4.04835	4.22905
	1.85313	3.47494	3.65539	4.4507	4.89668	3.92744	9.60229	4.26426			0.79614	3.07418	1.04276	4.40586	0.57026	2.604	4.46035	4.21905
	1.97186	3.48494	3.92602	4.44067	5.30107	3.93746	10.1388	4.25426			0.85969	3.08421	1.12142	4.39579	0.5968	2.61401	4.8928	4.20902
	2.09347	3.49496	4.21615	4.43067	5.7364	3.94747	10.691	4.24426			0.928	3.09422	1.20624	4.38579	0.62301	2.62402	5.34783	4.199
	2.21811	3.50497	4.52241	4.42065	6.20082	3.95747	11.2617	4.23424			1.00403	3.10431	1.29965	4.37578	0.65035	2.63403	5.83331	4.18898
	2.34473	3.51498	4.84448	4.41064	6.6962	3.96747	11.8478	4.22423			1.08737	3.11441	1.40126	4.36574	0.67768	2.64408	6.33537	4.17897
	2.47514	3.52498	5.18946	4.40064	7.23052	3.97748	12.449	4.21423			1.17631	3.12443	1.51455	4.35571	0.70569	2.65412	6.85961	4.16893
	2.60663	3.53499	5.54714	4.39064	7.7926	3.98749	13.0646	4.20423			1.26792	3.13448	1.64041	4.34571	0.73452	2.66413	7.40848	4.15889
	2.7436	3.54499	5.9239	4.38061	8.38787	3.99749	13.6966	4.19423			1.36091	3.14448	1.78001	4.33571	0.76353	2.67416	7.9842	4.14885
	2.88364	3.55502	6.31499	4.37061	9.01279	4.0075	14.3437	4.18422			1.46049	3.15451	1.93378	4.32569	0.79299	2.68419	8.57118	4.13883
	3.0306	3.56505	6.72426	4.36061	9.66806	4.0175	14.9998	4.17421			1.56199	3.16456	2.10473	4.31568	0.82243	2.69422	9.18654	4.12879
	3.18047	3.57506	7.14664	4.35061	10.3346	4.02726	15.6662	4.1643			1.66602	3.17459	2.29721	4.30567	0.85223	2.70428	9.80942	4.11873
	3.33747	3.58506	7.5814	4.3406	11.0011	4.03676	16.3326	4.15441			1.77916	3.18459	2.51264	4.29567	0.88441	2.71441	10.4674	4.10865
	3.50271	3.59508	8.0323	4.33059	11.6676	4.04598	16.999	4.14467			1.89573	3.1946	2.75113	4.28565	0.91447	2.72443	11.1338	4.09893
	3.67775	3.60508	8.4977	4.32058	12.3341	4.05505	17.6653	4.13502			2.02048	3.20463	3.01621	4.27565	0.94561	2.73455	11.7894	4.0889
	3.86646	3.6151	8.96908	4.31056	13.0007	4.06379	18.3317	4.12544			2.14744	3.21464	3.3059	4.26563	0.979	2.74456	12.4558	4.07962
	4.06726	3.6251	9.45839	4.30055	13.6672	4.07241	18.9981	4.11584			2.28454	3.22465	3.62436	4.25557	1.01167	2.75458	13.1223	4.07026
	4.29393	3.63512	9.96523	4.29055	14.3338	4.08097	19.6644	4.10609			2.43004	3.23465	3.97505	4.24556	1.04432	2.76458	13.7888	4.06113
	4.54033	3.64512	10.4842	4.28053	15.0003	4.08936	20.3308	4.09637			2.58527	3.24466	4.35584	4.23555	1.0777	2.77462	14.4552	4.05211
	4.81819	3.65512	11.0211	4.27052	15.6668	4.09758	20.9972	4.08659			2.74799	3.25468	4.76726	4.22551	1.11227	2.78468	15.1217	4.04331
	5.13489	3.66513	11.5728	4.26049	16.3333	4.10565	21.6636	4.07677			2.92202	3.26468	5.20306	4.2155	1.14675	2.79468	15.7881	4.03464
	5.50045	3.67513	12.1433	4.25049	16.9998	4.11373	22.3299	4.06687			3.10598	3.2747	5.67541	4.20549	1.18259	2.80472	16.4546	4.02612
	5.92409	3.68514	12.7325	4.24048	17.6664	4.12178	22.99	4.05687			3.29769	3.28475	6.16638	4.19548	1.21835	2.81481	17.1211	4.01777
	6.41826	3.69515	13.3408	4.23047	18.333	4.12968	23.6483	4.04687			3.50272	3.29477	6.69608	4.18547	1.25516	2.82482	17.7875	4.00961
	6.98665	3.70515	13.9672	4.22046	18.9995	4.13742	24.2988	4.03687			3.72264	3.30477	7.2645	4.17545	1.29278	2.83496	18.454	4.00127
	7.6299	3.71516	14.6167	4.21046	19.666	4.14521	24.9398	4.02686			3.95084	3.31479	7.84845	4.16543	1.33133	2.84501	19.1204	3.9931
	8.29677	3.72419	15.2785	4.20045	20.3325	4.15295	25.5666	4.01686			4.19596	3.3248	8.45995	4.15542	1.3701	2.85506	19.7869	3.98503
	8.96366	3.73277	15.9451	4.19074	20.999	4.16068	26.1874	4.00686			4.45852	3.33481	9.10042	4.14541	1.41058	2.86509	20.4533	3.97719
	9.63051	3.74104	16.6116	4.18134	21.6655	4.16848	26.7921	3.99685			4.73602	3.34481	9.76691	4.13568	1.45006	2.8751	21.1198	3.96938
	10.2973	3.74879	17.2781	4.172	22.3321	4.17625	27.3744	3.98685			5.03426	3.35483	10.4334	4.12604	1.49198	2.88511	21.7862	3.96157
	10.9642	3.75636	17.9447	4.16289	22.9986	4.18413	27.9398	3.97685			5.34447	3.36494	11.0999	4.11667	1.53466	2.8952	22.4526	3.95394
	11.6309	3.7637	18.6113	4.15383	23.6652	4.19199	28.4815	3.96683			5.68763	3.37496	11.7663	4.10732	1.5793	2.90522	23.119	3.94641
	12.2978	3.77114	19.2778	4.14501	24.3317	4.19999	29.0012	3.95682			6.03876	3.38501	12.4328	4.09789	1.62368	2.91524	23.7854	3.93873
	12.9646	3.77845	19.9444	4.13622	24.9983	4.20791	29.4915	3.94682			6.41604	3.39508	13.0993	4.08879	1.6699	2.92528	24.4518	3.93135
	13.6315	3.78578	20.611	4.12761	25.6649	4.21596	29.9555	3.93681			6.81384	3.40509	13.7658	4.07986	1.71663	2.93533	25.1182	3.92403
	14.2983	3.79339	21.2776	4.11897	26.3314	4.22421	30.3913	3.92681			7.2392	3.4151	14.4322	4.07137	1.76639	2.94537	25.7846	3.91655
	14.9652	3.80086	21.9441	4.11047	26.998	4.23245	30.8002	3.91679			7.69346	3.42512	15.0987	4.06307	1.81702	2.95537	26.4509	3.90957
	15.6321	3.80849	22.6106	4.10192	27.6645	4.24091	31.1845	3.90679			8.16307	3.43512	15.7652	4.05471	1.86764	2.96548	27.1174	3.9022
	16.299	3.81629	23.2771	4.09362	28.331	4.24947	31.5424	3.89678			8.66265	3.44514	16.4317	4.04682	1.922	2.9755	27.7838	3.89478
	16.9658	3.82413	23.9436	4.08505	28.9976	4.25812	31.879	3.88677			9.18742	3.45517	17.0982	4.03875	1.97653	2.98555	28.4502	3.88776
	17.6327	3.83208	24.6102	4.07676	29.6641	4.26712	32.1996	3.87677			9.73023	3.46525	17.7648	4.03098	2.03636	2.99569	29.1166	3.88067
	18.2996	3.84012	25.2767	4.06826	30.3307	4.27612	32.5019	3.86676			10.3213	3.47532	18.4313	4.0231	2.0961	3.00571	29.783	3.87369
	18.9665	3.84829	25.9433	4.0599	30.9973	4.28534	32.7863	3.85676			10.9402	3.48536	19.0978	4.01561	2.15608	3.01576	30.4494	3.86683
	19.6333	3.85661	26.6099	4.05135	31.6638	4.2947	33.0582	3.84675			11.582	3.49536	19.7643	4.00794	2.22205	3.02578	31.1158	3.85986
	20.3002	3.86482	27.2764	4.04287	32.3304	4.30419	33.3183	3.83675			12.2358	3.50537	20.4308	4.00046	2.28909	3.03582	31.7822	3.85318
	20.9671	3.87312	27.943	4.03435	32.9969	4.31397	33.5653	3.82674			12.9024	3.51453	21.0973	3.9928	2.35747	3.04584	32.4487	3.84622
	21.6339	3.88144	28.6095	4.02564	33.6635	4.32386	33.8017	3.81674			13.5691	3.52402	21.7638	3.9857	2.43143	3.05585	33.1152	3.83934
	22.3007	3.88971	29.2761	4.01696	34.3225	4.33386	34.0296	3.80674			14.2357	3.53303	22.4303	3.97829	2.50676	3.0659	33.7817	3.83274
	22.9676	3.89805	29.9426	4.00811	34.9732	4.34388	34.2452	3.79674			14.9023	3.54178	23.0968	3.97121	2.58783	3.07597	34.4482	3.82598
	23.6345	3.90615	30.6092	3.99908	35.6202	4.35388	34.4533	3.78673			15.5689	3.55006	23.7634	3.96398	2.67345	3.08598	35.1147	3.81957
	24.3014	3.91428	31.2758	3.98998	36.2512	4.3639	34.6521	3.77672			16.2355	3.55832	24.4299	3.9568	2.76227	3.09604	35.7812	3.81286
	24.9682	3.92227	31.9424	3.98065	36.8833	4.3739	34.8448	3.7667			16.9021	3.56579	25.0964	3.9496	2.85689	3.10605	36.4477	3.80634
	25.6351	3.93006	32.6089	3.9711	37.5026	4.3839	35.0284	3.75669			17.5688	3.57347	25.7629	3.94275	2.9562	3.11609	37.1141	3.80005
	26.302	3.93778	33.2754	3.96133	38.1137	4.39391	35.2048	3.74669			18.2354	3.58076	26.4294	3.93578	3.05969	3.12611	37.7806	3.79344
	26.9689	3.94538	33.9224	3.95133	38.7202	4.40391	35.3755	3.73668			18.902	3.58787	27.0959	3.92892	3.16635	3.13613	38.4471	3.78696
	27.6358	3.95272	34.553	3.9413	39.3225	4.41392	35.5381	3.72667			19.5686	3.59463	27.7624	3.92188	3.28079	3.14613	39.1136	3.78066
	28.3026	3.96	35.1632	3.9313	39.9171	4.42393	35.6956	3.71667			20.2352	3.60145	28.4289	3.91514	3.40032	3.15617	39.7801	3.77441
	28.9695	3.96693	35.7528	3.9213	40.506	4.43394	35.8486	3.70666			20.9018	3.60838	29.0953	3.90816	3.52382	3.16617	40.4466	3.76795
	29.6363	3.9739	36.3129	3.91129	41.096	4.44396	35.9976	3.69666			21.5684	3.61432	29.7618	3.90162	3.65305	3.17623	41.1131	3.76184
	30.3032	3.98061	36.8558	3.90129	41.6827	4.45398	36.1428	3.68664			22.235	3.62083	30.4283	3.89493	3.79598	3.18625	41.7795	3.75565
	30.9701	3.98716	37.3743	3.89128	42.2734	4.464	36.2832	3.67664			22.9016	3.62678	31.0948	3.88834	3.94088	3.19626	42.446	3.7495
	31.637	3.99361	37.8709	3.88127	42.8688	4.474	36.4218	3.66663			23.5682	3.63287	31.7613	3.88174	4.09376	3.20626	43.1125	3.74321
	32.3037	4.00007	38.3439	3.87127	43.4669	4.48402	36.5568	3.65663			24.2348	3.63837	32.4279	3.87515	4.25814	3.21627	43.7789	3.73738
	32.9706	4.0063	38.8018	3.86127	44.0824	4.49402	36.6924	3.64662			24.9015	3.64404	33.0945	3.86857	4.43068	3.22628	44.4453	3.73143
	33.6373	4.01248	39.2364	3.85124	44.7085	4.50402	36.8252	3.63662			25.5681	3.64962	33.761	3.86189	4.61738	3.23632	45.1118	3.72555
	34.3041	4.01874	39.6513	3.84124	45.3462	4.51403	36.9552	3.62661			26.2348	3.65508	34.4275	3.85563	4.81109	3.24633	45.7783	3.71954
	34.971	4.02475	40.051	3.83124	46.0022	4.52404	37.0879	3.6166			26.9014	3.66037	35.094	3.84924	5.02008	3.25635	46.4447	3.71345
	35.6376	4.03064	40.4287	3.82122	46.6687	4.53388	37.2185	3.60659			27.568	3.66529	35.7605	3.84285	5.2412	3.26647	47.1111	3.70753
	36.3045	4.03658	40.7908	3.81121	47.3353	4.54361	37.3495	3.59659			28.2345	3.67065	36.4271	3.83667	5.47179	3.27654	47.7775	3.70185
	36.9714	4.04245	41.1343	3.80119	48.0018	4.55309	37.4814	3.58658			28.9012	3.67573	37.0936	3.83033	5.72403	3.28654	48.4439	3.69606
	37.6383	4.04826	41.4615	3.79118	48.6684	4.56237	37.6151	3.57656			29.5678	3.68041	37.7601	3.82389	5.98239	3.29654	49.1103	3.69045
	38.3052	4.05402	41.7741	3.78117	49.3349	4.57143	37.7492	3.56655			30.2344	3.68503	38.4266	3.8178	6.25897	3.30654	49.7768	3.6849
	38.9722	4.05986	42.0691	3.77116	50.0015	4.58048	37.8854	3.55654			30.901	3.68962	39.0932	3.81147	6.55746	3.31655	50.4432	3.67904
	39.639	4.06554	42.3504	3.76115	50.6681	4.58936	38.023	3.54654			31.5677	3.69439	39.7597	3.80537	6.87051	3.32658	51.1096	3.6736
	40.3059	4.07135	42.6146	3.75113	51.3347	4.59818	38.1631	3.53653			32.2343	3.69834	40.4262	3.79942	7.19805	3.33663	51.776	3.66793
	40.9728	4.07693	42.8698	3.74112	51.4698	4.60001	38.3062	3.52653			32.9009	3.70254	41.0928	3.79338	7.54723	3.34667	52.4424	3.66267
	41.6396	4.08258	43.1094	3.73112			38.4524	3.51652			33.5676	3.70665	41.7593	3.78723	7.92534	3.35668	53.1088	3.65723
	42.3065	4.08827	43.34	3.72112			38.6026	3.50652			34.2342	3.71082	42.4259	3.78111	8.32262	3.36669	53.7752	3.65183
	42.9733	4.09401	43.5612	3.71112			38.7568	3.49651			34.9008	3.71454	43.0924	3.77538	8.73834	3.37669	54.4416	3.64621
	43.6402	4.09976	43.7719	3.70112			38.9152	3.4865			35.5674	3.71839	43.7589	3.76938	9.18097	3.38676	55.108	3.64092
	44.307	4.10546	43.9763	3.6911			39.0785	3.47647			36.2341	3.72197	44.4255	3.76352	9.64997	3.39679	55.7744	3.63579
	44.974	4.11127	44.1735	3.6811			39.2485	3.46647			36.9007	3.72535	45.0921	3.7578	10.1326	3.4068	56.4408	3.63029
	45.6408	4.11701	44.3675	3.6711			39.4232	3.45647			37.5673	3.72857	45.7587	3.75187	10.6591	3.4168	57.1073	3.62511
	46.3077	4.12293	44.5557	3.66109			39.6063	3.44646			38.2339	3.73192	46.4252	3.7461	11.2055	3.42681	57.7736	3.62013
	46.9746	4.12878	44.7391	3.65106			39.7983	3.43645			38.9005	3.73491	47.0918	3.74052	11.7801	3.43686	58.4401	3.61479
	47.6415	4.1346	44.9191	3.64105			39.9972	3.42645			39.5671	3.73761	47.7584	3.73471	12.3782	3.44687	59.1066	3.60978
	48.3083	4.14062	45.0977	3.63103			40.2051	3.41645			40.2337	3.74067	48.4249	3.72904	13.0362	3.45689	59.773	3.60455
	48.9753	4.14672	45.2712	3.62103			40.4244	3.40643			40.9003	3.74321	49.0915	3.72338	13.7018	3.46691	60.4394	3.5995
	49.6422	4.15288	45.4463	3.61103			40.6538	3.39643			41.5669	3.74565	49.758	3.71798	14.3685	3.47608	61.1058	3.59464
	50.309	4.15907	45.6183	3.60103			40.8958	3.38643			42.2334	3.74802	50.4247	3.71239	15.0353	3.4854	61.7722	3.58962
	50.976	4.16545	45.791	3.59102			41.1508	3.37642			42.9	3.7501	51.0913	3.70689	15.7021	3.4942	62.4387	3.58488
	51.6428	4.17192	45.9621	3.58102			41.4235	3.36642			43.5666	3.75224	51.7579	3.7014	16.3688	3.50267	63.1051	3.57973
	52.3097	4.17829	46.1325	3.57101			41.7072	3.3564			44.2332	3.754	52.4245	3.69582	17.0356	3.51057	63.7715	3.57504
	52.9766	4.18498	46.3036	3.56099			42.0138	3.34639			44.8998	3.75571	53.091	3.69071	17.7023	3.51892	64.438	3.57025
	53.6434	4.19182	46.4745	3.55098			42.3364	3.33639			45.5665	3.75739	53.7576	3.68513	18.369	3.52624	65.1044	3.56547
	54.3098	4.19887	46.6438	3.54097			42.6788	3.32639			46.2331	3.75901	54.4241	3.67991	19.0358	3.53398	65.7709	3.56061
	54.9765	4.20592	46.8164	3.53095			43.0434	3.31639			46.8997	3.76039	55.0906	3.67472	19.7025	3.54112	66.4374	3.55594
	55.6429	4.21341	46.9898	3.52094			43.4279	3.30638			47.5663	3.76151	55.7571	3.66942	20.3692	3.54811	67.1039	3.55138
	56.3091	4.22082	47.1621	3.51094			43.8437	3.29637			48.233	3.76281	56.4237	3.66417	21.0359	3.55494	67.7704	3.54664
	56.9753	4.22852	47.3385	3.50093			44.2833	3.28637			48.8996	3.7638	57.0902	3.65917	21.7026	3.56125	68.4369	3.54233
	57.6417	4.23639	47.5143	3.49093			44.7533	3.27636			49.5662	3.76467	57.7568	3.654	22.3693	3.56805	69.1033	3.5375
	58.3086	4.2446	47.6925	3.48092			45.2515	3.26636			50.2329	3.76554	58.4233	3.64916	23.036	3.57453	69.7698	3.53282
	58.9752	4.25307	47.8743	3.47091			45.7852	3.25636			50.8995	3.76623	59.0898	3.644	23.7028	3.58064	70.4361	3.52829
	59.6414	4.26172	48.0586	3.46091			46.349	3.24636			51.5661	3.76687	59.7564	3.63894	24.3695	3.58675	71.1025	3.5238
	60.3076	4.27065	48.2455	3.45088			46.9517	3.23635			52.2327	3.76746	60.4229	3.63416	25.0362	3.59278	71.7689	3.51935
	60.974	4.28005	48.4356	3.44085			47.5847	3.22635			52.8994	3.76803	61.0895	3.62921	25.703	3.59838	72.4354	3.51504
	61.6403	4.28975	48.6291	3.43085			48.2511	3.21647			53.566	3.76861	61.756	3.62419	26.3698	3.60408	73.1018	3.51071
	62.3009	4.29976	48.8294	3.42084			48.9174	3.20702			54.2326	3.7691	62.4225	3.61943	27.0365	3.60961	73.7682	3.50585
	62.9484	4.30976	49.0301	3.41083			49.5837	3.19802			54.8992	3.76977	63.0891	3.61467	27.7033	3.61521	74.4346	3.50168
	63.5653	4.31979	49.2382	3.40083			50.2501	3.18925			55.5659	3.77023	63.7556	3.60989	28.37	3.62038	75.101	3.49724
	64.1687	4.32979	49.4492	3.39081			50.9164	3.18103			56.2325	3.77045	64.4221	3.60513	29.0368	3.62586	75.7674	3.49305
	64.745	4.3398	49.6662	3.38081			51.5828	3.17288			56.8991	3.77092	65.0887	3.60063	29.7035	3.63056	76.4338	3.48846
	65.3031	4.34983	49.8921	3.37081			52.2492	3.165			57.5658	3.77126	65.7552	3.5958	30.3703	3.63588	77.1002	3.48445
	65.8495	4.35984	50.1241	3.36077			52.9156	3.15728			58.2324	3.77172	66.4217	3.59144	31.0371	3.64075	77.7666	3.48017
	66.3755	4.36984	50.3639	3.35077			53.582	3.14982			58.8991	3.77203	67.0883	3.58661	31.7037	3.64539	78.4329	3.47564
	66.8885	4.37986	50.6096	3.34076			54.2483	3.14236			59.5656	3.77249	67.7548	3.58208	32.3704	3.65056	79.0993	3.47159
	67.3951	4.38987	50.8655	3.33076			54.9147	3.13503			60.2323	3.77288	68.4213	3.5776	33.0372	3.65511	79.7661	3.46694
	67.8841	4.39988	51.1296	3.32075			55.5811	3.12768			60.8988	3.77314	69.0878	3.57311	33.704	3.65984	80.4327	3.46299
	68.3694	4.40989	51.4054	3.31073			56.2475	3.12065			61.5654	3.77341	69.7544	3.56889	34.3708	3.66485	81.0993	3.45875
	68.849	4.4199	51.6902	3.3007			56.9138	3.11348			62.232	3.77357	70.4208	3.56435	35.0376	3.66899	81.7656	3.45441
	69.3167	4.4299	51.9896	3.29069			57.5802	3.10642			62.8986	3.77446	71.0874	3.56004	35.7043	3.67375	82.4321	3.45042
	69.786	4.43991	52.3051	3.28069			58.2466	3.09943			63.5652	3.77456	71.7539	3.55576	36.3711	3.67828	83.0985	3.44608
	70.2512	4.44991	52.6339	3.27069			58.913	3.09252			64.2318	3.77501	72.4204	3.55141	37.0379	3.68252	83.7649	3.44165
	70.7136	4.45992	52.982	3.26066			59.5793	3.08567			64.8985	3.77544	73.087	3.54732	37.7046	3.68663	84.4312	3.43749
	71.1822	4.46995	53.3466	3.25065			60.2457	3.07893			65.5652	3.77599	73.7535	3.54301	38.3713	3.6908	85.0977	3.43316
	71.6524	4.47998	53.7338	3.24065			60.9121	3.07224			66.2318	3.77645	74.4201	3.53879	39.0381	3.69501	85.764	3.4288
	72.1237	4.48998	54.1458	3.23064			61.5784	3.06571			66.8984	3.77682	75.0866	3.53459	39.7049	3.69932	86.4305	3.42484
	72.6099	4.49999	54.5811	3.22064			62.2447	3.05914			67.5651	3.77733	75.7532	3.53038	40.3717	3.70306	87.0968	3.42051
	73.1014	4.50999	55.0514	3.21062			62.9111	3.05271			68.2317	3.77791	76.4196	3.52664	41.0384	3.70703	87.7632	3.4162
	73.614	4.52	55.5489	3.20061			63.5774	3.04646			68.8983	3.77855	77.0861	3.52223	41.7052	3.71087	88.4297	3.41195
	74.1459	4.53001	56.0933	3.19059			64.2438	3.04032			69.5649	3.77873	77.7526	3.51825	42.3719	3.71466	89.0961	3.40752
	74.6982	4.54002	56.6722	3.18058			64.9101	3.03431			70.2315	3.77949	78.4191	3.51407	43.0386	3.71807	89.7625	3.40354
	75.2882	4.55003	57.3016	3.17057			65.5764	3.02843			70.8981	3.77974	79.0857	3.51035	43.7054	3.7222	90.4289	3.39896
	75.9065	4.56004	57.9682	3.1609			66.2428	3.02271			71.5647	3.78038	79.7522	3.50631	44.3721	3.7256	91.0953	3.39467
	76.5717	4.57004	58.6347	3.15189			66.9091	3.01711			72.2314	3.78108	80.4187	3.50218	45.0389	3.72908	91.7617	3.39029
	77.2385	4.57948	59.3012	3.14359			67.5754	3.01161			72.898	3.78176	81.0852	3.49828	45.7057	3.73255	92.4281	3.38582
	77.9055	4.5885	59.9678	3.13567			68.2418	3.00625			73.5646	3.78208	81.7517	3.49424	46.3725	3.73589	93.0946	3.38097
	78.5724	4.5971	60.6343	3.12843			68.9082	3.00114			74.2312	3.78256	82.4183	3.49031	47.0392	3.73912	93.7609	3.37698
	79.2387	4.60532	61.3008	3.12171			69.5745	2.99608			74.8978	3.78306	83.0848	3.48661	47.7059	3.74239	94.4273	3.37261
	79.9053	4.61321	61.9672	3.1152			70.2408	2.99121			75.5644	3.78379	83.7514	3.48263	48.3727	3.74543	95.0937	3.36793
	80.5721	4.62083	62.6337	3.10916			70.9071	2.98642			76.231	3.78445	84.418	3.47874	49.0394	3.74828	95.7601	3.36361
	81.2389	4.62823	63.3002	3.10349			71.5734	2.98179			76.8976	3.7853	85.0846	3.47484	49.7061	3.75129	96.4268	3.35888
	81.9058	4.63531	63.9667	3.09795			72.2398	2.97728			77.5642	3.78564	85.7512	3.47112	50.3729	3.75401	97.0935	3.3545
	82.5726	4.64222	64.6332	3.09268			72.9061	2.97304			78.2308	3.78625	86.4177	3.46745	51.0397	3.75691	97.7603	3.34998
	83.2395	4.64896	65.2996	3.08767			73.5724	2.96888			78.8976	3.78707	87.0843	3.46352	51.7065	3.75957	98.4267	3.34512
	83.9064	4.65557	65.9662	3.08285			74.2387	2.96472			79.5642	3.78791	87.751	3.45962	52.3733	3.76212	99.0931	3.34026
	84.5733	4.6619	66.6327	3.0782			74.9051	2.96074			80.2308	3.78821	88.4175	3.4559	53.04	3.7648	99.7595	3.33561
	85.2402	4.6681	67.2992	3.07376			75.5714	2.95691			80.8975	3.78899	89.0841	3.45213	53.7068	3.76679	100.426	3.33074
	85.907	4.67405	67.9657	3.06942			76.2377	2.95322			81.5642	3.78945	89.7507	3.44823	54.3736	3.76911	101.092	3.32582
	86.5739	4.67987	68.6322	3.06519			76.9041	2.94957			82.2308	3.79029	90.4173	3.44442	55.0403	3.7717	101.759	3.32093
	87.2406	4.68549	69.2988	3.06105			77.5705	2.94611			82.8974	3.79105	91.0839	3.44067	55.7071	3.77351	102.425	3.31596
	87.9073	4.69099	69.9654	3.05704			78.2369	2.94278			83.564	3.79162	91.7505	3.43695	56.3739	3.77573	103.091	3.31069
	88.5741	4.69633	70.632	3.05319			78.9033	2.93945			84.2306	3.79222	92.4171	3.43336	57.0406	3.77755	103.758	3.30577
	89.241	4.70145	71.2984	3.04931			79.5697	2.93636			84.8972	3.79309	93.0837	3.4294	57.7074	3.77957	104.424	3.30014
	89.9079	4.70649	71.9649	3.04567			80.236	2.93325			85.5638	3.79369	93.7503	3.42584	58.3742	3.78139	105.091	3.29502
	90.5747	4.71144	72.6315	3.04189			80.9024	2.93033			86.2304	3.79448	94.4169	3.42207	59.041	3.78286	105.757	3.28961
	91.2416	4.71612	73.298	3.03832			81.5687	2.92738			86.897	3.79514	95.0834	3.41831	59.7078	3.78459	106.423	3.2842
	91.9086	4.72083	73.9644	3.03456			82.2352	2.92463			87.5636	3.79585	95.75	3.41439	60.3746	3.78599	107.09	3.27888
	92.5754	4.72533	74.631	3.03107			82.9016	2.92193			88.2303	3.79695	96.4166	3.41074	61.0413	3.78745	107.756	3.27294
	93.2423	4.72984	75.2976	3.02758			83.5679	2.91935			88.897	3.79733	97.0832	3.40693	61.708	3.78878	108.423	3.26727
	93.9091	4.73428	75.9642	3.02417			84.2343	2.91676			89.5636	3.7986	97.7497	3.40311	62.3748	3.79002	109.089	3.26118
	94.576	4.73855	76.6307	3.02073			84.9007	2.91434			90.2303	3.79878	98.4162	3.3993	63.0416	3.79101	109.755	3.25531
	95.2429	4.74282	77.2972	3.01736			85.567	2.91189			90.897	3.79991	99.0827	3.39547	63.7083	3.79225	110.422	3.24929
	95.9098	4.74698	77.9637	3.01392			86.2333	2.90966			91.5637	3.80076	99.7494	3.39156	64.3751	3.79357	111.088	3.24292
	96.5767	4.75111	78.6302	3.01046			86.8997	2.90737			92.2304	3.8017	100.416	3.38781	65.0418	3.7944	111.755	3.23662
	97.2431	4.75509	79.2967	3.00714			87.566	2.90521			92.897	3.80228	101.082	3.38374	65.7086	3.79542	112.421	3.22997
	97.9099	4.75914	79.9632	3.00393			88.2324	2.90306			93.5637	3.80326	101.749	3.38001	66.3753	3.79633	113.088	3.22346
	98.5768	4.76303	80.6296	3.00062			88.8987	2.90115			94.2303	3.80445	102.416	3.3761	67.0421	3.7972	113.754	3.21657
	99.2437	4.76693	81.2961	2.99736			89.5651	2.89907			94.897	3.80519	103.082	3.37229	67.7088	3.798	114.42	3.20981
	99.9105	4.7708	81.9627	2.99404			90.2315	2.89718			95.5636	3.80605	103.749	3.36805	68.3756	3.79872	115.087	3.20241
	100.577	4.77455	82.6292	2.9908			90.8978	2.89533			96.2302	3.80705	104.415	3.3642	69.0423	3.79917	115.753	3.19513
	101.243	4.77837	83.2957	2.98747			91.5642	2.89341			96.8969	3.80791	105.082	3.35983	69.7091	3.80045	116.42	3.18757
	101.91	4.78201	83.9621	2.98436			92.2305	2.89178			97.5636	3.80891	105.748	3.35615	70.3758	3.80112	117.086	3.17964
	102.576	4.78569	84.6286	2.98124			92.8969	2.88999			98.2302	3.80983	106.415	3.35199	71.0425	3.80172	117.752	3.17181
	103.243	4.78942	85.2951	2.97796			93.5633	2.88826			98.8968	3.81074	107.081	3.34788	71.7092	3.80254	118.419	3.16362
	103.909	4.79298	85.9617	2.97489			94.2296	2.88668			99.5634	3.81174	107.748	3.34356	72.3759	3.8032	119.086	3.15507
	104.576	4.79651	86.6282	2.97183			94.8959	2.88499			100.23	3.8126	108.415	3.3394	73.0427	3.80377	119.752	3.14667
	105.205	4.8	87.2947	2.96879			95.5623	2.88347			100.897	3.81348	109.081	3.33514	73.7095	3.80448	120.419	3.13757
			87.9613	2.96576			96.2286	2.88197			101.563	3.81466	109.748	3.33098	74.3763	3.80526	121.085	3.12862
			88.6278	2.96276			96.8949	2.88051			102.23	3.81554	110.414	3.32668	75.043	3.80584	121.726	3.11861
			89.2943	2.95994			97.5613	2.87904			102.897	3.81653	111.081	3.32213	75.7097	3.80635	122.393	3.10906
			89.9609	2.95715			98.2276	2.87761			103.563	3.81768	111.748	3.31767	76.3765	3.80718	123.021	3.09906
			90.6275	2.9543			98.894	2.87629			104.23	3.81854	112.414	3.31346	77.0433	3.80793	123.634	3.08902
			91.294	2.95154			99.5603	2.87491			104.896	3.81962	113.081	3.3086	77.71	3.80856	124.232	3.07901
			91.9607	2.94889			100.227	2.87357			105.563	3.82067	113.747	3.30393	78.3768	3.80917	124.797	3.069
			92.6273	2.94632			100.893	2.87228			106.23	3.82157	114.414	3.29936	79.0436	3.80978	125.352	3.05899
			93.2938	2.94379			101.559	2.87107			106.896	3.82277	115.081	3.29487	79.7104	3.8105	125.875	3.04899
			93.9605	2.94141			102.226	2.86976			107.563	3.82373	115.747	3.28961	80.3771	3.81145	126.38	3.03897
			94.627	2.93895			102.892	2.86861			108.229	3.82446	116.414	3.28485	81.0438	3.81199	126.859	3.02891
			95.2936	2.93681			103.558	2.86741			108.896	3.8258	117.081	3.27994	81.7106	3.81269	127.312	3.01889
			95.9603	2.93452			104.225	2.86631			109.563	3.8271	117.747	3.27485	82.3774	3.81368	127.75	3.00888
			96.6269	2.93238			104.891	2.86516			110.229	3.82804	118.414	3.26964	83.0441	3.81413	128.169	2.99878
			97.2936	2.93029			105.557	2.86397			110.896	3.82909	119.08	3.26439	83.7109	3.81501	128.567	2.98877
			97.9603	2.92831			106.224	2.86291			111.563	3.8304	119.747	3.25903	84.3776	3.81562	128.944	2.97868
			98.6269	2.92644			106.89	2.86189			112.229	3.83147	120.414	3.25365	85.0444	3.81671	129.308	2.96866
			99.2936	2.92456			107.556	2.86084			112.896	3.83268	121.08	3.24825	85.7111	3.81743	129.651	2.95865
			99.9603	2.92283			108.223	2.85973			113.562	3.83378	121.747	3.24242	86.3779	3.81823	129.981	2.94864
			100.627	2.92106			108.889	2.85867			114.229	3.83481	122.414	3.23659	87.0447	3.81929	130.292	2.93864
			101.294	2.91944			109.555	2.85762			114.896	3.8361	123.08	3.23084	87.7115	3.82003	130.587	2.92861
			101.96	2.91785			110.222	2.85656			115.562	3.8374	123.747	3.22483	88.3782	3.82101	130.876	2.91859
			102.627	2.9163			110.888	2.85549			116.229	3.83859	124.413	3.21839	89.045	3.82156	131.15	2.90857
			103.294	2.91492			111.554	2.85439			116.895	3.83984	125.08	3.21231	89.7117	3.82268	131.408	2.89854
			103.96	2.91348			112.221	2.85332			117.562	3.84113	125.747	3.2055	90.3785	3.82347	131.66	2.88853
			104.627	2.91221			112.887	2.85207			118.229	3.84242	126.413	3.19899	91.0453	3.82402	131.902	2.87851
			105.294	2.91101			113.553	2.85092			118.895	3.84364	127.08	3.19226	91.7121	3.82511	132.134	2.86844
			105.961	2.9097			114.22	2.84971			119.562	3.84491	127.746	3.18531	92.3788	3.82595	132.352	2.85844
			106.627	2.90846			114.886	2.84844			120.228	3.8462	128.413	3.17795	93.0456	3.82717	132.564	2.84837
			107.294	2.90737			115.552	2.84718			120.895	3.84747	129.08	3.17058	93.7124	3.8283	132.772	2.83837
			107.961	2.90624			116.219	2.84585			121.562	3.84902	129.746	3.16292	94.3791	3.8291	132.973	2.82837
			108.627	2.90518			116.885	2.84438			122.228	3.85032	130.413	3.15509	95.0459	3.83001	133.171	2.81835
			109.294	2.90415			117.551	2.84285			122.895	3.85162	131.08	3.14668	95.7127	3.83132	133.358	2.80835
			109.96	2.90319			118.218	2.84144			123.562	3.85311	131.746	3.13835	96.3795	3.83211	133.544	2.79834
			110.627	2.90224			118.884	2.8398			124.228	3.85451	132.413	3.12985	97.0462	3.83327	133.72	2.78828
			111.293	2.90132			119.55	2.83812			124.895	3.85579	133.079	3.12093	97.713	3.83409	133.901	2.77827
			111.96	2.90036			120.217	2.83642			125.562	3.85717	133.746	3.1114	98.3798	3.83532	134.077	2.76825
			112.627	2.89952			120.883	2.83456			126.228	3.8587	134.412	3.10189	99.0465	3.83644	134.247	2.75819
			113.293	2.8987			121.55	2.83262			126.895	3.86015	135.058	3.09189	99.7134	3.83716	134.416	2.74819
			113.96	2.89786			122.216	2.83061			127.561	3.86166	135.694	3.08188	100.38	3.83875	134.581	2.73812
			114.627	2.89706			122.882	2.82852			128.228	3.86319	136.299	3.07186	101.047	3.83973	134.744	2.72809
			115.293	2.89626			123.549	2.82616			128.895	3.86468	136.883	3.06185	101.714	3.84082	134.9	2.71808
			115.96	2.89551			124.215	2.82375			129.561	3.86616	137.456	3.05181	102.38	3.84204	135.058	2.70807
			116.626	2.89479			124.881	2.82114			130.228	3.86783	137.994	3.0418	103.047	3.84315	135.215	2.69805
			117.293	2.89404			125.548	2.81846			130.895	3.86926	138.509	3.03179	103.714	3.84432	135.365	2.688
			117.96	2.89346			126.214	2.81547			131.561	3.87105	139.007	3.02171	104.381	3.84552	135.518	2.67799
			118.626	2.89266			126.88	2.81228			132.228	3.87253	139.475	3.01168	105.047	3.84681	135.672	2.66795
			119.293	2.8921			127.547	2.80885			132.895	3.87407	139.928	3.00165	105.714	3.84789	135.82	2.65794
			119.959	2.8915			128.213	2.8052			133.561	3.87594	140.364	2.99154	106.381	3.84905	135.968	2.6479
			120.626	2.89086			128.88	2.80115			134.228	3.87735	140.773	2.98154	107.048	3.85041	136.113	2.63789
			121.293	2.89022			129.546	2.79685			134.894	3.87907	141.176	2.97151	107.715	3.85164	136.26	2.62783
			121.959	2.88946			130.212	2.79207			135.561	3.88075	141.56	2.9615	108.381	3.85304	136.402	2.61778
			122.626	2.889			130.879	2.78693			136.228	3.88254	141.925	2.9515	109.048	3.85447	136.544	2.60777
			123.292	2.8883			131.545	2.78117			136.894	3.88421	142.281	2.94148	109.715	3.85546	136.687	2.59776
			123.959	2.88777			132.211	2.77485			137.561	3.88594	142.622	2.93147	110.382	3.85678	136.829	2.58776
			124.625	2.8871			132.878	2.76796			138.227	3.88785	142.951	2.92142	111.048	3.85829	136.967	2.57771
			125.292	2.88668			133.544	2.76035			138.894	3.88968	143.268	2.9113	111.715	3.85998	137.109	2.56761
			125.958	2.88603			134.21	2.75205			139.561	3.89143	143.582	2.90129	112.382	3.86107	137.246	2.55757
			126.625	2.88559			134.877	2.743			140.227	3.89304	143.876	2.89126	113.049	3.86243	137.384	2.54754
			127.291	2.88502			135.543	2.7333			140.894	3.8949	144.158	2.88125	113.715	3.86391	137.522	2.53752
			127.958	2.8844			136.177	2.72329			141.56	3.89696	144.425	2.87124	114.382	3.8654	137.657	2.52749
			128.625	2.88383			136.782	2.71328			142.227	3.89878	144.673	2.86121	115.049	3.8668	137.793	2.51747
			129.291	2.8833			137.358	2.70328			142.894	3.9008	144.912	2.85121	115.716	3.86844	137.93	2.50746
			129.958	2.88283			137.91	2.69327			143.56	3.9028	145.134	2.8412	116.383	3.86987	138.064	2.49745
			130.624	2.88216			138.44	2.68327			144.227	3.90464	145.352	2.83116	117.049	3.87117	138.194	2.48744
			131.291	2.88153			138.953	2.67326			144.894	3.90673	145.567	2.82115	117.716	3.87289	138.333	2.47741
			131.958	2.88113			139.449	2.66326			145.56	3.90866	145.776	2.81115	118.383	3.87432	138.466	2.46741
			132.624	2.88069			139.932	2.65325			146.227	3.91067	145.974	2.80115	119.05	3.87606	138.6	2.45739
			133.291	2.88018			140.401	2.64325			146.893	3.91283	146.172	2.79112	119.716	3.87776	138.732	2.44736
			133.957	2.87964			140.864	2.63325			147.56	3.91489	146.364	2.78108	120.383	3.87912	138.864	2.43732
			134.624	2.87899			141.312	2.62323			148.227	3.91711	146.555	2.77106	121.05	3.88073	138.999	2.42725
			135.291	2.87854			141.754	2.61322			148.893	3.91922	146.742	2.761	121.717	3.88234	139.133	2.41725
			135.957	2.87797			142.188	2.60321			149.56	3.92115	146.923	2.75099	122.383	3.88405	139.263	2.40723
			136.624	2.87745			142.617	2.59321			150.226	3.92354	147.107	2.74099	123.05	3.88588	139.398	2.39719
			137.29	2.87688			143.039	2.58321			150.893	3.92552	147.281	2.73096	123.717	3.88752	139.532	2.38711
			137.957	2.87649			143.456	2.57321			151.56	3.92798	147.458	2.72092	124.383	3.88917	139.664	2.3771
			138.624	2.87592			143.87	2.5632			152.226	3.93034	147.631	2.7109	125.05	3.89092	139.794	2.3671
			139.29	2.87539			144.279	2.5532			152.893	3.9327	147.8	2.70088	125.717	3.89268	139.931	2.35706
			139.957	2.8749			144.687	2.54319			153.56	3.93481	147.97	2.69087	126.384	3.89484	140.063	2.34691
			140.623	2.87433			145.096	2.53318			154.226	3.93718	148.138	2.68083	127.051	3.89643	140.2	2.3369
			141.29	2.87377			145.502	2.52318			154.893	3.93951	148.301	2.67078	127.717	3.89821	140.33	2.32689
			141.956	2.87316			145.911	2.51317			155.559	3.94204	148.47	2.66074	128.384	3.90016	140.464	2.31689
			142.623	2.87253			146.318	2.50317			156.226	3.94444	148.635	2.65074	129.051	3.9019	140.601	2.30689
			143.29	2.87214			146.732	2.49317			156.893	3.94701	148.796	2.64073	129.718	3.90384	140.735	2.29682
			143.956	2.87162			147.148	2.48316			157.559	3.94945	148.957	2.63073	130.384	3.90587	140.871	2.28682
			144.623	2.87111			147.566	2.47316			158.226	3.95188	149.114	2.6207	131.051	3.90776	141.006	2.27681
			145.289	2.8705			147.993	2.46315			158.893	3.95453	149.276	2.61068	131.718	3.90974	141.145	2.26675
			145.956	2.87001			148.422	2.45315			159.559	3.95711	149.434	2.60067	132.385	3.91172	141.281	2.25675
			146.623	2.8694			148.859	2.44314			160.226	3.95976	149.588	2.59058	133.051	3.91386	141.423	2.24675
			147.289	2.8688			149.305	2.43314			160.893	3.96268	149.748	2.58057	133.718	3.91577	141.56	2.23668
			147.956	2.86819			149.756	2.42313			161.559	3.96508	149.903	2.57057	134.385	3.91779	141.698	2.22662
			148.622	2.86754			150.214	2.41313			162.226	3.96767	150.059	2.56054	135.052	3.92009	141.842	2.21658
			149.289	2.86704			150.681	2.40313			162.893	3.9703	150.214	2.5505	135.718	3.92212	141.983	2.20651
			149.956	2.86643			151.157	2.39311			163.559	3.97337	150.365	2.5405	136.385	3.92428	142.125	2.1965
			150.622	2.86586			151.643	2.3831			164.226	3.97641	150.518	2.53049	137.052	3.92654	142.27	2.18642
			151.289	2.86523			152.135	2.37309			164.893	3.97899	150.67	2.52047	137.719	3.92857	142.416	2.17636
			151.955	2.86458			152.633	2.36309			165.559	3.98201	150.825	2.51042	138.386	3.93095	142.562	2.16635
			152.622	2.8638			153.141	2.35308			166.226	3.98485	150.978	2.50032	139.052	3.93318	142.708	2.15632
			153.288	2.86318			153.655	2.34307			166.893	3.98798	151.131	2.49031	139.719	3.93525	142.858	2.14631
			153.955	2.86256			154.175	2.33306			167.559	3.99079	151.282	2.48026	140.386	3.9379	143.007	2.13629
			154.622	2.86171			154.7	2.32305			168.226	3.99404	151.433	2.47019	141.052	3.94005	143.155	2.12624
			155.288	2.86096			155.23	2.31305			168.893	3.99721	151.589	2.46018	141.719	3.94241	143.307	2.11622
			155.955	2.86021			155.766	2.30305			169.559	4.00015	151.736	2.45011	142.386	3.94489	143.461	2.10621
			156.622	2.8594			156.304	2.29305			170.226	4.00337	151.89	2.4401	143.053	3.94732	143.614	2.0961
			157.288	2.85853			156.845	2.28303			170.893	4.00663	152.041	2.4301	143.72	3.95004	143.773	2.08608
			157.955	2.85776			157.388	2.27302			171.559	4.00985	152.192	2.42009	144.386	3.95229	143.933	2.07608
			158.622	2.85692			157.93	2.26302			172.226	4.01304	152.342	2.41008	145.053	3.95491	144.087	2.06604
			159.288	2.856			158.476	2.25301			172.892	4.01648	152.496	2.40008	145.72	3.95747	144.253	2.05603
			159.955	2.85501			159.02	2.24301			173.559	4.01984	152.645	2.39008	146.386	3.95981	144.416	2.04602
			160.622	2.85396			159.561	2.233			174.226	4.02341	152.799	2.38005	147.053	3.96238	144.581	2.03596
			161.288	2.85286			160.105	2.223			174.892	4.02676	152.953	2.36997	147.72	3.96542	144.748	2.02596
			161.955	2.85175			160.647	2.21298			175.559	4.03032	153.108	2.35996	148.387	3.96855	144.918	2.01589
			162.622	2.85062			161.188	2.20297			176.226	4.03377	153.261	2.34986	149.053	3.97092	145.09	2.00582
			163.288	2.84936			161.73	2.19297			176.892	4.03756	153.414	2.33984	149.72	3.97365	145.191	1.99987
			163.955	2.8481			162.271	2.18297			177.559	4.0408	153.573	2.32966	150.387	3.97641
			164.622	2.84676			162.811	2.17296			178.226	4.04477	153.732	2.31965	151.054	3.97928
			165.288	2.84538			163.349	2.16296			178.892	4.04847	153.888	2.30962	151.72	3.9822
			165.955	2.84378			163.883	2.15296			179.559	4.05221	154.044	2.29961	152.387	3.98548
			166.622	2.8422			164.424	2.14296			180.226	4.05612	154.208	2.28951	153.054	3.98811
			167.288	2.84051			164.96	2.13295			180.892	4.0599	154.368	2.2795	153.721	3.99114
			167.955	2.83876			165.498	2.12295			181.559	4.06389	154.53	2.2695	154.387	3.99425
			168.622	2.83677			166.041	2.11293			182.226	4.06797	154.694	2.25949	155.054	3.9974
			169.288	2.83456			166.581	2.10292			182.892	4.07181	154.859	2.24948	155.721	4.00048
			169.955	2.83253			167.121	2.09292			183.559	4.076	155.026	2.23947	156.388	4.00372
			170.621	2.82995			167.661	2.0829			184.226	4.0801	155.191	2.22939	157.054	4.00687
			171.288	2.82729			168.21	2.07289			184.892	4.08405	155.363	2.21938	157.721	4.00998
			171.954	2.82436			168.756	2.06289			185.559	4.08834	155.529	2.20932	158.388	4.01355
			172.621	2.82118			169.303	2.05289			186.226	4.0924	155.707	2.1993	159.055	4.0167
			173.288	2.81764			169.851	2.04288			186.892	4.0967	155.879	2.18929	159.721	4.02006
			173.954	2.81369			170.404	2.03288			187.559	4.10116	156.053	2.17926	160.388	4.02367
			174.621	2.80916			170.96	2.02288			188.226	4.10533	156.224	2.1692	161.055	4.02725
			175.288	2.80409			171.516	2.01288			188.893	4.10979	156.403	2.1592	161.722	4.03055
			175.954	2.79825			172.073	2.00288			189.559	4.1142	156.582	2.14914	162.388	4.03421
			176.621	2.79144			172.234	1.99999			190.226	4.11858	156.758	2.13912	163.055	4.03769
			177.288	2.78356							190.893	4.12295	156.941	2.12907	163.722	4.04137
			177.954	2.77428							191.559	4.12741	157.12	2.11907	164.389	4.04514
			178.565	2.76428							192.226	4.13181	157.303	2.10906	165.055	4.04871
			179.102	2.75427							192.893	4.1364	157.49	2.09906	165.722	4.0525
			179.575	2.74424							193.56	4.14082	157.676	2.08905	166.389	4.05626
			180	2.73424							194.226	4.14554	157.866	2.07902	167.056	4.0601
			180.4	2.72424							194.893	4.15013	158.057	2.06893	167.722	4.06383
			180.769	2.71423							195.56	4.15489	158.251	2.05887	168.389	4.06784
			181.125	2.70422							196.226	4.15953	158.447	2.04885	169.056	4.07167
			181.462	2.69422							196.893	4.16447	158.644	2.03885	169.723	4.0758
			181.791	2.68421							197.56	4.16883	158.846	2.0288	170.389	4.07995
			182.109	2.6742							198.226	4.1734	159.045	2.01879	171.056	4.08391
			182.42	2.6642							198.893	4.17828	159.253	2.00879	171.723	4.08828
			182.721	2.6542							199.56	4.18315	159.431	1.99995	172.39	4.09223
			183.02	2.64419							200.227	4.18786			173.056	4.09656
			183.31	2.63418							200.893	4.1925			173.723	4.10057
			183.596	2.62418							201.56	4.19753			174.39	4.10513
			183.878	2.61417							202.227	4.20209			175.057	4.10923
			184.153	2.60416							202.893	4.20671			175.723	4.1138
			184.43	2.59415							203.56	4.21159			176.39	4.11784
			184.698	2.58414							204.227	4.216			177.057	4.12226
			184.966	2.57414							204.893	4.22068			177.724	4.12669
			185.23	2.56413							205.56	4.22535			178.391	4.13104
			185.492	2.55412							206.227	4.2302			179.057	4.13568
			185.753	2.54411							206.893	4.23454			179.724	4.13998
			186.011	2.53411							207.56	4.23901			180.391	4.14464
			186.268	2.5241							208.227	4.24356			181.058	4.14907
			186.522	2.51409							208.893	4.24824			181.724	4.15349
			186.777	2.50409							209.56	4.25266			182.391	4.15793
			187.032	2.49408							210.227	4.25717			183.058	4.16247
			187.286	2.48407							210.893	4.26146			183.724	4.16728
			187.541	2.47407							211.56	4.2657			184.391	4.17143
			187.795	2.46407							212.227	4.26974			185.058	4.17624
			188.049	2.45406							212.893	4.27427			185.725	4.18094
			188.304	2.44405							213.56	4.27836			186.391	4.18558
			188.56	2.43405							214.227	4.28262			187.058	4.18981
			188.815	2.42404							214.893	4.28677			187.725	4.19436
			189.073	2.41404							215.56	4.29069			188.391	4.1991
			189.333	2.40404							216.227	4.29468			189.058	4.20331
			189.591	2.39403							216.893	4.2986			189.725	4.20828
			189.851	2.38401							217.56	4.30268			190.392	4.21257
			190.113	2.37399							218.227	4.30654			191.058	4.21702
			190.375	2.36398							218.893	4.31033			191.725	4.22167
			190.642	2.35398							219.56	4.31403			192.392	4.22584
			190.906	2.34398							220.227	4.31776			193.059	4.2304
			191.174	2.33397							220.894	4.32134			193.725	4.23481
			191.442	2.32397							221.56	4.32489			194.392	4.23937
			191.712	2.31396							222.227	4.32882			195.059	4.24362
			191.983	2.30395							222.894	4.33228			195.726	4.24787
			192.256	2.29393							223.56	4.33566			196.393	4.25218
			192.532	2.28393							224.227	4.3394			197.059	4.25627
			192.809	2.27392							224.894	4.34253			197.726	4.26071
			193.086	2.26392							225.56	4.34618			198.393	4.26474
			193.362	2.25392							226.227	4.34918			199.06	4.2688
			193.642	2.24392							226.894	4.35251			199.726	4.27286
			193.922	2.23392							227.561	4.35574			200.393	4.27698
			194.201	2.22392							228.227	4.35906			201.06	4.28111
			194.483	2.21391							228.894	4.36201			201.727	4.28497
			194.763	2.20391							229.561	4.36532			202.393	4.28887
			195.047	2.19391							230.227	4.36855			203.06	4.29288
			195.328	2.1839							230.894	4.37133			203.727	4.29642
			195.611	2.17389							231.561	4.3747			204.394	4.30018
			195.894	2.16388							232.227	4.37802			205.06	4.3039
			196.18	2.15388							232.894	4.38073			205.727	4.30763
			196.471	2.14387							233.561	4.38365			206.394	4.3114
			196.76	2.13385							234.227	4.38674			207.061	4.31503
			197.053	2.12383							234.894	4.38989			207.727	4.31843
			197.351	2.11383							235.561	4.39258			208.394	4.32198
			197.651	2.10383							236.228	4.39548			209.061	4.32547
			197.958	2.09382							236.894	4.39867			209.727	4.32875
			198.277	2.08381							237.561	4.40155			210.394	4.33216
			198.602	2.07381							238.228	4.40433			211.061	4.33558
			198.941	2.06381							238.895	4.40702			211.728	4.33908
			199.288	2.05379							239.561	4.41008			212.394	4.3424
			199.645	2.04379							240.228	4.41319			213.061	4.34564
			200.009	2.03378							240.895	4.41601			213.728	4.34882
			200.381	2.02377							241.561	4.4187			214.395	4.35182
			200.765	2.01377							242.228	4.42162			215.061	4.35497
			201.156	2.00375							242.895	4.42443			215.728	4.35812
			201.306	2							243.562	4.42736			216.395	4.36104
											244.228	4.43013			217.062	4.36423
											244.895	4.43291			217.728	4.36734
											245.562	4.43579			218.395	4.37019
											246.228	4.43871			219.062	4.37338
											246.895	4.44151			219.728	4.37623
											247.562	4.44449			220.395	4.37931
											248.228	4.4475			221.062	4.38199
											248.895	4.45044			221.729	4.38507
											249.562	4.45336			222.395	4.38779
											250.229	4.45621			223.062	4.39056
											250.896	4.45914			223.729	4.39321
											251.562	4.46193			224.396	4.39634
											252.229	4.46493			225.062	4.39918
											252.896	4.46809			225.729	4.40192
											253.563	4.47085			226.396	4.40459
											254.229	4.47418			227.063	4.40759
											254.896	4.47754			227.729	4.41012
											255.563	4.48045			228.396	4.41296
											256.23	4.48356			229.063	4.41583
											256.896	4.48691			229.73	4.41824
											257.563	4.49021			230.397	4.42104
											258.23	4.49343			231.063	4.42387
											258.896	4.49665			231.73	4.42664
											259.563	4.50016			232.397	4.42942
											260.23	4.50365			233.063	4.43207
											260.897	4.50691			233.73	4.43486
											261.563	4.51021			234.397	4.43773
											262.23	4.51399			235.064	4.44041
											262.897	4.51751			235.73	4.44317
											263.563	4.52122			236.397	4.44595
											264.23	4.52488			237.064	4.4489
											264.897	4.52874			237.731	4.45155
											265.564	4.53264			238.397	4.45405
											266.23	4.53634			239.064	4.45711
											266.897	4.54019			239.731	4.45975
											267.564	4.54454			240.397	4.46287
											268.23	4.54814			241.064	4.46531
											268.897	4.55257			241.731	4.46855
											269.564	4.55685			242.397	4.47159
											270.23	4.56129			243.064	4.47452
											270.897	4.56582			243.731	4.47755
											271.564	4.57052			244.398	4.48001
											272.231	4.57515			245.064	4.48318
											272.897	4.58002			245.731	4.48636
											273.564	4.58481			246.398	4.48931
											274.231	4.58996			247.065	4.49238
											274.897	4.59504			247.731	4.49509
											275.564	4.6005			248.398	4.49861
											276.231	4.60611			249.065	4.50166
											276.898	4.61169			249.732	4.505
											277.564	4.61749			250.398	4.50807
											278.231	4.62331			251.065	4.51134
											278.898	4.6294			251.732	4.51469
											279.564	4.63586			252.399	4.51809
											280.231	4.64233			253.065	4.52153
											280.898	4.6494			253.732	4.5251
											281.564	4.65602			254.399	4.52831
											282.231	4.66336			255.066	4.53208
											282.898	4.67113			255.732	4.53518
											283.564	4.67861			256.399	4.53909
											284.231	4.68688			257.066	4.54299
											284.898	4.69541			257.733	4.54632
											285.564	4.70414			258.399	4.55056
											286.231	4.7129			259.066	4.55451
											286.898	4.72228			259.733	4.55848
											287.564	4.73188			260.399	4.56242
											288.215	4.74189			261.066	4.56655
											288.876	4.75191			261.733	4.57085
											289.511	4.76191			262.399	4.57537
											290.142	4.77193			263.066	4.57968
											290.752	4.78196			263.733	4.5842
											291.368	4.792			264.399	4.5886
											291.866	4.80001			265.066	4.59336
															265.733	4.59812
															265.955	4.60018

## Sheet: Rate
		L07M65-DH											L12M65
		50 mA/g		100 mA/g		200 mA/g		500 mA/g					50 mA/g		100 mA/g		200 mA/g		500 mA/g
		1st discharge		1st discharge		1st discharge		1st discharge					1st discharge		1st discharge		1st discharge		1st discharge
		Specific capacity	Voltage v.s. Li+/Li	Specific capacity	Voltage v.s. Li+/Li	Specific capacity	Voltage v.s. Li+/Li	Specific capacity	Voltage v.s. Li+/Li				Specific capacity	Voltage v.s. Li+/Li	Specific capacity	Voltage v.s. Li+/Li	Specific capacity	Voltage v.s. Li+/Li	Specific capacity	Voltage v.s. Li+/Li
		mAh/g	V	mAh/g	V	mAh/g	V	mAh/g	V				mAh/g	V	mAh/g	V	mAh/g	V	mAh/g	V
		0	4.6984	0	4.64506	0	4.57862	0	4.49028				0.00272	4.62451	0.00379	4.5475	0	4.42708	0.000916795	4.25991
		0.01091	4.68835	0.01399	4.63501	0.01332	4.56861	0.01186	4.48001				0.01955	4.61449	0.02606	4.53748	0.01723	4.41702	0.01727	4.24941
		0.033	4.67834	0.03236	4.62496	0.0323	4.55849	0.02446	4.46993				0.03853	4.60447	0.04891	4.52747	0.03621	4.40691	0.04678	4.23916
		0.06627	4.66834	0.05521	4.61491	0.05254	4.54847	0.04967	4.45974				0.05895	4.59444	0.07378	4.51743	0.05821	4.39689	0.07314	4.22897
		0.11192	4.65832	0.08305	4.60489	0.07616	4.53837	0.07299	4.44973				0.08044	4.58443	0.09991	4.50738	0.08329	4.38679	0.10196	4.21875
		0.17011	4.64832	0.11666	4.59488	0.1038	4.52835	0.10194	4.43972				0.10281	4.57441	0.1276	4.49732	0.11072	4.37678	0.13592	4.2086
		0.23798	4.6383	0.15773	4.58485	0.13655	4.51827	0.14096	4.42969				0.12624	4.5644	0.15716	4.48728	0.14137	4.36668	0.17221	4.19848
		0.31589	4.6283	0.20781	4.57481	0.1754	4.50823	0.19469	4.41961				0.15044	4.55439	0.18825	4.47723	0.1747	4.35664	0.21237	4.18839
		0.40256	4.61829	0.26817	4.5648	0.22259	4.49818	0.26707	4.40958				0.17631	4.54437	0.22127	4.46722	0.21048	4.34657	0.25831	4.17835
		0.49817	4.60828	0.34015	4.55478	0.27992	4.48816	0.36101	4.39953				0.20287	4.53436	0.25608	4.45719	0.24973	4.33651	0.30805	4.16823
		0.60215	4.59826	0.4255	4.54478	0.35112	4.4781	0.47923	4.38947				0.23089	4.52433	0.29294	4.44716	0.29192	4.32651	0.36487	4.15819
		0.71491	4.58824	0.52363	4.53475	0.43818	4.4681	0.61752	4.37944				0.25989	4.51432	0.33186	4.43712	0.33749	4.31649	0.4278	4.1481
		0.83705	4.57824	0.6361	4.52474	0.5436	4.45808	0.77539	4.3694				0.29096	4.50432	0.37271	4.42709	0.38736	4.30646	0.49773	4.13805
		0.9693	4.56823	0.76034	4.51474	0.67017	4.44807	0.94612	4.35935				0.32308	4.49431	0.41642	4.41703	0.4405	4.29642	0.57473	4.12801
		1.11242	4.5582	0.89924	4.50473	0.81674	4.43806	1.13612	4.34933				0.35691	4.4843	0.46309	4.40702	0.49801	4.2864	0.6611	4.11797
		1.26518	4.5482	1.05075	4.49473	0.98156	4.42805	1.34028	4.33932				0.39249	4.4743	0.51222	4.39699	0.56075	4.27639	0.75749	4.10797
		1.42754	4.53819	1.21747	4.4847	1.16732	4.41802	1.55778	4.3293				0.43016	4.46429	0.56464	4.38698	0.62733	4.26636	0.86172	4.09791
		1.60249	4.52819	1.39725	4.47469	1.36917	4.40801	1.79036	4.31925				0.46991	4.45428	0.61952	4.37698	0.69883	4.25634	0.97923	4.08784
		1.79102	4.51819	1.59461	4.46469	1.58962	4.39801	2.03905	4.30924				0.51239	4.44427	0.6788	4.36697	0.77683	4.2463	1.10442	4.07783
		1.99204	4.50818	1.8038	4.45469	1.82823	4.38801	2.29822	4.29923				0.55701	4.43427	0.74178	4.35695	0.86096	4.23628	1.24072	4.06779
		2.20578	4.49817	2.02685	4.44469	2.08356	4.378	2.57108	4.28919				0.60451	4.42425	0.80955	4.34695	0.95133	4.22627	1.38662	4.05776
		2.4351	4.48815	2.26818	4.43468	2.35232	4.368	2.85757	4.27919				0.65475	4.41424	0.88046	4.33693	1.04714	4.21625	1.5425	4.04769
		2.67807	4.47815	2.52574	4.42468	2.62075	4.35799	3.15331	4.26918				0.70889	4.40424	0.9576	4.32692	1.14906	4.20625	1.70779	4.03766
		2.93589	4.46814	2.79542	4.41468	2.8929	4.34797	3.46254	4.25918				0.76679	4.39423	1.04002	4.3169	1.26129	4.19622	1.88434	4.02766
		3.20886	4.45813	3.08362	4.40468	3.15014	4.33797	3.78581	4.24917				0.82861	4.38421	1.12774	4.30688	1.37862	4.18621	2.06942	4.01761
		3.5	4.44812	3.38426	4.39467	3.4029	4.32795	4.12079	4.23914				0.89523	4.3742	1.22292	4.29686	1.5026	4.17619	2.26539	4.00757
		3.8056	4.43812	3.70122	4.38467	3.6506	4.31795	4.46662	4.22912				0.96573	4.36419	1.3226	4.28682	1.63575	4.16617	2.47228	3.99755
		4.12744	4.42811	4.03391	4.37466	3.90411	4.30794	4.82596	4.21911				1.0413	4.35419	1.43023	4.27681	1.77945	4.15613	2.68963	3.98751
		4.46535	4.4181	4.37775	4.36465	4.1486	4.29794	5.19553	4.20905				1.12316	4.34418	1.54501	4.2668	1.93372	4.1461	2.91941	3.97749
		4.81497	4.4081	4.73607	4.35465	4.40609	4.28792	5.57765	4.19904				1.21029	4.33416	1.66864	4.25677	2.09721	4.1361	3.15902	3.96748
		5.18272	4.3981	5.10685	4.34465	4.64842	4.2779	5.97083	4.18903				1.30288	4.32416	1.80052	4.24677	2.26453	4.12607	3.41018	3.95746
		5.56442	4.38808	5.49065	4.33465	4.88664	4.26788	6.37914	4.17902				1.40318	4.31415	1.94361	4.23675	2.44491	4.11606	3.67327	3.94743
		5.96057	4.37808	5.88612	4.32464	5.12802	4.25786	6.80143	4.16901				1.5102	4.30413	2.0948	4.22675	2.63722	4.10605	3.9428	3.9374
		6.36809	4.36805	6.29126	4.31463	5.38239	4.24784	7.23572	4.15899				1.62402	4.2941	2.25807	4.21673	2.84302	4.09605	4.22669	3.92739
		6.78838	4.35804	6.7107	4.30463	5.66644	4.23784	7.67845	4.14895				1.74677	4.28409	2.43007	4.20673	3.05995	4.08603	4.51838	3.91739
		7.21963	4.34804	7.14021	4.29461	5.975	4.22784	8.13605	4.13895				1.8765	4.27409	2.61376	4.19672	3.29051	4.07601	4.82413	3.90739
		7.65878	4.33802	7.57933	4.28461	6.30655	4.21783	8.6042	4.12893				2.01512	4.26409	2.81172	4.18672	3.53368	4.066	5.13813	3.89736
		8.11161	4.32802	8.03207	4.2746	6.6623	4.20782	9.08544	4.11892				2.16175	4.25409	3.02103	4.17672	3.78561	4.056	5.46546	3.88735
		8.56952	4.31802	8.49318	4.2646	7.04029	4.19781	9.56718	4.10891				2.31713	4.24407	3.24578	4.1667	4.05329	4.04599	5.79983	3.87732
		9.0423	4.30802	8.96813	4.25459	7.43743	4.18781	10.0606	4.09889				2.48565	4.23406	3.48497	4.15669	4.33628	4.03597	6.14823	3.86731
		9.52198	4.29801	9.45822	4.24458	7.85684	4.17781	10.5661	4.08889				2.66074	4.22406	3.7408	4.14668	4.63083	4.02597	6.50204	3.85729
		10.0146	4.288	9.95853	4.23457	8.29328	4.1678	11.0709	4.07889				2.84846	4.21406	4.00952	4.13668	4.93489	4.01594	6.87174	3.84726
		10.5196	4.278	10.4741	4.22457	8.7445	4.15779	11.5822	4.06887				3.04437	4.20406	4.29755	4.12667	5.26596	4.00594	7.25089	3.83726
		11.0292	4.268	11.0057	4.21455	9.21261	4.14779	12.099	4.05886				3.25428	4.19405	4.60453	4.11666	5.60424	3.99591	7.63857	3.82725
		11.5565	4.25799	11.5461	4.20454	9.69378	4.13778	12.6248	4.04884				3.4748	4.18405	4.92879	4.10666	5.96023	3.98591	8.03726	3.81723
		12.0993	4.24799	12.1081	4.19453	10.1802	4.12777	13.1375	4.03883				3.70855	4.17403	5.26579	4.09666	6.32814	3.9759	8.44925	3.80723
		12.6491	4.23799	12.6836	4.18453	10.6807	4.11776	13.6562	4.02882				3.95426	4.16401	5.62397	4.08665	6.72491	3.96589	8.86761	3.79723
		13.2159	4.22799	13.264	4.17453	11.1865	4.10776	14.1688	4.01882				4.21427	4.15399	5.99662	4.07664	7.12249	3.95589	9.29455	3.78722
		13.794	4.21798	13.8585	4.16452	11.7021	4.09775	14.6834	4.00881				4.48839	4.14399	6.38932	4.06663	7.54446	3.94589	9.72924	3.77722
		14.3943	4.20794	14.4643	4.15452	12.2179	4.08774	15.1923	3.99879				4.7771	4.13397	6.7971	4.05663	7.96163	3.93587	10.1756	3.7672
		15.0012	4.19793	15.0777	4.14452	12.7382	4.07773	15.693	3.98878				5.08097	4.12396	7.23133	4.04662	8.39853	3.92586	10.6369	3.75716
		15.6301	4.18792	15.6944	4.1345	13.2591	4.06771	16.1864	3.97877				5.40222	4.11396	7.68031	4.03661	8.84597	3.91585	11.1001	3.74715
		16.2704	4.17792	16.3172	4.12449	13.782	4.05771	16.6697	3.96875				5.73656	4.10393	8.14902	4.02659	9.32292	3.90585	11.5707	3.73714
		16.9177	4.16791	16.9406	4.11448	14.3023	4.04771	17.1502	3.95874				6.0858	4.09393	8.64185	4.01657	9.80064	3.89584	12.0544	3.72714
		17.5803	4.15791	17.5687	4.10447	14.8155	4.03769	17.6152	3.94873				6.44963	4.08392	9.15027	4.00656	10.2957	3.88582	12.5435	3.71713
		18.2541	4.1479	18.1913	4.09447	15.3284	4.02769	18.07	3.93871				6.82932	4.07391	9.67685	3.99656	10.8003	3.87581	13.0438	3.70713
		18.9353	4.1379	18.8147	4.08446	15.8316	4.01767	18.5154	3.92868				7.22794	4.0639	10.221	3.98653	11.3179	3.86581	13.5474	3.69713
		19.6251	4.12789	19.4338	4.07443	16.3296	4.00766	18.9445	3.91867				7.64092	4.0539	10.7826	3.97651	11.8439	3.8558	14.0581	3.68712
		20.3203	4.11789	20.046	4.06443	16.8235	3.99764	19.3615	3.90867				8.07633	4.0439	11.3564	3.96651	12.38	3.8458	14.5785	3.6771
		21.0227	4.10788	20.6574	4.05442	17.3044	3.98763	19.7597	3.89866				8.52974	4.03389	11.9483	3.9565	12.9314	3.8358	15.105	3.66709
		21.7293	4.09787	21.2582	4.04442	17.7784	3.97763	20.144	3.88865				8.99689	4.02388	12.5558	3.94648	13.5021	3.82579	15.6386	3.65708
		22.4264	4.08785	21.8556	4.03442	18.2359	3.96763	20.5102	3.87865				9.48672	4.01388	13.169	3.93648	14.0759	3.81578	16.1781	3.64707
		23.1266	4.07785	22.4421	4.0244	18.6837	3.95762	20.8612	3.86863				9.99166	4.00386	13.8078	3.92646	14.6604	3.80577	16.7233	3.63706
		23.8128	4.06785	23.0192	4.01438	19.1121	3.94762	21.1912	3.85862				10.5139	3.99386	14.4617	3.91646	15.261	3.79577	17.2738	3.62705
		24.5043	4.05784	23.5847	4.00438	19.5323	3.93761	21.5084	3.8486				11.0526	3.98385	15.1177	3.90645	15.8641	3.78576	17.8294	3.61704
		25.1867	4.04783	24.1387	3.99437	19.9323	3.9276	21.8065	3.8386				11.6083	3.97385	15.7939	3.89644	16.4749	3.77574	18.3901	3.60703
		25.8635	4.03783	24.6836	3.98435	20.3173	3.9176	22.0883	3.82858				12.1739	3.96385	16.4779	3.88643	17.1066	3.76573	18.9576	3.59703
		26.5352	4.02783	25.2082	3.97435	20.6778	3.9076	22.3524	3.81858				12.7632	3.95385	17.1723	3.87643	17.7384	3.75571	19.5283	3.58702
		27.1998	4.01783	25.723	3.96434	21.0221	3.89759	22.6043	3.80856				13.3602	3.94383	17.8771	3.86642	18.3702	3.74571	20.1061	3.577
		27.8507	4.00783	26.2156	3.95434	21.3466	3.88758	22.845	3.79856				13.9758	3.93383	18.5962	3.8564	19.0161	3.7357	20.688	3.567
		28.4953	3.99782	26.6904	3.94434	21.652	3.87756	23.0731	3.78854				14.6039	3.92383	19.3269	3.8464	19.6665	3.72569	21.2765	3.55698
		29.1296	3.98782	27.1358	3.93432	21.94	3.86756	23.29	3.77853				15.2395	3.91382	20.0567	3.8364	20.3164	3.71568	21.8652	3.54696
		29.7482	3.97781	27.5624	3.92431	22.2094	3.85755	23.4951	3.76853				15.8927	3.90382	20.8027	3.82639	20.9817	3.70567	22.4593	3.53695
		30.3487	3.96781	27.962	3.91431	22.4616	3.84754	23.69	3.75852				16.5584	3.8938	21.5554	3.81637	21.6623	3.69566	23.0526	3.52695
		30.9325	3.9578	28.3401	3.90429	22.6995	3.83752	23.878	3.7485				17.2366	3.8838	22.3145	3.80636	22.3321	3.68564	23.6602	3.51692
		31.4936	3.9478	28.6905	3.89428	22.9241	3.82752	24.0591	3.73849				17.9256	3.8738	23.0922	3.79636	23.0133	3.67564	24.2676	3.50692
		32.0276	3.93778	29.0207	3.88428	23.1375	3.81751	24.2329	3.72849				18.6236	3.86379	23.8646	3.78635	23.7082	3.66563	24.8779	3.49689
		32.5415	3.92778	29.327	3.87426	23.3374	3.80751	24.3989	3.71848				19.3365	3.85379	24.6461	3.77635	24.393	3.65563	25.4906	3.48689
		33.029	3.91776	29.6149	3.86426	23.5297	3.79751	24.5565	3.70848				20.0549	3.84379	25.4351	3.76634	25.0946	3.64562	26.1074	3.47689
		33.4859	3.90775	29.8837	3.85426	23.7119	3.7875	24.7125	3.69845				20.7885	3.83378	26.2331	3.75633	25.7854	3.63562	26.727	3.46686
		33.9135	3.89775	30.1355	3.84424	23.8864	3.77749	24.8634	3.68842				21.529	3.82378	27.0302	3.74633	26.4897	3.62561	27.3529	3.45685
		34.3182	3.88775	30.3753	3.83422	24.0526	3.76746	25.0082	3.67836				22.2772	3.81378	27.8452	3.7363	27.2182	3.61561	27.9722	3.44683
		34.6956	3.87774	30.6011	3.82422	24.2139	3.75744	25.1483	3.66836				23.0327	3.80377	28.6586	3.72629	27.9425	3.6056	28.6026	3.43681
		35.0545	3.86773	30.8137	3.81422	24.3698	3.74743	25.2855	3.65833				23.8044	3.79373	29.4833	3.71629	28.6575	3.59559	29.2349	3.4268
		35.3897	3.8577	31.017	3.80421	24.5175	3.73743	25.4197	3.64827				24.582	3.78373	30.3091	3.70628	29.379	3.58559	29.8617	3.4168
		35.7019	3.84769	31.2104	3.79421	24.664	3.72741	25.5486	3.63825				25.3668	3.77373	31.1402	3.69628	30.1007	3.57558	30.4958	3.40679
		35.9986	3.83769	31.3939	3.78419	24.804	3.71739	25.6753	3.62824				26.1561	3.76373	31.9777	3.68628	30.8394	3.56557	31.1347	3.39678
		36.2768	3.82767	31.5709	3.77418	24.9409	3.70738	25.7983	3.61823				26.9591	3.75373	32.8248	3.67626	31.5969	3.55555	31.7748	3.38677
		36.5426	3.81767	31.7407	3.76417	25.0743	3.69734	25.9204	3.60819				27.7728	3.74372	33.6698	3.66625	32.3409	3.54553	32.4094	3.37676
		36.7941	3.80767	31.9046	3.75416	25.2046	3.6873	26.041	3.59816				28.5897	3.73372	34.5294	3.65625	33.0829	3.53552	33.0501	3.36674
		37.0343	3.79765	32.0631	3.74415	25.3312	3.67729	26.1553	3.58812				29.4145	3.7237	35.3975	3.64624	33.831	3.52552	33.6839	3.35672
		37.2625	3.78763	32.217	3.73413	25.4559	3.66725	26.2721	3.5781				30.2574	3.71369	36.2621	3.63624	34.6041	3.5155	34.3287	3.34672
		37.4804	3.77762	32.3648	3.72412	25.5772	3.65723	26.3849	3.56805				31.0986	3.70369	37.1351	3.62624	35.3762	3.5055	34.9661	3.33672
		37.6899	3.76762	32.5087	3.71411	25.6976	3.64722	26.4953	3.558				31.9516	3.69368	38.0301	3.61623	36.1467	3.4955	35.6034	3.32672
		37.889	3.75761	32.6499	3.7041	25.8158	3.63719	26.6061	3.54796				32.8147	3.68368	38.9237	3.60621	36.9348	3.48549	36.2377	3.31669
		38.0787	3.74761	32.7869	3.6941	25.9324	3.62716	26.7148	3.53796				33.6904	3.67367	39.8248	3.5962	37.7163	3.47548	36.8692	3.30669
		38.2625	3.7376	32.9205	3.68409	26.0475	3.61715	26.8209	3.52795				34.5726	3.66367	40.7245	3.5862	38.5198	3.46548	37.4975	3.29668
		38.4392	3.7276	33.0521	3.67409	26.1611	3.60713	26.927	3.51794				35.4599	3.65365	41.6503	3.57617	39.3133	3.45547	38.1243	3.28667
		38.6092	3.71759	33.1826	3.66408	26.274	3.59711	27.0319	3.50787				36.3683	3.64364	42.5749	3.56617	40.1248	3.44545	38.7385	3.27666
		38.7739	3.70758	33.3095	3.65407	26.3859	3.58709	27.135	3.4978				37.2804	3.63364	43.5147	3.55616	40.9341	3.43544	39.3498	3.26665
		38.9335	3.69757	33.4369	3.64406	26.4979	3.57708	27.2392	3.48775				38.2037	3.62364	44.4545	3.54616	41.7484	3.42544	39.9586	3.25665
		39.0877	3.68756	33.5599	3.63404	26.6092	3.56705	27.3417	3.47772				39.1471	3.61364	45.4052	3.53616	42.5711	3.41542	40.562	3.24664
		39.2383	3.67755	33.6841	3.62404	26.7193	3.55702	27.4437	3.46767				40.0956	3.60363	46.376	3.52615	43.3957	3.40541	41.1556	3.23662
		39.3864	3.66754	33.8069	3.61404	26.8292	3.54701	27.5446	3.45765				41.0636	3.59363	47.3477	3.51615	44.2111	3.3954	41.7392	3.22662
		39.5305	3.65754	33.9288	3.60402	26.9402	3.537	27.6447	3.44765				42.0417	3.58361	48.3411	3.50613	45.038	3.38539	42.311	3.21661
		39.6712	3.64753	34.0501	3.59401	27.05	3.52698	27.7449	3.43761				43.0359	3.57361	49.335	3.49612	45.8729	3.37538	42.8755	3.2066
		39.8103	3.63752	34.17	3.58399	27.1598	3.51697	27.846	3.42756				44.0593	3.56361	50.3554	3.48612	46.6991	3.36538	43.4302	3.19659
		39.9476	3.62751	34.2907	3.57399	27.2706	3.50697	27.9467	3.41752				45.0935	3.55361	51.3721	3.47611	47.5467	3.35537	43.9738	3.18658
		40.0836	3.61751	34.4115	3.56399	27.3816	3.49695	28.0465	3.40743				46.1418	3.5436	52.4036	3.4661	48.3895	3.34535	44.5031	3.17658
		40.2184	3.60751	34.5314	3.55399	27.4933	3.48689	28.1457	3.39741				47.2206	3.53359	53.4473	3.45608	49.2294	3.33534	45.0234	3.16656
		40.3528	3.59749	34.6504	3.54398	27.6049	3.47686	28.2469	3.3874				48.319	3.52359	54.5065	3.44607	50.0563	3.32533	45.5312	3.15656
		40.4858	3.58747	34.7699	3.53396	27.7178	3.46682	28.3479	3.37739				49.4353	3.51358	55.5675	3.43606	50.8733	3.31532	46.0274	3.14654
		40.6186	3.57744	34.8896	3.52394	27.8311	3.45682	28.4477	3.36738				50.581	3.50355	56.638	3.42605	51.6865	3.30531	46.5085	3.13652
		40.751	3.56743	35.0093	3.51394	27.9451	3.4468	28.5505	3.35733				51.7498	3.49354	57.7171	3.41605	52.5111	3.29529	46.9814	3.12652
		40.8844	3.55742	35.1296	3.50392	28.0603	3.4368	28.6513	3.34729				52.9428	3.48354	58.8007	3.40604	53.3136	3.28528	47.4386	3.1165
		41.0165	3.5474	35.2492	3.49391	28.1763	3.42676	28.7554	3.33726				54.1556	3.47354	59.875	3.39603	54.1067	3.27528	47.8819	3.10649
		41.1502	3.53739	35.3697	3.48389	28.2933	3.41673	28.8603	3.32722				55.3994	3.46353	60.965	3.38602	54.8882	3.26527	48.3173	3.09649
		41.285	3.52733	35.4905	3.47388	28.4118	3.40671	28.9669	3.31714				56.6651	3.45353	62.0471	3.37601	55.6655	3.25527	48.7427	3.08647
		41.42	3.51732	35.6125	3.46387	28.5319	3.39669	29.073	3.30709				57.9426	3.44353	63.1257	3.36597	56.4152	3.24525	49.1479	3.07646
		41.5567	3.50731	35.7352	3.45387	28.6532	3.38668	29.1809	3.29704				59.2542	3.43353	64.1995	3.35594	57.149	3.23524	49.5453	3.06645
		41.6947	3.4973	35.8597	3.44386	28.7757	3.37666	29.2902	3.28702				60.5658	3.42352	65.265	3.34594	57.8748	3.22523	49.9302	3.05645
		41.8336	3.48728	35.9854	3.43385	28.9013	3.36664	29.4029	3.27697				61.8972	3.41351	66.3108	3.33593	58.5827	3.21523	50.3026	3.04643
		41.9745	3.47727	36.1125	3.42384	29.0282	3.35661	29.5161	3.2669				63.2326	3.40351	67.3418	3.32593	59.2631	3.20522	50.6658	3.03641
		42.1185	3.46727	36.2414	3.41383	29.1573	3.3466	29.6302	3.25688				64.572	3.3935	68.3489	3.31592	59.9385	3.19521	51.0172	3.02641
		42.2636	3.45727	36.3726	3.40383	29.2895	3.33658	29.7482	3.24685				65.9052	3.38348	69.3386	3.30591	60.5957	3.18521	51.3587	3.01638
		42.4131	3.44725	36.5063	3.39383	29.4248	3.32657	29.8684	3.2368				67.2377	3.37347	70.3062	3.2959	61.2344	3.17518	51.6896	3.00635
		42.5647	3.43724	36.6421	3.38382	29.5616	3.31655	29.9912	3.22673				68.5584	3.36347	71.2607	3.2859	61.8578	3.16518	52.0096	2.99633
		42.7207	3.42723	36.7813	3.3738	29.7038	3.30654	30.1185	3.21669				69.8575	3.35346	72.1863	3.27589	62.4608	3.15517	52.3215	2.9863
		42.8797	3.41721	36.9229	3.3638	29.8475	3.29654	30.2449	3.20668				71.139	3.34345	73.0784	3.26587	63.0462	3.14517	52.6223	2.9763
		43.044	3.4072	37.0687	3.3538	29.9955	3.28652	30.3797	3.19663				72.3958	3.33344	73.9541	3.25586	63.6243	3.13516	52.9162	2.96627
		43.212	3.39717	37.2162	3.34379	30.1482	3.2765	30.5151	3.18661				73.6346	3.32343	74.8098	3.24586	64.1816	3.12516	53.2001	2.95625
		43.3864	3.38717	37.3714	3.33378	30.3041	3.26647	30.6571	3.17655				74.8411	3.31342	75.6285	3.23586	64.7283	3.11514	53.4709	2.94625
		43.5656	3.37715	37.5288	3.32378	30.4649	3.25647	30.8004	3.16654				76.0197	3.30341	76.4376	3.22585	65.2477	3.10514	53.7391	2.93624
		43.7518	3.36714	37.6922	3.31377	30.6313	3.24646	30.952	3.1565				77.1711	3.29341	77.2157	3.21584	65.7563	3.09513	53.9987	2.9262
		43.9427	3.35712	37.859	3.30376	30.8049	3.23644	31.1046	3.14647				78.29	3.28341	77.9682	3.20584	66.248	3.08511	54.2507	2.91618
		44.144	3.3471	38.0328	3.29376	30.9844	3.2264	31.2686	3.13642				79.3779	3.27341	78.6953	3.19582	66.7251	3.0751	54.4956	2.90617
		44.3537	3.33709	38.2121	3.28375	31.1685	3.21639	31.4362	3.12636				80.4296	3.2634	79.4001	3.18581	67.1851	3.0651	54.7335	2.89615
		44.57	3.32707	38.3979	3.27375	31.3619	3.20639	31.6073	3.11631				81.4603	3.2534	80.0833	3.1758	67.6324	3.05509	54.9646	2.88614
		44.7975	3.31705	38.5917	3.26374	31.5601	3.19636	31.7877	3.1063				82.4539	3.24338	80.7424	3.16579	68.0684	3.04508	55.19	2.8761
		45.0344	3.30701	38.7922	3.25372	31.7666	3.18636	31.9749	3.09627				83.4251	3.23337	81.3852	3.15579	68.4959	3.03508	55.4102	2.86609
		45.2846	3.29698	39.003	3.24372	31.9802	3.17636	32.1704	3.08623				84.3611	3.22336	82.0053	3.14577	68.8999	3.02507	55.6248	2.85605
		45.5482	3.28697	39.2224	3.23371	32.2024	3.16635	32.3736	3.07621				85.2766	3.21336	82.6054	3.13575	69.2935	3.01506	55.8355	2.84601
		45.8251	3.27695	39.4518	3.2237	32.4362	3.15633	32.5873	3.06619				86.1618	3.20334	83.1811	3.12574	69.6795	3.00504	56.0415	2.83601
		46.1175	3.26694	39.6924	3.21366	32.6792	3.14632	32.8111	3.05616				87.0184	3.19334	83.7444	3.11574	70.0454	2.99504	56.2413	2.82601
		46.4249	3.25693	39.9444	3.20366	32.9332	3.13631	33.0459	3.04614				87.8495	3.18334	84.2769	3.10574	70.4031	2.98502	56.4389	2.816
		46.751	3.24692	40.21	3.19366	33.1957	3.12631	33.2887	3.03614				88.659	3.17333	84.8048	3.0957	70.7552	2.975	56.631	2.80598
		47.0993	3.23692	40.4885	3.18365	33.4727	3.11631	33.5453	3.0261				89.4409	3.16333	85.3105	3.0857	71.0951	2.96498	56.819	2.79596
		47.4665	3.2269	40.7816	3.17365	33.7607	3.10629	33.8136	3.01607				90.2015	3.15332	85.7968	3.0757	71.4174	2.95497	57.0035	2.78593
		47.8575	3.2169	41.0916	3.16361	34.0626	3.09629	34.0949	3.00607				90.9404	3.14332	86.2673	3.06568	71.7332	2.94497	57.1855	2.77591
		48.2736	3.20688	41.421	3.15361	34.3768	3.08627	34.3862	2.99606				91.655	3.13331	86.7211	3.05567	72.0418	2.93496	57.3635	2.76588
		48.7173	3.19688	41.7657	3.14361	34.7059	3.07626	34.7003	2.98601				92.3527	3.12331	87.1576	3.04567	72.3396	2.92496	57.5393	2.75586
		49.1925	3.18686	42.1348	3.13361	35.0446	3.06626	35.02	2.97601				93.0275	3.11327	87.5811	3.03566	72.6375	2.91495	57.7105	2.74582
		49.694	3.17686	42.525	3.1236	35.4033	3.05625	35.3554	2.966				93.6874	3.10325	87.9883	3.02564	72.9115	2.90495	57.8822	2.73579
		50.236	3.16685	42.9424	3.11358	35.7656	3.04625	35.71	2.95599				94.3221	3.09325	88.3787	3.01562	73.182	2.89493	58.0479	2.72577
		50.8126	3.15684	43.3851	3.10357	36.1457	3.03624	36.0809	2.94598				94.943	3.08323	88.7591	3.00562	73.4488	2.88492	58.2113	2.71576
		51.4271	3.14683	43.8647	3.09357	36.5376	3.02622	36.468	2.93597				95.5412	3.07323	89.1201	2.99561	73.7062	2.8749	58.3737	2.70571
		52.0843	3.13683	44.3707	3.08355	36.9336	3.01622	36.8641	2.92597				96.1199	3.06323	89.4732	2.98561	73.9604	2.86489	58.5332	2.6957
		52.7872	3.12681	44.9153	3.07353	37.3394	3.00622	37.2814	2.91596				96.6811	3.05323	89.8121	2.9756	74.2036	2.85487	58.6895	2.6857
		53.5328	3.11681	45.5013	3.06353	37.7529	2.99621	37.7204	2.90596				97.2223	3.04322	90.1383	2.96558	74.4434	2.84487	58.845	2.67568
		54.316	3.1068	46.1276	3.05353	38.1814	2.98621	38.172	2.89596				97.7472	3.03321	90.4515	2.95558	74.6756	2.83487	58.9991	2.66567
		55.153	3.09679	46.8016	3.04352	38.5876	2.97621	38.6395	2.88594				98.2522	3.02321	90.756	2.94557	74.9037	2.82486	59.1515	2.65566
		56.0364	3.08679	47.5207	3.03352	39.006	2.9662	39.1423	2.87593				98.7386	3.0132	91.0495	2.93557	75.1252	2.81485	59.3006	2.64563
		56.962	3.07677	48.2984	3.02351	39.4507	2.95619	39.6673	2.86593				99.2081	3.00319	91.3306	2.92556	75.3496	2.80485	59.4499	2.6356
		57.9305	3.06677	49.1314	3.0135	39.8799	2.94619	40.2313	2.85592				99.6649	2.99317	91.6062	2.91554	75.565	2.79484	59.5977	2.62556
		58.9418	3.05676	50.0333	3.0035	40.3555	2.93618	40.8412	2.84592				100.1	2.98317	91.8723	2.90553	75.7766	2.78482	59.7423	2.61553
		59.9963	3.04676	50.9935	2.99349	40.8615	2.92617	41.5313	2.8359				100.521	2.97316	92.1329	2.89551	75.9815	2.77482	59.8871	2.60549
		61.0967	3.03676	52.0345	2.98349	41.4453	2.91617	42.3183	2.8259				100.922	2.96315	92.3824	2.88549	76.1861	2.7648	60.0312	2.59545
		62.2181	3.02675	53.1479	2.97349	42.1324	2.90617	43.186	2.81589				101.312	2.95314	92.625	2.87548	76.3842	2.7548	60.1731	2.58543
		63.3739	3.01675	54.3319	2.96349	42.9404	2.89616	44.1722	2.80588				101.686	2.94312	92.8632	2.86547	76.5794	2.74479	60.3132	2.57543
		64.5603	3.00674	55.5945	2.95347	43.8788	2.88615	45.2435	2.79588				102.045	2.93311	93.0914	2.85547	76.7728	2.73478	60.4536	2.56541
		65.7782	2.99673	56.9543	2.94347	44.9266	2.87614	46.4206	2.78587				102.394	2.92311	93.3153	2.84546	76.9636	2.72478	60.5931	2.55538
		67.0254	2.98672	58.4036	2.93347	46.0937	2.86613	47.7299	2.77587				102.729	2.91311	93.5324	2.83545	77.1548	2.71477	60.7315	2.54532
		68.3066	2.97671	59.9613	2.92347	47.3934	2.85613	49.1715	2.76585				103.049	2.90311	93.7459	2.82544	77.3357	2.70475	60.8684	2.53531
		69.6098	2.96671	61.6359	2.91347	48.8301	2.84612	50.7427	2.75584				103.361	2.8931	93.9517	2.81544	77.5206	2.69475	61.0044	2.52528
		70.9757	2.9567	63.4175	2.90347	50.437	2.83612	52.4376	2.74583				103.66	2.88309	94.1552	2.80544	77.6951	2.68473	61.1405	2.51526
		72.3849	2.94669	65.3412	2.89347	52.1719	2.8261	54.2713	2.73582				103.951	2.87309	94.3536	2.79543	77.8707	2.67472	61.275	2.50521
		73.8639	2.93667	67.4454	2.88345	54.0987	2.8161	56.2538	2.72582				104.232	2.86309	94.5462	2.78541	78.043	2.66471	61.4113	2.49515
		75.429	2.92666	69.7421	2.87344	56.234	2.8061	58.2526	2.71582				104.503	2.85308	94.7377	2.77539	78.2138	2.6547	61.5443	2.48515
		77.0863	2.91665	72.2857	2.86343	58.6034	2.79609	60.2562	2.70581				104.766	2.84308	94.9233	2.76538	78.3851	2.64467	61.6772	2.47512
		78.7525	2.90737	75.137	2.85343	61.2564	2.78609	62.1542	2.6958				105.021	2.83306	95.1103	2.75536	78.5522	2.63467	61.8105	2.46506
		80.4189	2.89878	78.3487	2.84342	64.2723	2.77606	63.9646	2.68579				105.268	2.82305	95.291	2.74536	78.7181	2.62465	61.9423	2.45505
		82.0851	2.89088	81.6815	2.83435	67.6551	2.76606	65.5866	2.67576				105.508	2.81304	95.4693	2.73535	78.8816	2.61464	62.0737	2.44501
		83.7513	2.88357	85.0141	2.82619	71.3218	2.75605	67.1005	2.66575				105.745	2.80304	95.6459	2.72535	79.0457	2.60463	62.2059	2.43497
		85.4177	2.87683	88.3469	2.81862	75.1975	2.74604	68.4898	2.65575				105.974	2.79303	95.82	2.71532	79.2086	2.59462	62.335	2.42497
		87.084	2.87082	91.6796	2.81147	78.9479	2.73603	69.7566	2.64573				106.197	2.78303	95.992	2.70532	79.367	2.58461	62.4673	2.41494
		88.7503	2.86522	95.0126	2.80432	82.4087	2.72602	70.9558	2.63572				106.417	2.77302	96.1621	2.69531	79.5255	2.57459	62.5962	2.40492
		90.4166	2.86023	98.3452	2.79656	85.4041	2.71602	72.0412	2.62571				106.633	2.763	96.3276	2.68529	79.6817	2.56458	62.7261	2.39484
		92.083	2.85561	101.678	2.78786	87.9385	2.706	73.0721	2.61569				106.844	2.75299	96.4946	2.67528	79.8402	2.55458	62.856	2.38484
		93.7494	2.85136	104.771	2.77784	90.0701	2.69599	74.0464	2.60568				107.052	2.74298	96.6593	2.66527	79.9951	2.54457	62.9851	2.37482
		95.4156	2.84753	107.241	2.76784	91.8376	2.68599	74.9516	2.59568				107.256	2.73297	96.8214	2.65526	80.1525	2.53455	63.1142	2.36482
		97.082	2.84384	109.214	2.75784	93.3337	2.67599	75.8084	2.58565				107.457	2.72297	96.9843	2.64526	80.3054	2.52454	63.2442	2.35479
		98.7481	2.84049	110.821	2.74782	94.619	2.66599	76.6519	2.57564				107.657	2.71296	97.1444	2.63525	80.4592	2.51454	63.3747	2.34474
		100.414	2.83732	112.138	2.73781	95.7223	2.65598	77.43	2.56562				107.852	2.70294	97.3028	2.62523	80.611	2.50451	63.5047	2.33471
		102.081	2.83417	113.246	2.72781	96.6952	2.64598	78.1968	2.5556				108.045	2.69294	97.4604	2.61523	80.7619	2.4945	63.6345	2.32467
		103.747	2.83115	114.198	2.71781	97.5606	2.63597	78.9267	2.54558				108.237	2.68293	97.6164	2.60523	80.9141	2.48448	63.7628	2.31463
		105.413	2.82807	115.019	2.70781	98.3356	2.62596	79.6284	2.53558				108.426	2.67292	97.7728	2.59522	81.0657	2.47445	63.8942	2.30462
		107.08	2.82487	115.753	2.6978	99.0512	2.61596	80.3258	2.52555				108.613	2.66292	97.9276	2.58521	81.2142	2.46443	64.0249	2.29459
		108.746	2.82156	116.41	2.68779	99.711	2.60596	80.9417	2.51555				108.798	2.65292	98.0815	2.57521	81.3618	2.45443	64.1537	2.28454
		110.412	2.81785	117.01	2.67779	100.32	2.59596	81.5676	2.50553				108.981	2.64291	98.2338	2.56519	81.5131	2.44441	64.2839	2.27448
		112.079	2.81387	117.566	2.66778	100.892	2.58595	82.1677	2.49552				109.164	2.63291	98.3867	2.55519	81.6595	2.4344	64.4153	2.26447
		113.745	2.80914	118.085	2.65777	101.441	2.57593	82.7608	2.48551				109.344	2.62291	98.5377	2.54518	81.8119	2.42434	64.546	2.25444
		115.411	2.80409	118.575	2.64775	101.956	2.56593	83.3225	2.4755				109.524	2.61289	98.6884	2.53516	81.9626	2.41433	64.6782	2.2444
		117.078	2.79803	119.04	2.63775	102.453	2.55592	83.8673	2.46549				109.701	2.60288	98.8405	2.52513	82.1103	2.4043	64.8104	2.23435
		118.744	2.79113	119.482	2.62774	102.932	2.54592	84.4054	2.45549				109.878	2.59288	98.9911	2.51512	82.2577	2.39427	64.9416	2.22433
		120.41	2.78294	119.911	2.61773	103.393	2.53591	84.9283	2.44549				110.053	2.58288	99.1396	2.50511	82.4043	2.38426	65.0738	2.21427
		122.077	2.77312	120.325	2.60772	103.847	2.52591	85.4457	2.43548				110.228	2.57287	99.2876	2.4951	82.5523	2.37423	65.2084	2.20425
		123.486	2.76311	120.728	2.59771	104.29	2.5159	85.945	2.42547				110.403	2.56287	99.438	2.48508	82.7004	2.3642	65.3422	2.19421
		124.695	2.75311	121.124	2.58771	104.722	2.5059	86.4468	2.41546				110.576	2.55287	99.5873	2.47508	82.8484	2.3542	65.4752	2.18416
		125.749	2.7431	121.51	2.57771	105.154	2.49588	86.942	2.40546				110.747	2.54286	99.734	2.46507	82.9993	2.34419	65.6113	2.17415
		126.675	2.73309	121.888	2.56771	105.581	2.48588	87.4281	2.39546				110.917	2.53286	99.8815	2.45504	83.1468	2.33418	65.7442	2.16414
		127.522	2.72308	122.267	2.55769	106.003	2.47587	87.9127	2.38545				111.089	2.52284	100.031	2.44503	83.296	2.32417	65.8812	2.15411
		128.291	2.71307	122.638	2.54769	106.427	2.46587	88.3943	2.37545				111.26	2.51284	100.178	2.43503	83.4466	2.31416	66.0156	2.14405
		129.005	2.70307	123.006	2.53769	106.854	2.45587	88.8638	2.36545				111.429	2.50283	100.326	2.42501	83.5972	2.30414	66.1517	2.13401
		129.675	2.69306	123.377	2.52769	107.283	2.44586	89.3423	2.35544				111.599	2.49282	100.474	2.415	83.7475	2.29414	66.2893	2.12395
		130.309	2.68306	123.751	2.51769	107.718	2.43585	89.8278	2.34544				111.768	2.48279	100.621	2.40499	83.8999	2.28413	66.4277	2.11391
		130.911	2.67305	124.123	2.50769	108.162	2.42583	90.3092	2.33542				111.936	2.47279	100.769	2.39499	84.0618	2.27413	66.5661	2.10387
		131.488	2.66304	124.495	2.49768	108.608	2.41582	90.7941	2.32541				112.104	2.46279	100.918	2.38497	84.2181	2.26413	66.7054	2.09387
		132.043	2.65304	124.874	2.48768	109.059	2.40581	91.2881	2.3154				112.273	2.45279	101.064	2.37496	84.3687	2.25407	66.8438	2.08386
		132.576	2.64303	125.252	2.47766	109.507	2.3958	91.7865	2.30539				112.44	2.44279	101.214	2.36495	84.5197	2.24404	66.9845	2.07382
		133.09	2.63303	125.634	2.46766	109.957	2.38579	92.3024	2.29538				112.608	2.43279	101.363	2.35494	84.6761	2.23404	67.1261	2.06379
		133.593	2.62303	126.019	2.45766	110.409	2.37579	92.8217	2.28537				112.775	2.42278	101.512	2.34493	84.8318	2.22402	67.2677	2.05376
		134.079	2.61302	126.408	2.44766	110.867	2.36579	93.3549	2.27534				112.942	2.41276	101.661	2.33493	84.9881	2.21402	67.4096	2.04374
		134.555	2.60302	126.803	2.43765	111.336	2.35578	93.9013	2.26532				113.11	2.40274	101.812	2.32491	85.1436	2.20402	67.5533	2.03372
		135.022	2.59301	127.198	2.42764	111.82	2.34577	94.4578	2.25531				113.278	2.39274	101.964	2.3149	85.3009	2.194	67.6981	2.02372
		135.483	2.583	127.596	2.41763	112.324	2.33577	95.0186	2.24529				113.445	2.38273	102.116	2.30486	85.4596	2.18399	67.843	2.01368
		135.933	2.57299	127.998	2.40762	112.847	2.32576	95.5991	2.23529				113.613	2.37273	102.269	2.29483	85.6179	2.17397	67.9909	2.00365
		136.381	2.56298	128.402	2.39761	113.374	2.31575	96.1913	2.22529				113.779	2.36271	102.422	2.28483	85.7735	2.16396	68.0446	1.99997
		136.819	2.55298	128.811	2.38759	113.902	2.30574	96.7976	2.21529				113.949	2.35271	102.576	2.2748	85.9322	2.15395
		137.256	2.54296	129.214	2.37758	114.411	2.29572	97.409	2.20528				114.117	2.34271	102.731	2.26479	86.0939	2.14394
		137.696	2.53294	129.623	2.36757	114.911	2.28571	98.0274	2.19525				114.285	2.33271	102.886	2.25477	86.25	2.13394
		138.134	2.52294	130.032	2.35757	115.396	2.27571	98.6621	2.18525				114.453	2.3227	103.044	2.24477	86.4098	2.12393
		138.572	2.51289	130.44	2.34756	115.867	2.26571	99.3081	2.17521				114.624	2.3127	103.201	2.23473	86.574	2.11392
		139.014	2.50289	130.848	2.33755	116.333	2.2557	99.9517	2.1652				114.792	2.30269	103.36	2.22473	86.7325	2.10392
		139.459	2.49289	131.255	2.32754	116.789	2.24569	100.596	2.15519				114.962	2.29268	103.518	2.21472	86.9	2.09392
		139.909	2.48288	131.663	2.31754	117.244	2.23568	101.255	2.14519				115.132	2.28267	103.679	2.2047	87.0624	2.08391
		140.368	2.47288	132.069	2.30753	117.693	2.22568	101.914	2.13519				115.302	2.27267	103.839	2.19469	87.2219	2.0739
		140.831	2.46287	132.475	2.29751	118.136	2.21567	102.56	2.12519				115.472	2.26266	104.003	2.18469	87.3865	2.06389
		141.302	2.45285	132.882	2.28751	118.581	2.20567	103.22	2.11515				115.643	2.25266	104.165	2.17469	87.5552	2.05388
		141.782	2.44284	133.286	2.27751	119.024	2.19567	103.876	2.10515				115.814	2.24265	104.329	2.16467	87.7244	2.04387
		142.271	2.43284	133.694	2.2675	119.467	2.18566	104.53	2.09514				115.986	2.23265	104.496	2.15467	87.8893	2.03385
		142.768	2.42283	134.096	2.25748	119.904	2.17565	105.179	2.08512				116.158	2.22264	104.662	2.14466	88.0621	2.02384
		143.273	2.41283	134.5	2.24747	120.343	2.16564	105.814	2.07511				116.332	2.21261	104.827	2.13465	88.2313	2.01381
		143.786	2.40282	134.908	2.23747	120.781	2.15564	106.461	2.0651				116.505	2.20259	104.996	2.12462	88.4036	2.0038
		144.307	2.39282	135.315	2.22746	121.22	2.14562	107.111	2.05507				116.679	2.19259	105.164	2.11461	88.471	1.99999
		144.835	2.38282	135.718	2.21745	121.658	2.13562	107.743	2.04506				116.855	2.18259	105.335	2.1046
		145.37	2.37281	136.125	2.20744	122.098	2.12561	108.374	2.03504				117.029	2.17258	105.507	2.09459
		145.906	2.3628	136.531	2.19744	122.538	2.1156	109.002	2.02503				117.207	2.16257	105.679	2.08457
		146.451	2.35279	136.941	2.18742	122.974	2.10559	109.627	2.01502				117.386	2.15257	105.854	2.07456
		146.995	2.34279	137.35	2.17742	123.411	2.09559	110.244	2.00501				117.564	2.14254	106.03	2.06455
		147.542	2.33279	137.761	2.16741	123.848	2.08558	110.553	1.99995				117.744	2.13254	106.207	2.05454
		148.089	2.32279	138.172	2.1574	124.286	2.07558						117.925	2.12254	106.384	2.04453
		148.637	2.31279	138.584	2.14739	124.724	2.06558						118.107	2.11254	106.567	2.03452
		149.188	2.30278	138.999	2.13738	125.165	2.05556						118.289	2.10253	106.749	2.02451
		149.733	2.29277	139.411	2.12736	125.604	2.04555						118.474	2.09253	106.932	2.01451
		150.287	2.28276	139.828	2.11736	126.046	2.03554						118.66	2.08252	107.119	2.0045
		150.834	2.27275	140.246	2.10735	126.485	2.02554						118.847	2.07251	107.204	2
		151.38	2.26274	140.662	2.09734	126.925	2.01554						119.036	2.0625
		151.925	2.25274	141.081	2.08734	127.368	2.00552						119.226	2.0525
		152.47	2.24273	141.5	2.07734	127.615	2						119.418	2.0425
		153.018	2.23273	141.922	2.0673								119.612	2.03249
		153.563	2.22271	142.347	2.05728								119.806	2.02248
		154.105	2.21271	142.771	2.04728								120.004	2.01247
		154.649	2.20271	143.198	2.03728								120.203	2.00246
		155.187	2.19269	143.624	2.02728								120.253	1.99999
		155.73	2.18267	144.054	2.01728
		156.272	2.17265	144.487	2.00727
		156.807	2.16264	144.801	1.99999
		157.345	2.15264
		157.878	2.14263
		158.412	2.13261
		158.95	2.1226
		159.477	2.1126
		160.008	2.10259
		160.538	2.09257
		161.072	2.08255
		161.601	2.07255
		162.132	2.06255
		162.656	2.05253
		163.186	2.04252
		163.721	2.03251
		164.252	2.0225
		164.785	2.01249
		165.318	2.00248
		165.452	2

## Sheet: Retention
		L07M65-DH							L12M65
			2-4.8 V		2-4.6 V					2-4.8 V		2-4.6 V
		Cycle Number	Specific capacity	Energy Density	Specific capacity	Energy Density			Cycle Number	Specific capacity	Energy Density	Specific capacity	Energy Density
			mAh/g	Wh/kg	mAh/g	Wh/kg				mAh/g	Wh/kg	mAh/g	Wh/kg
		1	201.306	635.081	172.234	532.179			1	159.431	530.631	145.191	530.631
		2	203.239	645.985	168.046	519.776			2	149.762	511.238	137.005	511.238
		3	202.716	644.804	166.17	513.471			3	146.105	497.881	133.11	497.881
		4	202.314	643.375	164.761	508.463			4	144.488	489.416	130.932	489.416
		5	201.796	641.218	163.671	504.396			5	143.663	483.8	129.774	483.8
		6	201.398	639.216	162.721	500.725			6	143.452	479.896	129.074	479.896
		7	200.849	636.496	161.89	497.424			7	143.562	476.748	128.774	476.748
		8	200.465	634.384	161.22	494.652			8	144.329	474.334	128.867	474.334
		9	200.143	632.468	160.554	491.911			9	143.995	472.372	128.921	472.372
		10	199.845	630.578	159.936	489.302			10	144.392	470.737	129.156	470.737
		11	199.553	628.707	159.372	486.885			11	144.614	469.438	129.389	469.438
		12	199.226	626.694	158.826	484.524			12	145.095	468.362	129.419	468.362
		13	198.887	624.629	158.321	482.323			13	145.419	467.58	129.669	467.58
		14	198.507	622.409	157.808	480.072			14	145.828	466.934	130.023	466.934
		15	198.09	620.109	157.302	477.884			15	146.279	466.67	130.385	466.67
		16	197.749	618.096	156.867	475.949			16	146.484	466.648	130.699	466.648
		17	197.361	615.941	156.338	473.657			17	146.95	466.607	131.094	466.607
		18	196.974	613.802	155.922	471.803			18	146.971	466.772	131.497	466.772
		19	196.568	611.583	155.49	469.94			19	147.321	467.147	131.847	467.147
		20	196.119	609.252	155.069	468.03			20	147.585	467.477	132.195	467.477
		21	195.688	607.016	154.65	466.183			21	147.793	468.013	132.468	468.013
		22	195.314	604.982	154.238	464.358			22	147.983	468.866	132.846	468.866
		23	194.836	602.63	153.803	462.481			23	148.125	469.346	133.135	469.346
		24	194.4	600.428	153.375	460.648			24	148.515	470.279	133.462	470.279
		25	193.906	598.053	152.978	458.888			25	148.553	471.142	133.79	471.142
		26	193.421	595.705	152.535	457.016			26	148.737	472.063	134.076	472.063
		27	192.938	593.405	152.124	455.274			27	148.717	473.041	134.392	473.041
		28	192.466	591.175	151.744	453.576			28	149.184	474.039	134.643	474.039
		29	191.976	588.901	151.336	451.803			29	149.057	475.241	134.984	475.241
		30	191.463	586.53	150.933	450.134			30	149.259	476.311	135.233	476.311
		31	190.923	584.096	150.568	448.535			31	149.445	477.463	135.533	477.463
		32	190.364	581.648	150.188	446.898			32	149.359	478.609	135.803	478.609
		33	189.886	579.46	149.818	445.325			33	149.523	479.69	136.029	479.69
		34	189.37	577.165	149.395	443.56			34	149.476	480.906	136.286	480.906
		35	188.782	574.637	148.976	441.917			35	149.449	482.123	136.506	482.123
		36	188.238	572.266	148.651	440.477			36	149.522	483.327	136.817	483.327
		37	187.69	569.932	148.216	438.687			37	149.338	484.536	137.019	484.536
		38	187.125	567.564	147.888	437.33			38	149.211	485.921	137.297	485.921
		39	186.609	565.33	147.405	435.398			39	149.267	486.9	137.508	486.9
		40	186.049	562.965	147.014	433.813			40	149.163	488.077	137.713	488.077
		41	185.493	560.668	146.63	432.233			41	149.089	489.329	137.952	489.329
		42	184.912	558.278	146.348	431.052			42	149.069	490.594	138.166	490.594
		43	184.31	555.861	145.97	429.531			43	148.752	491.743	138.379	491.743
		44	183.727	553.475	145.617	428.1			44	148.798	492.987	138.604	492.987
		45	183.096	550.966	145.284	426.732			45	148.637	493.996	138.767	493.996
		46	182.523	548.639	144.878	425.132			46	148.365	495.324	139.037	495.324
		47	181.897	546.159	144.528	423.728			47	148.276	496.455	139.173	496.455
		48	181.316	543.83	144.161	422.3			48	148.077	497.562	139.356	497.562
		49	180.692	541.371	143.832	420.917			49	147.99	498.733	139.521	498.733
		50	180.057	538.884	143.436	419.383			50	147.832	499.767	139.785	499.767
