# Supplementary material for: Earth-abundant Li-ion cathode materials with nanoengineered microstructures
Source: Nat Nanotechnol. 2024 Sep 19;19(12):1831–9. doi: 10.1038/s41565-024-01787-y (PMC11638071; doi:10.1038/s41565-024-01787-y)
Supplement: Supplementary file 5 — Electrochemistry data in Fig. 6. [file 41565_2024_1787_MOESM5_ESM.xlsx]

## Sheet: EC_in-situ
	L07M65-DH				LiMn2O4
	1st discharge				1st discharge
	Specific capacity	Voltage v.s. Li+/Li			Specific capacity	Voltage v.s. Li+/Li
	mAh/g	V			mAh/g	V
	0	4.7844			0.00899	4.7511
	0.01056	4.7736			0.01799	4.7407
	0.03168	4.763			0.03597	4.7307
	0.0528	4.7527			0.04496	4.7197
	0.08448	4.7423			0.06295	4.7096
	0.12672	4.7319			0.08094	4.6994
	0.15839	4.7218			0.09892	4.6892
	0.20063	4.7118			0.11691	4.6788
	0.24287	4.7015			0.13489	4.6686
	0.29567	4.691			0.15288	4.658
	0.33791	4.6809			0.17986	4.6477
	0.39071	4.6709			0.20683	4.6371
	0.44351	4.6606			0.24281	4.6271
	0.50686	4.6503			0.26978	4.6167
	0.55966	4.64			0.30576	4.6063
	0.62302	4.63			0.35072	4.5961
	0.69694	4.6199			0.40468	4.5859
	0.77086	4.6095			0.45863	4.5758
	0.84477	4.5991			0.52158	4.5656
	0.92925	4.5891			0.59353	4.5554
	1.02429	4.5787			0.68345	4.5451
	1.11932	4.5686			0.78237	4.5349
	1.22492	4.5583			0.88129	4.5248
	1.33052	4.5479			0.98921	4.5148
	1.44667	4.5378			1.09712	4.5044
	1.57339	4.5276			1.21403	4.4943
	1.70011	4.5174			1.33993	4.4839
	1.83738	4.5073			1.45683	4.4737
	1.98522	4.4969			1.57374	4.4633
	2.15417	4.4864			1.69964	4.4531
	2.33369	4.476			1.81655	4.443
	2.5132	4.4659			1.92446	4.4328
	2.70327	4.4557			2.04137	4.4226
	2.92503	4.4456			2.14928	4.4122
	3.13622	4.4354			2.25719	4.402
	3.37909	4.4253			2.36511	4.3918
	3.63252	4.4153			2.46403	4.3817
	3.88596	4.4051			2.56295	4.3716
	4.16051	4.3945			2.66187	4.3616
	4.46674	4.384			2.7518	4.3513
	4.76241	4.3739			2.85072	4.3413
	5.0792	4.3637			2.94964	4.331
	5.39599	4.3536			3.03957	4.3208
	5.72334	4.3433			3.13849	4.3107
	6.07181	4.3329			3.22842	4.3007
	6.43083	4.3228			3.32734	4.2905
	6.7793	4.3126			3.42626	4.2799
	7.14889	4.3022			3.53417	4.2699
	7.52904	4.2921			3.64209	4.2598
	7.90919	4.2819			3.75899	4.2496
	8.31045	4.2717			3.88489	4.2395
	8.73284	4.2616			4.01978	4.2293
	9.15523	4.2512			4.17266	4.2192
	9.59873	4.241			4.34353	4.2091
	10.0634	4.2309			4.54137	4.1989
	10.5174	4.2209			4.78417	4.1887
	10.982	4.2114			5.07194	4.1786
	11.4467	4.2018			5.42266	4.1684
	11.9113	4.1926			5.86331	4.1583
	12.3759	4.1836			6.33094	4.1495
	12.8406	4.1748			6.79856	4.1424
	13.3052	4.1661			7.26619	4.1369
	13.7698	4.158			7.72482	4.1325
	14.2344	4.1496			8.19245	4.1284
	14.699	4.1415			8.66007	4.1249
	15.1637	4.1334			9.1277	4.1225
	15.6283	4.1258			9.59532	4.1202
	16.0929	4.1171			10.063	4.1183
	16.5575	4.1096			10.5216	4.1165
	17.0222	4.1015			10.9892	4.1145
	17.4868	4.0944			11.4568	4.1124
	17.9514	4.0866			11.9245	4.1109
	18.416	4.0794			12.3921	4.1101
	18.8807	4.071			12.8597	4.1087
	19.3453	4.0636			13.3273	4.1072
	19.8099	4.0561			13.786	4.1061
	20.2746	4.0481			14.2536	4.1044
	20.7392	4.0405			14.7212	4.1037
	21.2038	4.0327			15.1889	4.1025
	21.6684	4.0248			15.6565	4.1015
	22.1331	4.0169			16.1241	4.1003
	22.5977	4.0091			16.5827	4.0994
	23.0623	4.0007			17.0504	4.0986
	23.5269	3.9937			17.518	4.0973
	23.9916	3.9854			17.9856	4.0961
	24.4562	3.9769			18.4532	4.0953
	24.9208	3.9686			18.9209	4.0941
	25.3854	3.9596			19.3885	4.0932
	25.85	3.9509			19.8471	4.0918
	26.3147	3.9424			20.3148	4.091
	26.7793	3.9328			20.7824	4.0907
	27.2439	3.9238			21.25	4.0889
	27.698	3.9134			21.7176	4.0878
	28.1626	3.9032			22.1852	4.0869
	28.6167	3.893			22.6439	4.0855
	29.0391	3.8827			23.1115	4.0852
	29.4615	3.8722			23.5791	4.0832
	29.8627	3.862			24.0468	4.0825
	30.2429	3.8519			24.5144	4.0811
	30.6019	3.8417			24.982	4.0797
	30.9504	3.8316			25.4407	4.0785
	31.2777	3.8214			25.9083	4.0774
	31.6051	3.8113			26.3759	4.0758
	31.9007	3.8009			26.8435	4.0742
	32.1964	3.7907			27.3112	4.0719
	32.4815	3.7807			27.7788	4.0707
	32.7349	3.7704			28.2464	4.0689
	32.9884	3.7602			28.705	4.0671
	33.2313	3.7498			29.1727	4.0654
	33.4636	3.7396			29.6403	4.0631
	33.6748	3.7292			30.1079	4.0607
	33.8965	3.7192			30.5755	4.0576
	34.0866	3.7091			31.0432	4.0553
	34.2767	3.6986			31.5018	4.0532
	34.4562	3.6883			31.9694	4.05
	34.6357	3.678			32.437	4.0469
	34.8047	3.6679			32.9047	4.044
	34.963	3.6572			33.3723	4.041
	35.132	3.6471			33.8399	4.0375
	35.2798	3.6368			34.3075	4.034
	35.4382	3.6265			34.7662	4.0307
	35.5861	3.6162			35.2338	4.0274
	35.7339	3.6061			35.7014	4.0245
	35.8817	3.5957			36.1691	4.0204
	36.0296	3.5856			36.6367	4.0176
	36.1668	3.5754			37.1043	4.0144
	36.3041	3.5653			37.563	4.0115
	36.4519	3.555			38.0306	4.0085
	36.5998	3.5447			38.4982	4.0053
	36.7371	3.5347			38.9658	4.0022
	36.8743	3.5246			39.4335	3.9998
	37.0222	3.5144			39.9011	3.9973
	37.1594	3.5042			40.3687	3.995
	37.3073	3.4939			40.8273	3.9928
	37.4551	3.4834			41.295	3.9906
	37.6135	3.4733			41.7626	3.9888
	37.7614	3.4631			42.2302	3.9865
	37.9092	3.453			42.6978	3.9845
	38.0676	3.4428			43.1655	3.9834
	38.226	3.4324			43.6241	3.9818
	38.3844	3.4219			44.0917	3.9798
	38.5533	3.4115			44.5594	3.9792
	38.7223	3.4012			45.027	3.9772
	38.8912	3.3909			45.4946	3.9761
	39.0707	3.3807			45.9622	3.9752
	39.2397	3.3706			46.4299	3.9741
	39.4192	3.3606			46.8885	3.9728
	39.6093	3.3502			47.3561	3.9711
	39.7994	3.34			47.8237	3.9703
	40	3.3296			48.2914	3.9693
	40.2112	3.3189			48.759	3.9683
	40.4224	3.3087			49.2266	3.9673
	40.6441	3.2983			49.6853	3.9665
	40.8659	3.2878			50.1529	3.9657
	41.1088	3.2776			50.6205	3.9642
	41.3516	3.2672			51.0881	3.9633
	41.6051	3.2571			51.5558	3.9622
	41.8585	3.247			52.0234	3.9615
	42.133	3.2368			52.491	3.9606
	42.4287	3.2266			52.9496	3.9593
	42.7349	3.2162			53.4173	3.9581
	43.0623	3.2061			53.8849	3.9577
	43.4002	3.1958			54.3525	3.9564
	43.7698	3.1857			54.8201	3.9554
	44.1605	3.1755			55.2878	3.9543
	44.5829	3.1653			55.7464	3.9531
	45.037	3.1549			56.214	3.9523
	45.5016	3.1459			56.6816	3.9514
	45.9662	3.1361			57.1493	3.9499
	46.4308	3.128			57.6169	3.9488
	46.8955	3.1196			58.0845	3.9474
	47.3601	3.1125			58.5432	3.9464
	47.8247	3.1053			59.0108	3.945
	48.2893	3.0983			59.4784	3.9439
	48.754	3.0926			59.946	3.9424
	49.2186	3.0864			60.4137	3.9413
	49.6832	3.0807			60.8813	3.94
	50.1478	3.0748			61.3489	3.9384
	50.6125	3.0697			61.8075	3.9369
	51.0771	3.0647			62.2752	3.9363
	51.5417	3.0603			62.7428	3.9345
	52.0063	3.0549			63.2104	3.9329
	52.471	3.0507			63.6781	3.9317
	52.9356	3.0462			64.1457	3.9302
	53.4002	3.0421			64.6043	3.9282
	53.8648	3.0375			65.0719	3.9264
	54.3295	3.034			65.5396	3.925
	54.7941	3.0301			66.0072	3.9233
	55.2587	3.0262			66.4748	3.9215
	55.7233	3.0221			66.9424	3.9195
	56.188	3.0182			67.4101	3.9178
	56.6526	3.0146			67.8687	3.9158
	57.1172	3.0108			68.3363	3.9139
	57.5818	3.0076			68.804	3.9117
	58.0465	3.0034			69.2716	3.9093
	58.5111	3.0003			69.7392	3.9068
	58.9757	2.9962			70.2068	3.9039
	59.4403	2.993			70.6655	3.9018
	59.905	2.9886			71.1331	3.8983
	60.3696	2.9852			71.6007	3.8949
	60.8342	2.9811			72.0683	3.8911
	61.2988	2.9765			72.536	3.8873
	61.7635	2.9722			73.0036	3.8827
	62.2281	2.9673			73.4712	3.8775
	62.6927	2.9628			73.9299	3.871
	63.1573	2.9586			74.3975	3.8638
	63.622	2.9539			74.8651	3.8545
	64.0866	2.9498			75.2428	3.8444
	64.5512	2.9452			75.5306	3.8344
	65.0158	2.9417			75.7554	3.8243
	65.4805	2.9377			75.9263	3.8141
	65.9451	2.9341			76.0701	3.8037
	66.4097	2.9312			76.187	3.7936
	66.8743	2.928			76.277	3.7834
	67.339	2.9257			76.3579	3.7733
	67.8036	2.9228			76.4209	3.763
	68.2682	2.9202			76.4838	3.7529
	68.7328	2.9174			76.5378	3.7427
	69.1975	2.915			76.5917	3.7324
	69.6621	2.9121			76.6367	3.7224
	70.1267	2.9097			76.6727	3.7121
	70.5913	2.9078			76.7176	3.7018
	71.056	2.9055			76.7536	3.6917
	71.5206	2.904			76.7986	3.6816
	71.9852	2.9005			76.8255	3.6709
	72.4498	2.8988			76.8705	3.6606
	72.9145	2.8967			76.8975	3.6505
	73.3791	2.8952			76.9334	3.6404
	73.8437	2.8936			76.9604	3.6299
	74.3083	2.8918			76.9964	3.6198
	74.773	2.8897			77.0324	3.6096
	75.2376	2.8875			77.0593	3.5992
	75.7022	2.8859			77.0863	3.589
	76.1668	2.8853			77.1223	3.5788
	76.6315	2.8833			77.1493	3.5684
	77.0961	2.8819			77.1852	3.5583
	77.5607	2.881			77.2122	3.5481
	78.0253	2.8785			77.2392	3.5376
	78.49	2.8778			77.2662	3.5274
	78.9546	2.8759			77.3022	3.517
	79.4192	2.8749			77.3291	3.5068
	79.8838	2.8738			77.3561	3.4964
	80.3485	2.8723			77.3831	3.4862
	80.8131	2.8715			77.4101	3.4758
	81.2777	2.8697			77.446	3.4649
	81.7423	2.8695			77.473	3.4546
	82.207	2.8679			77.5	3.4442
	82.6716	2.8674			77.527	3.4337
	83.1362	2.866			77.563	3.4233
	83.6008	2.8654			77.5899	3.4131
	84.0655	2.8639			77.6169	3.403
	84.5301	2.8631			77.6439	3.3928
	84.9947	2.8631			77.6709	3.3825
	85.4594	2.8621			77.6978	3.3725
	85.924	2.861			77.7338	3.3621
	86.3886	2.8593			77.7608	3.3517
	86.8532	2.859			77.7878	3.3415
	87.3179	2.8585			77.8148	3.3314
	87.7825	2.8581			77.8507	3.3212
	88.2471	2.8581			77.8777	3.3107
	88.7117	2.8563			77.9047	3.3003
	89.1763	2.8561			77.9407	3.2902
	89.641	2.8549			77.9676	3.2802
	90.1056	2.8544			78.0036	3.2701
	90.5702	2.8538			78.0306	3.2599
	91.0349	2.8531			78.0666	3.2495
	91.4995	2.8529			78.0935	3.2391
	91.9641	2.852			78.1295	3.2287
	92.4287	2.8511			78.1655	3.2185
	92.8933	2.8508			78.2014	3.2083
	93.358	2.85			78.2374	3.1982
	93.8226	2.85			78.2824	3.188
	94.2872	2.8489			78.3183	3.1778
	94.7519	2.8489			78.3633	3.1675
	95.2165	2.8477			78.4083	3.1569
	95.6811	2.8476			78.4622	3.1466
	96.1457	2.847			78.5072	3.1366
	96.6103	2.8463			78.5611	3.1263
	97.075	2.8457			78.6151	3.1161
	97.5396	2.845			78.6781	3.1059
	98.0042	2.8448			78.741	3.0957
	98.4689	2.8434			78.813	3.0848
	98.9335	2.843			78.8849	3.0746
	99.3981	2.8425			78.9568	3.0645
	99.8627	2.8419			79.0378	3.0543
	100.327	2.8415			79.1097	3.0441
	100.792	2.8407			79.1996	3.0339
	101.257	2.8401			79.2806	3.0237
	101.721	2.8398			79.3615	3.0133
	102.186	2.8396			79.4514	3.0029
	102.65	2.8386			79.5324	2.9928
	103.115	2.8373			79.6223	2.9826
	103.58	2.8373			79.7032	2.9721
	104.044	2.8367			79.7932	2.962
	104.509	2.8361			79.8831	2.9518
	104.974	2.835			79.964	2.9417
	105.438	2.8346			80.054	2.9315
	105.903	2.8341			80.1439	2.9213
	106.367	2.8332			80.2338	2.9109
	106.832	2.832			80.3327	2.9008
	107.297	2.8315			80.4317	2.8906
	107.761	2.8311			80.5306	2.8805
	108.226	2.8303			80.6385	2.8705
	108.691	2.8297			80.7554	2.8604
	109.155	2.8288			80.8903	2.8502
	109.62	2.8276			81.3579	2.8436
	110.084	2.827			81.8255	2.8499
	110.549	2.8267			82.2842	2.8532
	111.014	2.8253			82.7518	2.8556
	111.478	2.8244			83.2194	2.8564
	111.943	2.8235			83.687	2.8569
	112.408	2.8231			84.1547	2.8578
	112.872	2.8224			84.6223	2.8581
	113.337	2.8206			85.0809	2.8582
	113.801	2.8195			85.5486	2.8585
	114.266	2.8187			86.0162	2.8587
	114.731	2.818			86.4838	2.8582
	115.195	2.8164			86.9514	2.8582
	115.66	2.8155			87.4191	2.8584
	116.125	2.814			87.8867	2.8584
	116.589	2.8129			88.3453	2.8582
	117.054	2.8116			88.813	2.8584
	117.518	2.8108			89.2806	2.8582
	117.983	2.8088			89.7482	2.8584
	118.448	2.8077			90.2158	2.8579
	118.912	2.8065			90.6834	2.8579
	119.377	2.8047			91.1421	2.8581
	119.842	2.8029			91.6097	2.8579
	120.306	2.8013			92.0773	2.8576
	120.771	2.8			92.545	2.8576
	121.235	2.798			93.0126	2.8573
	121.7	2.7963			93.4802	2.8576
	122.165	2.7937			93.9478	2.8573
	122.629	2.7922			94.4065	2.8567
	123.094	2.789			94.8741	2.8567
	123.559	2.7864			95.3417	2.8563
	124.023	2.7839			95.8093	2.8561
	124.488	2.7803			96.277	2.8563
	124.952	2.7777			96.7446	2.8558
	125.417	2.7737			97.2032	2.8555
	125.882	2.7702			97.6709	2.8553
	126.346	2.7661			98.1385	2.8552
	126.811	2.762			98.6061	2.855
	127.276	2.7575			99.0737	2.8546
	127.74	2.753			99.5414	2.8543
	128.205	2.7472			100.009	2.8543
	128.669	2.7415			100.468	2.8537
	129.134	2.7348			100.935	2.8532
	129.599	2.7275			101.403	2.8532
	130.063	2.7205			101.871	2.8532
	130.528	2.7118			102.338	2.8521
	130.993	2.7034			102.806	2.8523
	131.457	2.6941			103.264	2.852
	131.922	2.6838			103.732	2.8518
	132.386	2.6745			104.2	2.8514
	132.819	2.6645			104.667	2.8506
	133.252	2.6541			105.135	2.8505
	133.664	2.644			105.603	2.8502
	134.087	2.6336			106.07	2.8495
	134.488	2.6236			106.529	2.8492
	134.879	2.6132			106.996	2.8485
	135.269	2.6028			107.464	2.8482
	135.66	2.5927			107.932	2.8479
	136.019	2.5827			108.399	2.8476
	136.399	2.5724			108.867	2.8465
	136.758	2.5619			109.326	2.8462
	137.138	2.5518			109.793	2.8459
	137.497	2.5412			110.261	2.845
	137.867	2.5309			110.728	2.8445
	138.258	2.5207			111.196	2.8442
	138.627	2.5105			111.664	2.8431
	138.986	2.4998			112.131	2.8424
	139.345	2.4897			112.59	2.8415
	139.683	2.4791			113.058	2.8413
	140.053	2.4688			113.525	2.8407
	140.412	2.4588			113.993	2.8393
	140.76	2.4487			114.46	2.8387
	141.109	2.4386			114.928	2.8381
	141.468	2.4282			115.387	2.8373
	141.827	2.4177			115.854	2.8363
	142.186	2.4076			116.322	2.8355
	142.545	2.3973			116.79	2.8347
	142.904	2.387			117.257	2.8337
	143.242	2.3768			117.725	2.8325
	143.611	2.3668			118.183	2.8317
	143.949	2.3565			118.651	2.83
	144.308	2.3465			119.119	2.8289
	144.646	2.3361			119.586	2.8283
	145.005	2.326			120.054	2.8267
	145.354	2.3159			120.522	2.8257
	145.702	2.3059			120.989	2.8242
	146.04	2.2955			121.448	2.8228
	146.399	2.2853			121.915	2.8218
	146.748	2.2747			122.383	2.8201
	147.107	2.2644			122.851	2.8183
	147.445	2.2541			123.318	2.816
	147.804	2.2439			123.786	2.8138
	148.142	2.2338			124.245	2.8129
	148.511	2.2238			124.712	2.8108
	148.817	2.2136			125.18	2.8083
	149.134	2.2033			125.647	2.8062
	149.461	2.1928			126.115	2.8035
	149.789	2.1826			126.583	2.8015
	150.116	2.1724			127.05	2.7984
	150.454	2.1623			127.509	2.7955
	150.781	2.1522			127.977	2.7923
	151.109	2.1418			128.444	2.7885
	151.447	2.1318			128.912	2.7852
	151.753	2.1217			129.38	2.7807
	152.091	2.1113			129.847	2.7763
	152.429	2.1012			130.306	2.7711
	152.724	2.0906			130.773	2.7664
	153.062	2.0805			131.241	2.7603
	153.39	2.0701			131.709	2.754
	153.717	2.0599			132.176	2.7467
	154.044	2.0495			132.644	2.7379
	154.382	2.0393			133.112	2.7287
	154.71	2.0291			133.543	2.7186
	155.048	2.0187			133.921	2.7086
	155.407	2.0086			134.245	2.6985
	155.734	1.9986			134.523	2.6884
	156.082	1.9876			134.82	2.6782
	156.473	1.9772			135.063	2.668
	156.822	1.9671			135.288	2.6579
	157.202	1.9569			135.504	2.6474
	157.592	1.9468			135.701	2.6371
	157.994	1.9366			135.881	2.6271
	158.405	1.9258			136.061	2.617
	158.849	1.9157			136.223	2.6068
	159.282	1.9055			136.376	2.5967
	159.736	1.8954			136.529	2.5863
	160.201	1.8855			136.682	2.5763
	160.665	1.8766			136.826	2.566
	161.13	1.8681			136.969	2.5557
	161.595	1.8582			137.122	2.545
	162.059	1.8496			137.275	2.5348
	162.524	1.8412			137.41	2.5245
	162.988	1.8353			137.545	2.514
	163.453	1.8276			137.698	2.5038
	163.918	1.8199			137.833	2.4936
	164.382	1.8138			137.977	2.4832
	164.847	1.807			138.13	2.4731
	165.312	1.8022			138.282	2.463
	165.776	1.7958			138.435	2.4527
	166.241	1.7903			138.606	2.4423
	166.705	1.7849			138.786	2.4321
	167.17	1.78			138.975	2.4218
	167.635	1.7749			139.173	2.4118
	168.099	1.7698			139.406	2.4017
	168.564	1.7662			139.667	2.3912
	169.029	1.7616			139.982	2.3809
	169.493	1.7578			140.36	2.3707
	169.958	1.7523			140.827	2.3611
	170.422	1.748			141.295	2.3532
	170.887	1.7443			141.763	2.3466
	171.352	1.7408			142.221	2.3411
	171.816	1.737			142.689	2.3364
	172.281	1.7321			143.156	2.332
	172.746	1.7291			143.624	2.3283
	173.21	1.7254			144.092	2.3254
	173.675	1.7218			144.559	2.322
	174.139	1.7178			145.018	2.3191
	174.604	1.7146			145.486	2.317
	175.069	1.7112			145.953	2.3146
	175.533	1.7076			146.421	2.3126
	175.998	1.7037			146.888	2.3103
	176.463	1.6996			147.356	2.3083
	176.927	1.6964			147.824	2.3063
	177.392	1.6921			148.282	2.3051
	177.856	1.6885			148.75	2.3031
	178.321	1.685			149.218	2.3013
	178.786	1.6815			149.685	2.2999
	179.25	1.6781			150.153	2.2985
	179.715	1.6748			150.62	2.2975
	180.18	1.6702			151.079	2.2956
	180.644	1.6665			151.547	2.2941
	181.109	1.6622			152.014	2.2929
	181.573	1.6584			152.482	2.2921
	182.038	1.6548			152.95	2.2909
	182.503	1.6505			153.417	2.2897
	182.967	1.6461			153.885	2.2882
	183.432	1.6424			154.344	2.2871
	183.897	1.6369			154.811	2.286
	184.361	1.6337			155.279	2.2851
	184.826	1.6293			155.746	2.2834
	185.29	1.6246			156.214	2.2825
	185.755	1.6198			156.682	2.2818
	186.22	1.6157			157.14	2.2801
	186.684	1.6111			157.608	2.2792
	187.149	1.6061			158.076	2.2781
	187.614	1.6007			158.543	2.2769
	188.078	1.5963			159.011	2.2757
	188.543	1.5913			159.478	2.2747
	189.007	1.587			159.946	2.274
	189.472	1.5814			160.405	2.2726
	189.937	1.5765			160.872	2.272
	190.401	1.5715			161.34	2.2703
	190.866	1.5667			161.808	2.2696
	191.331	1.5621			162.275	2.2679
	191.795	1.5566			162.743	2.2674
	192.26	1.5515			163.201	2.2654
	192.724	1.5463			163.669	2.2647
	193.189	1.5411			164.137	2.2634
	193.654	1.537			164.604	2.2619
	194.118	1.5318			165.072	2.2613
	194.583	1.5275			165.54	2.2595
	195.048	1.5223			166.007	2.2584
	195.512	1.5182			166.466	2.2569
	195.977	1.5129			166.933	2.2558
	196.441	1.5083			167.401	2.2547
	196.906	1.504			167.869	2.2531
	197.159	1.5			168.336	2.2514
					168.804	2.2505
					169.263	2.2486
					169.73	2.247
					170.198	2.2451
					170.665	2.2439
					171.133	2.2418
					171.601	2.2399
					172.059	2.2383
					172.527	2.2363
					172.995	2.2345
					173.462	2.2325
					173.93	2.23
					174.397	2.2282
					174.865	2.2261
					175.324	2.2236
					175.791	2.2213
					176.259	2.2183
					176.727	2.2155
					177.194	2.2134
					177.662	2.2105
					178.12	2.2076
					178.588	2.2036
					179.056	2.2004
					179.523	2.1971
					179.991	2.1934
					180.459	2.1893
					180.926	2.1849
					181.385	2.1804
					181.853	2.1765
					182.32	2.1714
					182.788	2.1653
					183.255	2.16
					183.723	2.1539
					184.182	2.1475
					184.649	2.1403
					185.117	2.1328
					185.585	2.1247
					186.052	2.1168
					186.52	2.1084
					186.987	2.0997
					187.446	2.0904
					187.914	2.0817
					188.381	2.0729
					188.849	2.0643
					189.317	2.0556
					189.784	2.0469
					190.243	2.0388
					190.71	2.0304
					191.178	2.0225
					191.646	2.0138
					192.113	2.0065
					192.581	1.9979
					193.049	1.9894
					193.507	1.9805
					193.975	1.9705
					194.424	1.9603
					194.865	1.95
					195.261	1.94
					195.63	1.9297
					195.962	1.9195
					196.277	1.9093
					196.574	1.8989
					196.835	1.8888
					197.077	1.8788
					197.311	1.8684
					197.536	1.8583
					197.743	1.8478
					197.95	1.8376
					198.13	1.8275
					198.309	1.8173
					198.48	1.8072
					198.651	1.7971
					198.813	1.7869
					198.975	1.7768
					199.137	1.7668
					199.29	1.7567
					199.442	1.7465
					199.595	1.7364
					199.748	1.7263
					199.901	1.716
					200.054	1.7056
					200.207	1.6955
					200.36	1.6853
					200.513	1.6751
					200.665	1.6648
					200.827	1.6546
					200.98	1.6444
					201.142	1.6342
					201.295	1.6241
					201.448	1.6139
					201.61	1.6036
					201.772	1.5934
					201.942	1.583
					202.104	1.573
					202.266	1.5626
					202.446	1.5525
					202.617	1.5425
					202.788	1.5322
					202.968	1.522
					203.147	1.5118
					203.336	1.5017
					203.354	1.5
